# Supplementary material for: The Mediator complex subunits MED25/PFT1 and MED8 are required for transcriptional responses to changes in cell wall arabinose composition and glucose treatment in Arabidopsis thaliana
Source: BMC Plant Biol. 2015 Sep 5;15:215. doi: 10.1186/s12870-015-0592-4 (PMC4560864; doi:10.1186/s12870-015-0592-4)
Supplement: Additional file 2: — ANOVA tables of glucose- responsive gene expression in Col and pft1-2 . (XLS 1314 kb) [file 12870_2015_592_MOESM2_ESM.xls]

## Sheet:  pft1 0h vs pft1 6
Column #	Probeset ID	Gene Symbol	Gene Title	RefSeq Transcript ID	AGI	p-value(Genotype)	p-value(pft1 6h vs. pft1 0h)	Ratio(pft1 6h vs. pft1 0h)	Fold-Change(pft1 6h vs. pft1 0h)	Fold-Change(pft1 6h vs. pft1 0h) (Description)	F(Genotype)	SS(Genotype)	SS(Error)	F(Error)
8343	253344_at	---	---	NM_001085019 /// NM_119510	AT4G33550	4.67964e-07	1.0592e-06	23.9622	23.9622	pft1 6h up vs pft1 0h	124.764	68.0996	1.45554	1
7615	252607_at	XTR8	XTR8 (XYLOGLUCAN ENDO-TRANSGLYCOSYLASE-RELATED 8); hydrolase, acting on glycosyl bonds	NM_114368	AT3G44990	4.46726e-08	1.0727e-07	17.3498	17.3498	pft1 6h up vs pft1 0h	226.804	55.3592	0.650891	1
2779	247717_at	LTP3	LTP3 (LIPID TRANSFER PROTEIN 3); lipid binding	NM_125323	AT5G59320	1.79792e-07	2.99993e-06	16.1665	16.1665	pft1 6h up vs pft1 0h	159.265	87.6402	1.46741	1
20902	266098_at	---	---	NM_129343	AT2G37870	2.98578e-08	1.10882e-07	14.3667	14.3667	pft1 6h up vs pft1 0h	251.151	53.9186	0.572497	1
3394	248337_at	LTI78	LTI78 (LOW-TEMPERATURE-INDUCED 78)	NM_124610	AT5G52310	5.42193e-05	7.27992e-05	12.7936	12.7936	pft1 6h up vs pft1 0h	35.9808	39.473	2.92549	1
19236	264400_at	GPT2	GPT2; antiporter/ glucose-6-phosphate transmembrane transporter	NM_104862	AT1G61800	5.02619e-06	5.67814e-05	12.522	12.522	pft1 6h up vs pft1 0h	67.6017	68.0018	2.68245	1
18345	263497_at	COR15A	COR15A (COLD-REGULATED 15A)	NM_129815 /// NM_180040	AT2G42540	0.000544894	0.00251848	11.0274	11.0274	pft1 6h up vs pft1 0h	18.9112	54.4815	7.68244	1
1561	246481_s_at	KIN1	KIN1	NM_121601 /// NM_121602	AT5G15960 /// AT5G15970	4.22295e-06	6.4935e-06	10.3542	10.3542	pft1 6h up vs pft1 0h	70.7405	33.6976	1.27028	1
10750	255795_at	RD20	RD20 (RESPONSIVE TO DESSICATION 20); calcium ion binding	NM_001036395 /// NM_128898	AT2G33380	7.60591e-06	2.2e-05	8.92497	8.92497	pft1 6h up vs pft1 0h	60.6612	35.2154	1.54807	1
14636	259736_at	AtGH9C2	AtGH9C2 (Arabidopsis thaliana glycosyl hydrolase 9C2); carbohydrate binding / catalytic	NM_105114	AT1G64390	1.89919e-06	2.2861e-06	8.20071	8.20071	pft1 6h up vs pft1 0h	87.0339	25.4914	0.781043	1
15512	260623_at	ATNRT2:1	ATNRT2:1 (NITRATE TRANSPORTER 2:1); nitrate transmembrane transporter	NM_100684	AT1G08090	0.000105267	0.000231346	8.08222	8.08222	pft1 6h up vs pft1 0h	30.0301	30.8885	2.74289	1
13176	258270_at	---	---	NM_112435	AT3G15650	0.000216708	0.00111007	7.62299	7.62299	pft1 6h up vs pft1 0h	24.582	38.6462	4.19236	1
9530	254543_at	---	---	NM_118101	AT4G19810	8.01704e-06	1.15335e-05	7.54999	7.54999	pft1 6h up vs pft1 0h	59.8296	24.8664	1.10832	1
8623	253627_at	---	---	NM_119211	AT4G30650	0.000163475	0.000145186	7.24688	7.24688	pft1 6h up vs pft1 0h	26.5929	21.4494	2.15089	1
19943	265121_at	FMO GS-OX3	FMO GS-OX3 (FLAVIN-MONOOXYGENASE GLUCOSINOLATE S-OXYGENASE 3); 3-methylthiopropyl gluco	NM_104934	AT1G62560	9.8582e-08	1.35456e-07	7.24567	7.24567	pft1 6h up vs pft1 0h	185.558	23.1567	0.332787	1
10226	255259_at	NDB2	NDB2 (NAD(P)H dehydrogenase B2); FAD binding / disulfide oxidoreductase/ oxidoreductase	NM_116741	AT4G05020	0.000106995	0.000196397	7.07064	7.07064	pft1 6h up vs pft1 0h	29.8962	25.6768	2.29031	1
10245	255278_at	---	---	NM_116732	AT4G04940	0.000727605	0.000306547	7.0565	7.0565	pft1 6h up vs pft1 0h	17.3852	16.9952	2.60684	1
13124	258217_at	XPL1	XPL1 (XIPOTL 1); methyltransferase/ phosphoethanolamine N-methyltransferase	NM_001125181 /// NM_112681	AT3G17998 /// AT3G18000	9.88866e-07	1.85829e-06	6.99296	6.99296	pft1 6h up vs pft1 0h	102.979	24.4042	0.631953	1
13125	258218_at	XPL1	XPL1 (XIPOTL 1); methyltransferase/ phosphoethanolamine N-methyltransferase	NM_001125181 /// NM_112681	AT3G17998 /// AT3G18000	3.67966e-06	6.31409e-06	6.97106	6.97106	pft1 6h up vs pft1 0h	73.3214	23.9249	0.870139	1
14971	260077_at	---	---	NM_106020	AT1G73620	4.25421e-06	3.81273e-06	6.96191	6.96191	pft1 6h up vs pft1 0h	70.6048	20.1237	0.76005	1
377	245275_at	BAM5	BAM5 (BETA-AMYLASE 5); beta-amylase	NM_117609 /// NM_179058	AT4G15210	0.000225859	0.00120374	6.92357	6.92357	pft1 6h up vs pft1 0h	24.2987	35.5837	3.90514	1
19792	264968_at	---	---	NM_105404 /// NM_179525	AT1G67360	3.0272e-07	5.66271e-07	6.70136	6.70136	pft1 6h up vs pft1 0h	139.456	23.2046	0.443717	1
16791	261921_at	---	---	NM_105262	AT1G65900	1.17521e-05	1.09972e-05	6.63799	6.63799	pft1 6h up vs pft1 0h	54.1054	19.4632	0.959274	1
3869	248820_at	---	---	NM_124077	AT5G47060	9.75846e-05	5.92778e-05	6.48847	6.48847	pft1 6h up vs pft1 0h	30.661	17.0884	1.48622	1
21538	266743_at	RNS1	RNS1 (RIBONUCLEASE 1); endoribonuclease/ ribonuclease	NM_126351	AT2G02990 /// AT2G16300	0.000463021	0.000702749	6.25289	6.25289	pft1 6h up vs pft1 0h	19.8201	21.9584	2.95436	1
5113	250083_at	ATGSTF12	ATGSTF12 (ARABIDOPSIS THALIANA GLUTATHIONE S-TRANSFERASE PHI 12); glutathione transfera	NM_121728	AT5G17220	0.000622682	0.0028105	6.15883	6.15883	pft1 6h up vs pft1 0h	18.1933	31.2203	4.57609	1
22375	267595_at	AtGH9B8	AtGH9B8 (Arabidopsis thaliana glycosyl hydrolase 9B8); catalytic/ hydrolase, hydrolyzin	NM_128859	AT2G32990	6.1307e-06	1.51999e-05	6.11942	6.11942	pft1 6h up vs pft1 0h	64.1839	23.0781	0.958833	1
16918	262050_at	---	---	NM_106662	AT1G80130	2.18283e-05	0.000190746	6.10725	6.10725	pft1 6h up vs pft1 0h	45.9237	33.4693	1.94347	1
10681	255726_at	---	---	NM_102364	AT1G25530	1.38163e-05	1.01003e-05	6.06241	6.06241	pft1 6h up vs pft1 0h	51.8435	16.5226	0.849871	1
9274	254283_s_at	---	---	NM_001036623 /// NM_001160794 /// NM_118416 /// NM_118417	AT4G22870 /// AT4G22880	0.00144729	0.0070572	5.97895	5.97895	pft1 6h up vs pft1 0h	14.1693	32.8801	6.18805	1
8811	253815_at	ATEXPB3	ATEXPB3 (ARABIDOPSIS THALIANA EXPANSIN B3)	NM_001084985 /// NM_118965	AT4G28250	0.000106008	0.000145088	5.97855	5.97855	pft1 6h up vs pft1 0h	29.9723	19.7027	1.75297	1
15447	260556_at	---	---	NM_129924	AT2G43620	0.000158678	0.000310834	5.92149	5.92149	pft1 6h up vs pft1 0h	26.8137	21.8085	2.16889	1
3095	248036_at	OLI2	nucleolar protein, putative	NM_180596	AT5G55920	0.00299469	0.000606929	5.91871	5.91871	pft1 6h up vs pft1 0h	11.318	11.2737	2.65623	1
5528	250500_at	---	---	NM_120990	AT5G09530	0.000157642	0.000475375	5.69849	5.69849	pft1 6h up vs pft1 0h	26.8625	23.7758	2.36024	1
8107	253104_at	---	---	NM_001036715 /// NM_119768	AT4G36010	2.05224e-06	5.31652e-06	5.65845	5.65845	pft1 6h up vs pft1 0h	85.3072	21.1839	0.662199	1
15459	260568_at	---	---	NM_129919	AT2G43570	0.00160592	0.00296113	5.61351	5.61351	pft1 6h up vs pft1 0h	13.7292	21.6061	4.19664	1
21123	266326_at	CB5-C	CB5-C (CYTOCHROME B5 ISOFORM C); heme binding	NM_130230	AT2G46650	4.43295e-06	5.80427e-06	5.57742	5.57742	pft1 6h up vs pft1 0h	69.8519	17.4614	0.666606	1
19944	265122_at	FMO GS-OX2	FMO GS-OX2 (FLAVIN-MONOOXYGENASE GLUCOSINOLATE S-OXYGENASE 2); 3-methylthiopropyl gluco	NM_104933	AT1G62540	1.3263e-06	4.28991e-06	5.3661	5.3661	pft1 6h up vs pft1 0h	95.4833	21.0485	0.587844	1
2053	246983_at	---	---	NM_126120	AT5G67200	4.84666e-05	1.17805e-05	5.34808	5.34808	pft1 6h up vs pft1 0h	37.0879	10.6653	0.766846	1
5497	250469_at	---	---	NM_121051	AT5G10130	0.000459677	0.000390258	5.31916	5.31916	pft1 6h up vs pft1 0h	19.8614	15.2726	2.05056	1
5237	250207_at	TT4	TT4 (TRANSPARENT TESTA 4); naringenin-chalcone synthase	NM_121396	AT5G13930	0.000915174	0.00181501	5.31493	5.31493	pft1 6h up vs pft1 0h	16.2508	20.2979	3.33077	1
5569	250541_at	---	---	NM_120989	AT5G09520	0.00205599	0.00104875	5.16007	5.16007	pft1 6h up vs pft1 0h	12.7282	12.8245	2.68684	1
419	245319_at	---	---	NM_117709	AT4G16146	0.000375752	0.000258474	5.11795	5.11795	pft1 6h up vs pft1 0h	21.0413	13.6527	1.73027	1
16249	261368_at	---	---	NM_104186	AT1G53070	3.21819e-06	2.3589e-06	5.05828	5.05828	pft1 6h up vs pft1 0h	75.9196	13.3056	0.467357	1
6312	251287_at	---	---	NM_116047	AT3G61820	3.86913e-06	5.01798e-06	4.98565	4.98565	pft1 6h up vs pft1 0h	72.3701	15.2067	0.560332	1
17508	262644_at	BETA-VPE	BETA-VPE (BETA VACUOLAR PROCESSING ENZYME); cysteine-type endopeptidase	NM_104948	AT1G62710	1.60104e-07	4.81335e-07	4.95993	4.95993	pft1 6h up vs pft1 0h	164.037	18.5464	0.301499	1
8940	253946_at	---	---	NM_118813 /// NM_179120	AT4G26790	7.0025e-05	0.000108242	4.88895	4.88895	pft1 6h up vs pft1 0h	33.5688	15.9771	1.2692	1
6545	251524_at	---	---	NM_115761	AT3G58980 /// AT3G58990	2.12337e-06	3.1861e-06	4.85381	4.85381	pft1 6h up vs pft1 0h	84.5588	15.234	0.480423	1
16707	261834_at	---	---	NM_100940	AT1G10640	3.11034e-07	1.29111e-07	4.81907	4.81907	pft1 6h up vs pft1 0h	138.494	10.765	0.207276	1
10397	255437_at	AOP2	AOP2 (ALKENYL HYDROXALKYL PRODUCING 2); oxidoreductase, acting on paired donors, with i	---	AT4G03060	4.55855e-07	1.07274e-06	4.8168	4.8168	pft1 6h up vs pft1 0h	125.604	16.8488	0.357713	1
1483	246403_at	---	---	NM_104556	AT1G57590	3.87751e-05	0.000100712	4.79298	4.79298	pft1 6h up vs pft1 0h	39.3844	17.9072	1.21247	1
13984	259081_at	NHX2	NHX2 (SODIUM HYDROGEN EXCHANGER 2); sodium ion transmembrane transporter/ sodium:hydrog	NM_001084641 /// NM_111375	AT3G05030	1.1886e-06	1.00952e-06	4.70986	4.70986	pft1 6h up vs pft1 0h	98.2178	12.6007	0.342116	1
15842	260957_at	ADS1	ADS1 (DELTA 9 DESATURASE 1); oxidoreductase	NM_100489	AT1G06080	1.30035e-05	6.73866e-05	4.66434	4.66434	pft1 6h up vs pft1 0h	52.6803	20.6403	1.04481	1
21872	267080_at	---	---	NM_129684	AT2G41190	1.68454e-05	4.80347e-05	4.66426	4.66426	pft1 6h up vs pft1 0h	49.1945	17.5313	0.950312	1
18343	263495_at	COR15B	COR15B (COLD REGULATED 15B)	NM_129814	AT2G42530	0.000168459	0.000713923	4.63543	4.63543	pft1 6h up vs pft1 0h	26.3718	20.5554	2.07852	1
1070	245982_at	SAG29	SAG29 (SENESCENCE-ASSOCIATED PROTEIN 29)	NM_121320	AT5G13170	3.92755e-06	0.000412785	4.59511	4.59511	pft1 6h up vs pft1 0h	72.0885	46.9414	1.73644	1
16086	261203_at	---	---	NM_101155	AT1G12845	7.87068e-05	8.12985e-05	4.56397	4.56397	pft1 6h up vs pft1 0h	32.5171	13.0565	1.07073	1
16679	261806_at	ATRFNR2	ATRFNR2 (ROOT FNR 2); FAD binding / NADP or NADPH binding / electron carrier/ ferredoxi	NM_102787 /// NM_179403 /// NM_202213	AT1G30510	1.94935e-05	2.00711e-05	4.4834	4.4834	pft1 6h up vs pft1 0h	47.3256	12.5897	0.709394	1
2165	247097_at	---	---	NM_126044	AT5G66460	1.27844e-05	1.45671e-05	4.48253	4.48253	pft1 6h up vs pft1 0h	52.9171	12.9003	0.650089	1
14561	259661_at	---	---	NM_104401	AT1G55265	0.000103552	7.81284e-05	4.4821	4.4821	pft1 6h up vs pft1 0h	30.1658	11.6929	1.03366	1
15633	260745_at	ATGSTU20	ATGSTU20 (GLUTATHIONE S-TRANSFERASE TAU 20); glutathione transferase	NM_106484	AT1G78370	5.30105e-07	8.20407e-07	4.47313	4.47313	pft1 6h up vs pft1 0h	120.845	13.7283	0.302941	1
3328	248271_at	---	---	NM_001036991 /// NM_001125953 /// NM_124721	AT5G53420	0.000104871	0.000187402	4.46883	4.46883	pft1 6h up vs pft1 0h	30.0612	14.9205	1.32357	1
19687	264859_at	G6PD3	G6PD3 (GLUCOSE-6-PHOSPHATE DEHYDROGENASE 3); glucose-6-phosphate dehydrogenase	NM_102274	AT1G24280	9.97308e-07	1.98083e-06	4.46154	4.46154	pft1 6h up vs pft1 0h	102.754	14.6406	0.379951	1
10728	255773_at	SOT17	SOT17 (SULFOTRANSFERASE 17); desulfoglucosinolate sulfotransferase/ sulfotransferase	NM_101717	AT1G18590	1.41439e-07	2.19846e-07	4.45239	4.45239	pft1 6h up vs pft1 0h	169.292	13.6035	0.21428	1
5688	250661_at	---	---	NM_120785	AT5G07030	5.28973e-08	4.28612e-08	4.41875	4.41875	pft1 6h up vs pft1 0h	217.3	11.3796	0.139649	1
19914	265091_s_at	---	---	NM_100232 /// NM_100275	AT1G03495 /// AT1G03940	0.00119131	0.00657337	4.38683	4.38683	pft1 6h up vs pft1 0h	15.0243	23.1989	4.11758	1
14304	259403_at	PGDH	PGDH (3-PHOSPHOGLYCERATE DEHYDROGENASE); phosphoglycerate dehydrogenase	NM_101636	AT1G17745	8.28766e-07	3.54525e-06	4.37581	4.37581	pft1 6h up vs pft1 0h	107.761	17.4343	0.431432	1
12402	257483_at	ICK5	ICK5; cyclin binding / cyclin-dependent protein kinase inhibitor	NM_103850	AT1G49620	9.51346e-07	2.32844e-07	4.36413	4.36413	pft1 6h up vs pft1 0h	104.008	8.25596	0.211674	1
9671	254687_at	CYP83A1	CYP83A1 (CYTOCHROME P450 83A1); oxidoreductase, acting on paired donors, with incorpora	NM_117451	AT4G13770 /// AT5G65110	6.44883e-08	6.88171e-08	4.36295	4.36295	pft1 6h up vs pft1 0h	206.657	12.0021	0.154874	1
6946	251928_at	---	---	NM_115258 /// NM_180369	AT3G53980	0.00021217	0.000262283	4.35646	4.35646	pft1 6h up vs pft1 0h	24.7281	13.0916	1.41179	1
7875	252870_at	AKN2	AKN2 (APS-kinase 2); ATP binding / adenylylsulfate kinase/ kinase/ transferase, transfe	NM_120157	AT4G39940	7.78642e-07	1.31324e-06	4.35319	4.35319	pft1 6h up vs pft1 0h	109.501	13.5546	0.330095	1
11946	257017_at	---	---	NM_112852	AT3G19620	8.83198e-06	5.4057e-06	4.3372	4.3372	pft1 6h up vs pft1 0h	58.3286	10.4267	0.476686	1
13066	258158_at	PAP17	PAP17; acid phosphatase/ phosphatase/ protein serine/threonine phosphatase	NM_112660	AT3G17790	0.000312309	0.000449305	4.32316	4.32316	pft1 6h up vs pft1 0h	22.1772	13.6555	1.64199	1
4949	249917_at	---	---	NM_122151 /// NM_180724	AT5G22460	1.93191e-06	9.84025e-06	4.31458	4.31458	pft1 6h up vs pft1 0h	86.6504	18.0487	0.555448	1
6687	251668_at	---	---	NM_115560	AT3G57010	1.49575e-07	2.49021e-07	4.25073	4.25073	pft1 6h up vs pft1 0h	166.901	13.0016	0.207733	1
21912	267121_at	---	---	NM_127918	AT2G23540	0.00632245	0.00391878	4.23323	4.23323	pft1 6h up vs pft1 0h	8.87859	10.7913	3.24113	1
7832	252827_at	CYP79B2	CYP79B2; electron carrier/ heme binding / iron ion binding / monooxygenase/ oxygen bind	NM_120158	AT4G39950	9.14842e-06	2.03183e-05	4.21473	4.21473	pft1 6h up vs pft1 0h	57.7917	14.1808	0.654342	1
13374	258470_at	---	---	NM_111478	AT3G06035	0.000192506	0.000198161	4.20127	4.20127	pft1 6h up vs pft1 0h	25.4096	11.7837	1.23667	1
22219	267436_at	FRK1	FRK1 (FLG22-INDUCED RECEPTOR-LIKE KINASE 1); kinase	NM_127476	AT2G19190	0.000649636	0.000224999	4.19064	4.19064	pft1 6h up vs pft1 0h	17.9703	8.61962	1.27909	1
21565	266770_at	ATEXPA15	ATEXPA15 (ARABIDOPSIS THALIANA EXPANSIN A15)	NM_126361	AT2G03090	5.89878e-06	1.38373e-05	4.18534	4.18534	pft1 6h up vs pft1 0h	64.8342	14.1943	0.58382	1
9073	254080_at	FIB2	FIB2 (FIBRILLARIN 2); snoRNA binding	NM_118695	AT4G25630	2.97183e-05	4.28042e-05	4.17713	4.17713	pft1 6h up vs pft1 0h	42.2955	12.5808	0.793202	1
6845	251827_at	TT5	TT5 (TRANSPARENT TESTA 5); chalcone isomerase	NM_115370	AT3G55120	0.000255288	0.000307545	4.16793	4.16793	pft1 6h up vs pft1 0h	23.4767	12.2597	1.39255	1
6083	251058_at	---	---	NM_120257	AT5G01790	3.44817e-06	5.52125e-06	4.13877	4.13877	pft1 6h up vs pft1 0h	74.5704	12.5631	0.449262	1
3579	248526_at	---	---	NM_001085273 /// NM_001125938 /// NM_124452	AT5G50740	0.000883488	0.000242447	4.13171	4.13171	pft1 6h up vs pft1 0h	16.4209	7.89333	1.28183	1
13774	258871_at	---	---	NM_111176	AT3G03060	0.00108965	0.001281	4.11975	4.11975	pft1 6h up vs pft1 0h	15.4302	12.3441	2.13332	1
10261	255294_at	---	---	NM_116713	AT4G04750	0.000839803	0.00151372	4.11015	4.11015	pft1 6h up vs pft1 0h	16.6683	14.0356	2.24547	1
20575	265766_at	---	---	NM_130375	AT2G48080	6.1597e-06	3.20075e-05	4.07328	4.07328	pft1 6h up vs pft1 0h	64.1047	16.9806	0.70637	1
1090	246002_at	---	---	NM_122081	AT5G20740	4.38336e-05	2.60741e-05	4.0573	4.0573	pft1 6h up vs pft1 0h	38.1064	9.48751	0.663932	1
7868	252863_at	MIPS1	MIPS1 (MYO-INOSITOL-1-PHOSTPATE SYNTHASE 1); inositol-3-phosphate synthase	NM_120143	AT4G39800	3.63608e-07	4.30334e-07	4.03268	4.03268	pft1 6h up vs pft1 0h	133.079	11.0831	0.222085	1
20157	265339_at	AtPPa2	AtPPa2 (Arabidopsis thaliana pyrophosphorylase 2); inorganic diphosphatase/ pyrophospha	NM_127380	AT2G18230	2.21423e-05	2.37034e-05	4.01546	4.01546	pft1 6h up vs pft1 0h	45.7495	10.9333	0.637285	1
17891	263034_at	MLP423	MLP423 (MLP-LIKE PROTEIN 423)	NM_102249	AT1G24020	0.000117079	0.00011525	4.00003	4.00003	pft1 6h up vs pft1 0h	29.1647	10.7842	0.986054	1
5269	250239_at	---	---	NM_121361	AT5G13580	0.000954409	0.00129417	3.99528	3.99528	pft1 6h up vs pft1 0h	16.0501	12.3305	2.04867	1
4333	249289_at	---	---	NM_123469 /// NM_180780	AT5G41040	0.000154587	0.000100608	3.99316	3.99316	pft1 6h up vs pft1 0h	27.0088	9.58283	0.946144	1
19966	265147_at	---	---	NM_104016	AT1G51380	0.00548738	0.00418498	3.9588	3.9588	pft1 6h up vs pft1 0h	9.30692	10.5311	3.01742	1
13300	258396_at	---	---	NM_112414	AT3G15460	7.20923e-05	0.000139162	3.95416	3.95416	pft1 6h up vs pft1 0h	33.3042	12.7854	1.02372	1
11937	257008_at	ESM1	ESM1 (epithiospecifier modifier 1); carboxylesterase/ hydrolase, acting on ester bonds	NM_112278	AT3G14210	2.00672e-06	2.40325e-06	3.94217	3.94217	pft1 6h up vs pft1 0h	85.8034	10.821	0.336305	1
8693	253697_at	---	---	NM_119115	AT4G29700	0.00784111	0.00231906	3.9251	3.9251	pft1 6h up vs pft1 0h	8.25578	7.50367	2.42373	1
18951	264114_at	CDT1A	CDT1A (ARABIDOPSIS HOMOLOG OF YEAST CDT1 A); cyclin-dependent protein kinase/ protein b	NM_128683	AT2G31270	4.45422e-05	1.77657e-05	3.92124	3.92124	pft1 6h up vs pft1 0h	37.9421	8.09799	0.569148	1
5226	250196_at	---	---	NM_121462	AT5G14580	0.00270779	0.00217191	3.90919	3.90919	pft1 6h up vs pft1 0h	11.6828	10.3232	2.35632	1
21192	266395_at	---	---	NM_129871	AT2G43100	1.39412e-06	1.77175e-06	3.90642	3.90642	pft1 6h up vs pft1 0h	94.2638	10.829	0.306347	1
7633	252625_at	HDA3	HDA3 (HISTONE DEACETYLASE 3); histone deacetylase/ nucleic acid binding / zinc ion bind	NM_114344	AT3G44750	0.000184181	0.000207352	3.90532	3.90532	pft1 6h up vs pft1 0h	25.7248	10.8902	1.12889	1
11065	256114_at	---	---	NM_101546	AT1G16850	4.59063e-05	0.000277044	3.89865	3.89865	pft1 6h up vs pft1 0h	37.6349	17.3105	1.22656	1
18671	263829_at	---	---	NM_129604	AT2G40435	0.00100933	0.00179706	3.89387	3.89387	pft1 6h up vs pft1 0h	15.7859	13.0136	2.19836	1
18300	263452_at	---	---	NM_127787	AT2G22190	1.88909e-05	1.62336e-05	3.87319	3.87319	pft1 6h up vs pft1 0h	47.7218	9.76032	0.545401	1
14462	259561_at	WAK1	WAK1 (CELL WALL-ASSOCIATED KINASE); kinase	NM_101978	AT1G21250	0.000142999	5.84471e-05	3.86674	3.86674	pft1 6h up vs pft1 0h	27.5982	8.01307	0.77426	1
14555	259655_at	---	---	NM_104394	AT1G55210	2.77326e-07	5.36398e-07	3.86428	3.86428	pft1 6h up vs pft1 0h	142.609	11.8152	0.220934	1
21124	266327_at	ATHB-7	ATHB-7 (ARABIDOPSIS THALIANA HOMEOBOX 7); transcription activator/ transcription factor	NM_001036473 /// NM_130233	AT2G46680	1.44675e-07	5.21495e-07	3.84479	3.84479	pft1 6h up vs pft1 0h	168.321	13.7408	0.217692	1
12137	257213_at	---	---	NM_001084687 /// NM_112364	AT3G15020	2.78881e-07	6.85194e-07	3.82488	3.82488	pft1 6h up vs pft1 0h	142.406	12.3807	0.231839	1
4025	248978_at	AtPP2-A8	AtPP2-A8 (Phloem protein 2-A8); carbohydrate binding	NM_123875	AT5G45070	0.00154683	0.00339888	3.78977	3.78977	pft1 6h up vs pft1 0h	13.8865	13.6789	2.62679	1
14686	259789_at	COR414-TM1	COR414-TM1	NM_102679	AT1G29395	0.000167553	0.00181846	3.76761	3.76761	pft1 6h up vs pft1 0h	26.4114	20.812	2.10132	1
15890	261005_at	---	---	NM_102406	AT1G26420	0.00044839	0.00023851	3.74165	3.74165	pft1 6h up vs pft1 0h	20.0037	8.27821	1.10356	1
14408	259507_at	---	---	NM_103518	AT1G43910	0.000844189	0.00101376	3.717	3.717	pft1 6h up vs pft1 0h	16.6428	10.6187	1.70143	1
13921	259018_at	AIR12	AIR12; extracellular matrix structural constituent	NM_111618	AT3G07390	5.43057e-06	6.0051e-06	3.70531	3.70531	pft1 6h up vs pft1 0h	66.2501	9.70497	0.39064	1
18983	264146_at	CER1	CER1 (ECERIFERUM 1); octadecanal decarbonylase	NM_100101 /// NM_180601	AT1G02205	2.8899e-05	3.2851e-05	3.69097	3.69097	pft1 6h up vs pft1 0h	42.6129	9.82924	0.615103	1
11711	256781_at	---	---	NM_112211	AT3G13650	0.00141443	0.00130456	3.68888	3.68888	pft1 6h up vs pft1 0h	14.268	9.76022	1.82417	1
17838	262978_at	TUB1	TUB1; GTP binding / GTPase/ structural molecule	NM_106228	AT1G75780	0.000273796	0.00024346	3.68489	3.68489	pft1 6h up vs pft1 0h	23.0181	9.36281	1.08469	1
20913	266109_at	---	---	NM_129345	AT2G37890	0.00107555	0.000429426	3.66758	3.66758	pft1 6h up vs pft1 0h	15.4902	7.41291	1.27614	1
20982	266184_s_at	ATPT2	ATPT2 (ARABIDOPSIS THALIANA PHOSPHATE TRANSPORTER 2); carbohydrate transmembrane transp	NM_115327 /// NM_129452	AT2G38940 /// AT3G54700	0.000234405	0.000765522	3.64748	3.64748	pft1 6h up vs pft1 0h	24.0468	13.6371	1.51228	1
14738	259842_at	CPuORF32	CPuORF32 (Conserved peptide upstream open reading frame 32)	NM_001124125 /// NM_106018 /// NM_202410	AT1G73600 /// AT1G73602	1.0268e-06	2.20818e-06	3.63215	3.63215	pft1 6h up vs pft1 0h	101.987	11.1218	0.290803	1
6009	250983_at	---	---	NM_001125685 /// NM_120356	AT5G02780	0.00417546	0.00436862	3.6191	3.6191	pft1 6h up vs pft1 0h	10.1769	10.2201	2.678	1
1158	246071_at	SPX1	SPX1 (SPX DOMAIN GENE 1)	NM_122022	AT5G20150	0.00999496	0.0100435	3.61335	3.61335	pft1 6h up vs pft1 0h	7.59233	10.4416	3.66744	1
15126	260234_at	---	---	NM_106106	AT1G74460	0.00524259	0.00550639	3.61014	3.61014	pft1 6h up vs pft1 0h	9.44815	10.2892	2.90405	1
14657	259757_at	ATPDIL1-2	ATPDIL1-2 (PDI-LIKE 1-2); protein disulfide isomerase	NM_106400	AT1G77510	2.23139e-06	5.35917e-06	3.58922	3.58922	pft1 6h up vs pft1 0h	83.4799	11.2946	0.360792	1
2639	247575_at	GR-RBP3	GR-RBP3 (glycine-rich RNA-binding protein 3); ATP binding / RNA binding	NM_125496	AT5G61030	0.000129872	0.000240061	3.58652	3.58652	pft1 6h up vs pft1 0h	28.3427	11.0095	1.03584	1
2664	247600_at	MYB34	MYB34 (MYB DOMAIN PROTEIN 34); DNA binding / kinase/ transcription activator/ transcrip	NM_125482	AT5G60890	1.73603e-06	1.75106e-06	3.58647	3.58647	pft1 6h up vs pft1 0h	89.0771	8.96237	0.268303	1
3305	248248_at	SPDS3	SPDS3 (SPERMIDINE SYNTHASE 3); spermidine synthase/ spermine synthase	NM_001085279 /// NM_001085280 /// NM_124691 /// NM_180847 /// NM_180848	AT5G53120	1.48345e-08	2.19052e-08	3.5461	3.5461	pft1 6h up vs pft1 0h	299.705	9.60443	0.0854568	1
21007	266209_at	ATC	ATC (ARABIDOPSIS THALIANA CENTRORADIALIS); phosphatidylethanolamine binding	NM_128315	AT2G27550	6.90167e-05	0.000178152	3.53061	3.53061	pft1 6h up vs pft1 0h	33.7015	11.7018	0.92592	1
8784	253788_at	---	---	NM_001084992 /// NM_119010	AT4G28680	2.99958e-05	1.66186e-05	3.52222	3.52222	pft1 6h up vs pft1 0h	42.1905	7.50847	0.474575	1
3593	248540_at	FRO8	FRO8 (FERRIC REDUCTION OXIDASE 8); ferric-chelate reductase/ oxidoreductase	NM_124395	AT5G50160	0.000954906	0.00119558	3.5174	3.5174	pft1 6h up vs pft1 0h	16.0477	9.90748	1.64634	1
18984	264147_at	CER1	CER1 (ECERIFERUM 1); octadecanal decarbonylase	NM_100101 /// NM_180601	AT1G02205	0.000276752	0.000289254	3.50077	3.50077	pft1 6h up vs pft1 0h	22.9484	9.06669	1.05357	1
719	245624_at	---	---	NM_117485	AT4G14090	0.00113205	0.00929571	3.49696	3.49696	pft1 6h up vs pft1 0h	15.2553	19.318	3.37682	1
13945	259042_at	RGL2	RGL2 (RGA-LIKE 2); transcription factor	NM_111216	AT3G03450	3.48465e-06	1.36216e-06	3.49021	3.49021	pft1 6h up vs pft1 0h	74.3667	6.71146	0.240662	1
15444	260553_at	---	---	NM_129744	AT2G41800	0.000135312	0.000197153	3.47174	3.47174	pft1 6h up vs pft1 0h	28.0233	9.757	0.928467	1
11726	256797_at	---	---	NM_112746	AT3G18600	0.00696593	0.00402214	3.46391	3.46391	pft1 6h up vs pft1 0h	8.59406	7.81606	2.42526	1
16677	261804_at	UGT78D1	UGT78D1 (UDP-GLUCOSYL TRANSFERASE 78D1); UDP-glycosyltransferase/ quercetin 3-O-glucosy	NM_102790	AT1G30530	2.96761e-05	3.11483e-05	3.46138	3.46138	pft1 6h up vs pft1 0h	42.3116	8.69496	0.547995	1
1495	246415_at	---	---	NM_121722	AT5G17160	0.00725419	0.00144232	3.45926	3.45926	pft1 6h up vs pft1 0h	8.47705	5.41641	1.70387	1
9226	254233_at	---	---	NM_118511	AT4G23800	0.0070942	0.00138793	3.45471	3.45471	pft1 6h up vs pft1 0h	8.54126	5.37784	1.67902	1
16147	261266_at	ATEXPA10	ATEXPA10 (ARABIDOPSIS THALIANA EXPANSIN A 10); structural constituent of cell wall	NM_001084130 /// NM_102440	AT1G26770	0.00206072	0.00270054	3.45007	3.45007	pft1 6h up vs pft1 0h	12.7192	9.99024	2.09452	1
13493	258589_at	LTL1	LTL1 (LI-TOLERANT LIPASE 1); carboxylesterase/ hydrolase, acting on ester bonds	NM_111300	AT3G04290	0.000596813	0.000319345	3.4413	3.4413	pft1 6h up vs pft1 0h	18.419	7.29156	1.05566	1
18022	263168_at	---	---	NM_100183	AT1G03020	0.00658711	0.00375027	3.42264	3.42264	pft1 6h up vs pft1 0h	8.75737	7.61858	2.3199	1
12141	257217_at	ATPPC3	ATPPC3 (PHOSPHOENOLPYRUVATE CARBOXYLASE 3); phosphoenolpyruvate carboxylase	NM_112356	AT3G14940	0.000315635	0.000575195	3.42021	3.42021	pft1 6h up vs pft1 0h	22.1107	10.3604	1.24952	1
9847	254869_at	---	---	NM_001125494 /// NM_117259 /// NM_179031 /// NM_202807	AT4G11890	0.0138096	0.00763669	3.40644	3.40644	pft1 6h up vs pft1 0h	6.76822	7.60581	2.99667	1
9841	254862_at	---	---	NM_117273 /// NM_202809	AT4G12030	2.51883e-06	5.35669e-06	3.3998	3.3998	pft1 6h up vs pft1 0h	80.9013	10.0354	0.330786	1
14379	259478_at	---	---	NM_101755	AT1G18980	0.00893508	0.00653026	3.39746	3.39746	pft1 6h up vs pft1 0h	7.89381	8.31846	2.81012	1
12649	257735_at	---	---	NM_113655	AT3G27400	0.00225095	0.00230179	3.39388	3.39388	pft1 6h up vs pft1 0h	12.3763	8.96066	1.93071	1
11047	256096_at	---	---	NM_101235 /// NM_179324	AT1G13650	0.000252176	0.000895401	3.39082	3.39082	pft1 6h up vs pft1 0h	23.5578	12.498	1.41473	1
13402	258498_at	---	---	NM_111115	AT3G02480	0.000394925	0.000782564	3.35947	3.35947	pft1 6h up vs pft1 0h	20.7445	10.3878	1.33534	1
12706	257793_at	---	---	NM_113610	AT3G26960	6.85944e-05	0.000287929	3.35917	3.35917	pft1 6h up vs pft1 0h	33.7578	12.4558	0.983934	1
15840	260955_at	---	---	NM_100480	AT1G06000	0.000594412	0.00111756	3.35651	3.35651	pft1 6h up vs pft1 0h	18.4405	10.3259	1.49322	1
15223	260331_at	---	---	NM_001084384 /// NM_106676 /// NM_202461	AT1G80270	0.000445616	0.000589879	3.35184	3.35184	pft1 6h up vs pft1 0h	20.0394	9.15492	1.21826	1
6498	251476_at	---	---	NM_115829	AT3G59670	0.000407154	0.000197636	3.35054	3.35054	pft1 6h up vs pft1 0h	20.5644	6.76184	0.876833	1
8943	253949_at	AR192	AR192; adenyl-nucleotide exchange factor/ chaperone binding / protein binding / protein	NM_118812	AT4G26780	0.00204727	0.00145398	3.34178	3.34178	pft1 6h up vs pft1 0h	12.7449	7.7166	1.61457	1
12488	257571_at	---	---	NM_112563	AT3G16870	0.000338127	0.000130535	3.33954	3.33954	pft1 6h up vs pft1 0h	21.6829	6.28692	0.773196	1
448	245348_at	ATTPS5	ATTPS5; protein binding / transferase, transferring glycosyl groups / trehalose-phospha	NM_117886	AT4G17770	8.5035e-07	3.17885e-06	3.33239	3.33239	pft1 6h up vs pft1 0h	107.051	11.19	0.278746	1
11195	256245_at	HSP70	HSP70 (heat shock protein 70); ATP binding	NM_112093	AT3G12580	0.00443312	0.0046709	3.31734	3.31734	pft1 6h up vs pft1 0h	9.98114	8.92693	2.38501	1
13301	258397_at	---	---	NM_112403	AT3G15357	0.000452292	0.000877048	3.31228	3.31228	pft1 6h up vs pft1 0h	19.954	10.1171	1.35205	1
9049	254056_at	---	---	NM_118657	AT4G25250	0.00683879	0.0100312	3.30101	3.30101	pft1 6h up vs pft1 0h	8.64761	10.2728	3.16784	1
840	245748_at	---	---	NM_103993	AT1G51140	1.42115e-05	3.11091e-05	3.29782	3.29782	pft1 6h up vs pft1 0h	51.4586	9.76284	0.505926	1
19611	264783_at	PPCK1	PPCK1 (PHOSPHOENOLPYRUVATE CARBOXYLASE KINASE); kinase/ protein serine/threonine kinase	NM_100738	AT1G08650	0.000338949	0.000321648	3.27772	3.27772	pft1 6h up vs pft1 0h	21.6679	7.93203	0.976193	1
4846	249813_at	EMB3009	EMB3009 (embryo defective 3009); transferase/ transferase, transferring acyl groups oth	NM_122299	AT5G23940	0.00862464	0.00121587	3.26132	3.26132	pft1 6h up vs pft1 0h	7.99066	4.38186	1.46233	1
2404	247337_at	PDF2.5	PDF2.5	NM_125761	AT5G63660	0.00762113	0.002601	3.25704	3.25704	pft1 6h up vs pft1 0h	8.33622	5.87645	1.87981	1
11984	257056_at	---	---	NM_112398 /// NM_202590	AT3G15350	4.6615e-06	5.55007e-06	3.25226	3.25226	pft1 6h up vs pft1 0h	68.9427	8.01838	0.310146	1
18928	264091_at	---	---	NM_106562 /// NM_202445	AT1G79110	8.32777e-07	2.68676e-06	3.2479	3.2479	pft1 6h up vs pft1 0h	107.627	10.3082	0.255404	1
6423	251400_at	---	---	NM_001125393 /// NM_115906	AT3G60420	0.00316375	0.00300658	3.24599	3.24599	pft1 6h up vs pft1 0h	11.1229	8.19695	1.96518	1
1509	246429_at	---	---	NM_121751 /// NM_203066	AT5G17450	2.93101e-05	4.28944e-05	3.23044	3.23044	pft1 6h up vs pft1 0h	42.4523	8.50037	0.533956	1
13579	258675_at	LTP6	LTP6; lipid binding	NM_111711	AT3G08770	0.000271907	0.000180933	3.21855	3.21855	pft1 6h up vs pft1 0h	23.0631	6.90724	0.79865	1
17448	262584_at	---	---	NM_101414 /// NM_202107	AT1G15440	0.0155894	0.00672382	3.20765	3.20765	pft1 6h up vs pft1 0h	6.47574	6.26681	2.58063	1
2056	246986_at	RLK	RLK (Receptor-like kinase); ATP binding / kinase/ protein serine/threonine kinase	NM_126128	AT5G67280	7.24398e-05	7.23761e-05	3.20601	3.20601	pft1 6h up vs pft1 0h	33.2606	7.61022	0.610149	1
2641	247577_at	---	---	NM_125522	AT5G61290	0.00182577	0.00209866	3.19194	3.19194	pft1 6h up vs pft1 0h	13.2017	8.35684	1.68804	1
22208	267425_at	---	---	NM_129034	AT2G34810	9.38356e-05	0.000414378	3.19076	3.19076	pft1 6h up vs pft1 0h	30.9918	11.6955	1.00633	1
18751	263913_at	---	---	NM_129213	AT2G36570	1.02897e-06	7.34089e-07	3.18767	3.18767	pft1 6h up vs pft1 0h	101.932	6.73714	0.176252	1
2518	247453_at	---	---	NM_125638	AT5G62440	3.4619e-05	2.63822e-05	3.18471	3.18471	pft1 6h up vs pft1 0h	40.6015	6.93756	0.455651	1
5171	250141_at	SK13	SK13 (SHAGGY-LIKE KINASE 13); ATP binding / protein kinase/ protein serine/threonine ki	NM_121468	AT5G14640	6.95724e-06	1.53005e-05	3.18197	3.18197	pft1 6h up vs pft1 0h	62.0946	9.13243	0.392194	1
10547	255591_at	ATEXPA17	ATEXPA17 (ARABIDOPSIS THALIANA EXPANSIN A17)	NM_116393	AT4G01630	0.00195312	0.00355839	3.17204	3.17204	pft1 6h up vs pft1 0h	12.9311	9.71903	2.00426	1
21408	266612_at	---	---	NM_127050	AT2G14860	0.00217111	0.00253652	3.16685	3.16685	pft1 6h up vs pft1 0h	12.5157	8.33584	1.77609	1
16074	261191_at	---	---	NM_103023	AT1G32900	8.38682e-08	4.23523e-07	3.16582	3.16582	pft1 6h up vs pft1 0h	193.331	10.9518	0.151061	1
15615	260727_at	---	---	NM_103706	AT1G48100	6.01227e-07	1.86029e-06	3.16212	3.16212	pft1 6h up vs pft1 0h	117.009	9.71845	0.221485	1
21482	266687_at	PRMT1A	PRMT1A (PROTEIN ARGININE METHYLTRANSFERASE 1A); protein-arginine N-methyltransferase	NM_127525	AT2G19670	0.0021753	0.0014372	3.16125	3.16125	pft1 6h up vs pft1 0h	12.5082	6.86593	1.46377	1
13409	258505_at	---	---	NM_111529	AT3G06530	0.00696993	0.00510393	3.15077	3.15077	pft1 6h up vs pft1 0h	8.5924	7.27128	2.25665	1
14150	259248_at	---	---	NM_111656	AT3G07770	0.00344058	0.00271618	3.1493	3.1493	pft1 6h up vs pft1 0h	10.83	7.314	1.80092	1
20282	265464_at	---	---	NM_129264	AT2G37080	0.000170663	2.56707e-05	3.14274	3.14274	pft1 6h up vs pft1 0h	26.2767	4.35486	0.441949	1
1868	246797_at	---	---	NM_122561	AT5G26790	1.25507e-06	1.51123e-06	3.14085	3.14085	pft1 6h up vs pft1 0h	96.851	7.52934	0.207311	1
7948	252943_at	CAD9	CAD9 (CINNAMYL ALCOHOL DEHYDROGENASE 9); binding / catalytic/ oxidoreductase/ zinc ion	NM_001036735 /// NM_120093	AT4G39330	6.08719e-05	3.43233e-05	3.14066	3.14066	pft1 6h up vs pft1 0h	34.8705	6.25259	0.478157	1
6818	251800_at	RBL	RBL (REBELOTE)	NM_115408	AT3G55510	0.00126352	0.000854907	3.13302	3.13302	pft1 6h up vs pft1 0h	14.7614	6.75028	1.21945	1
5846	250820_at	---	---	NM_120598	AT5G05160	3.8515e-05	1.14237e-05	3.12768	3.12768	pft1 6h up vs pft1 0h	39.4558	5.20419	0.351731	1
13754	258851_at	ATGSTF11	ATGSTF11 (GLUTATHIONE S-TRANSFERASE F11); glutathione transferase	NM_111189	AT3G03190	9.66196e-06	7.29843e-06	3.12325	3.12325	pft1 6h up vs pft1 0h	56.9681	6.64659	0.311126	1
8646	253650_at	---	---	NM_119148	AT4G30020	4.16904e-05	4.41153e-05	3.10863	3.10863	pft1 6h up vs pft1 0h	38.6241	7.29179	0.503436	1
16535	261660_at	HIK	HIK (HINKEL); ATP binding / microtubule motor	NM_101695	AT1G18370	0.00671758	0.00109818	3.09481	3.09481	pft1 6h up vs pft1 0h	8.69983	4.21652	1.29244	1
17048	262181_at	---	---	NM_106455	AT1G78060	0.000538704	0.0003173	3.0786	3.0786	pft1 6h up vs pft1 0h	18.9737	6.20642	0.872282	1
15481	260590_at	ATPPC1	ATPPC1 (PHOSPHOENOLPYRUVATE CARBOXYLASE 1); catalytic/ phosphoenolpyruvate carboxylase	NM_001036101 /// NM_001036102 /// NM_104209	AT1G53310	7.85885e-05	9.11847e-05	3.07831	3.07831	pft1 6h up vs pft1 0h	32.5305	7.40136	0.606722	1
5994	250968_at	---	---	NM_120367	AT5G02890	0.00233034	0.00118097	3.07227	3.07227	pft1 6h up vs pft1 0h	12.2438	5.9963	1.30598	1
14417	259516_at	ERD10	ERD10 (EARLY RESPONSIVE TO DEHYDRATION 10); actin binding	NM_101895 /// NM_180616	AT1G20450	6.51306e-06	1.92781e-05	3.07109	3.07109	pft1 6h up vs pft1 0h	63.1762	9.29636	0.392399	1
443	245343_at	---	---	NM_117675	AT4G15830	0.000679983	0.000132464	3.07074	3.07074	pft1 6h up vs pft1 0h	17.7326	4.46968	0.67216	1
2528	247463_at	---	---	NM_125615	AT5G62210	0.000347216	0.00326398	3.06327	3.06327	pft1 6h up vs pft1 0h	21.52	14.7548	1.82835	1
21547	266752_at	ABCB4	ABCB4 (ATP BINDING CASSETTE SUBFAMILY B4); ATPase, coupled to transmembrane movement of	NM_130268	AT2G47000	8.61768e-05	0.000130714	3.06225	3.06225	pft1 6h up vs pft1 0h	31.7221	7.92602	0.666287	1
1978	246908_at	RD22	RD22; nutrient reservoir	NM_122472	AT5G25610	8.24748e-05	0.000125867	3.05608	3.05608	pft1 6h up vs pft1 0h	32.1049	7.90641	0.656715	1
5530	250502_at	MTHSC70-2	MTHSC70-2 (MITOCHONDRIAL HSP70 2); ATP binding	NM_120996	AT5G09590	0.00112308	0.000767187	3.05114	3.05114	pft1 6h up vs pft1 0h	15.2917	6.4487	1.12457	1
4180	249134_at	---	---	NM_123681	AT5G43150	5.60939e-06	5.88288e-06	3.04156	3.04156	pft1 6h up vs pft1 0h	65.6919	6.90323	0.280226	1
13886	258983_at	---	---	NM_111720	AT3G08860	2.67521e-06	2.18178e-05	3.03595	3.03595	pft1 6h up vs pft1 0h	79.6483	11.875	0.397583	1
18837	264000_at	UCP5	UCP5 (UNCOUPLING PROTEIN 5); binding	NM_127816	AT2G22500	0.000487301	0.000591365	3.03429	3.03429	pft1 6h up vs pft1 0h	19.5308	7.52032	1.0268	1
17952	263096_at	AHB1	AHB1 (ARABIDOPSIS HEMOGLOBIN 1); oxygen binding / oxygen transporter	NM_127165	AT2G16060	0.000360595	0.000740099	3.02638	3.02638	pft1 6h up vs pft1 0h	21.2897	8.7484	1.09579	1
17221	262357_at	---	---	NM_105962	AT1G73040	0.000138749	0.000344217	3.02223	3.02223	pft1 6h up vs pft1 0h	27.8296	9.02382	0.864674	1
8969	253975_at	---	---	NM_118794	AT4G26600	0.00604632	0.00479697	3.02199	3.02199	pft1 6h up vs pft1 0h	9.012	6.92241	2.04835	1
16511	261636_at	---	---	NM_103897	AT1G50110	4.68845e-06	1.12104e-05	3.00695	3.00695	pft1 6h up vs pft1 0h	68.8392	8.4209	0.326206	1
4010	248963_at	---	---	NM_123937	AT5G45700	1.02187e-05	3.82072e-06	3.00394	3.00394	pft1 6h up vs pft1 0h	56.1348	5.14358	0.244344	1
14249	259348_at	---	---	NM_111248	AT3G03770	7.14606e-07	8.0265e-07	2.99727	2.99727	pft1 6h up vs pft1 0h	111.939	6.78888	0.161728	1
11076	256125_at	ATLP-1	ATLP-1	NM_001035987 /// NM_101683	AT1G18250	0.00752058	0.00230838	2.99463	2.99463	pft1 6h up vs pft1 0h	8.37395	4.88931	1.55699	1
18985	264148_at	ANAC003	ANAC003 (Arabidopsis NAC domain containing protein 3); transcription factor	NM_100103	AT1G02220	0.0044703	0.00226599	2.99141	2.99141	pft1 6h up vs pft1 0h	9.95407	5.76408	1.54418	1
2613	247549_at	MYB28	MYB28 (myb domain protein 28); DNA binding / transcription factor	NM_125535 /// NM_180910	AT5G61420	2.97025e-05	7.23534e-05	2.98526	2.98526	pft1 6h up vs pft1 0h	42.3016	8.52901	0.537664	1
16211	261330_at	MCM2	ATP binding / DNA binding / DNA-dependent ATPase	NM_103572	AT1G44900	0.00178743	0.000506021	2.97372	2.97372	pft1 6h up vs pft1 0h	13.2878	4.70151	0.943526	1
2153	247085_at	---	---	NM_126029	AT5G66310	2.70303e-07	5.59866e-08	2.97148	2.97148	pft1 6h up vs pft1 0h	143.545	4.32273	0.080304	1
5446	250418_at	---	---	NM_121162	AT5G11240	0.00381923	0.00254377	2.96446	2.96446	pft1 6h up vs pft1 0h	10.4738	6.20556	1.57995	1
17047	262180_at	PGM	PGM (PHOSPHOGLYCERATE/BISPHOSPHOGLYCERATE MUTASE); catalytic/ intramolecular transferas	NM_106454	AT1G78050	0.000195587	0.000229014	2.96434	2.96434	pft1 6h up vs pft1 0h	25.2972	7.0153	0.739508	1
7893	252888_at	APL3	APL3; glucose-1-phosphate adenylyltransferase	NM_120081	AT4G39210	2.6641e-05	0.000342016	2.94829	2.94829	pft1 6h up vs pft1 0h	43.549	13.4695	0.824788	1
17181	262317_at	EDA4	EDA4 (embryo sac development arrest 4); lipid binding	NM_130381	AT2G48140	0.00625671	0.00692448	2.94727	2.94727	pft1 6h up vs pft1 0h	8.90968	7.49882	2.2444	1
5820	250794_at	---	---	NM_120609 /// NM_180439	AT5G05270	0.000174474	0.000403825	2.94723	2.94723	pft1 6h up vs pft1 0h	26.1158	8.48627	0.866529	1
6055	251029_at	---	---	NM_120283	AT5G02050	0.000188924	0.000412117	2.93874	2.93874	pft1 6h up vs pft1 0h	25.5431	8.3069	0.86723	1
4493	249454_at	---	---	NM_123314	AT5G39520	0.00153454	0.000367226	2.93728	2.93728	pft1 6h up vs pft1 0h	13.9202	4.36807	0.836786	1
3960	248912_at	---	---	NM_123934	AT5G45670	5.71575e-06	2.14221e-06	2.93569	2.93569	pft1 6h up vs pft1 0h	65.3704	4.93035	0.201125	1
16539	261664_s_at	---	---	NM_101690 /// NM_111846	AT1G18320 /// AT3G10110	0.000486472	0.00132507	2.93436	2.93436	pft1 6h up vs pft1 0h	19.5403	9.13723	1.24696	1
18391	263544_at	APL4	APL4; glucose-1-phosphate adenylyltransferase	NM_001036314 /// NM_127730	AT2G21590	0.000698695	0.000531397	2.92915	2.92915	pft1 6h up vs pft1 0h	17.5926	6.14479	0.93142	1
6771	251753_at	---	---	NM_115434 /// NM_180377	AT3G55760	0.000134835	0.000169855	2.92429	2.92429	pft1 6h up vs pft1 0h	28.0506	6.95033	0.660743	1
3936	248888_at	KAT1	KAT1 (POTASSIUM CHANNEL IN ARABIDOPSIS THALIANA 1); cyclic nucleotide binding / inward	NM_123993	AT5G46240	0.00804903	0.00377691	2.91814	2.91814	pft1 6h up vs pft1 0h	8.18231	5.40638	1.76197	1
2785	247723_at	---	---	NM_125312	AT5G59220	0.00012652	0.000966744	2.91602	2.91602	pft1 6h up vs pft1 0h	28.548	11.9211	1.11355	1
18256	263406_at	AIR3	AIR3; serine-type endopeptidase	NM_126453	AT2G04160	5.52806e-06	2.84684e-05	2.90302	2.90302	pft1 6h up vs pft1 0h	65.943	9.73934	0.393849	1
11605	256675_at	---	---	NM_115077	AT3G52170	0.00937927	0.00470341	2.90259	2.90259	pft1 6h up vs pft1 0h	7.7623	5.496	1.8881	1
19881	265058_s_at	MBP2	MBP2 (MYROSINASE-BINDING PROTEIN 2); sugar binding / thioglucosidase binding	NM_104084 /// NM_104085 /// NM_179463	AT1G52030 /// AT1G52040	0.0137967	0.00400144	2.89509	2.89509	pft1 6h up vs pft1 0h	6.7705	4.49953	1.77221	1
16962	262094_at	NOP56	NOP56 (Arabidopsis homolog of nucleolar protein Nop56)	NM_104489	AT1G56110	8.49412e-05	0.000107945	2.89308	2.89308	pft1 6h up vs pft1 0h	31.8476	6.78681	0.568274	1
6914	251896_at	---	---	NM_115299	AT3G54390	6.80562e-06	2.35483e-06	2.87646	2.87646	pft1 6h up vs pft1 0h	62.4539	4.64785	0.198455	1
22185	267402_at	IQD6	IQD6 (IQ-domain 6); calmodulin binding	NM_128176	AT2G26180	0.000407942	0.000125262	2.87268	2.87268	pft1 6h up vs pft1 0h	20.553	4.51002	0.585155	1
12098	257173_at	SAHH2	SAHH2 (S-ADENOSYL-L-HOMOCYSTEINE (SAH) HYDROLASE 2); adenosylhomocysteinase/ binding /	NM_113286	AT3G23810	5.19301e-06	1.6738e-05	2.85606	2.85606	pft1 6h up vs pft1 0h	67.0282	8.3031	0.330332	1
3540	248485_at	---	---	NM_124484	AT5G51050	0.00324281	0.00323475	2.8541	2.8541	pft1 6h up vs pft1 0h	11.0361	6.61985	1.59957	1
5462	250434_at	---	---	NM_121077	AT5G10390	1.36155e-06	5.81671e-07	2.85187	2.85187	pft1 6h up vs pft1 0h	94.8401	4.82263	0.1356	1
16784	261913_at	FMO GS-OX1	FMO GS-OX1 (FLAVIN-MONOOXYGENASE GLUCOSINOLATE S-OXYGENASE 1); 3-methylthiopropyl gluco	NM_105258	AT1G65860	3.39406e-06	1.35037e-05	2.84475	2.84475	pft1 6h up vs pft1 0h	74.8775	8.68536	0.309318	1
5858	250832_at	NAS1	NAS1 (NICOTIANAMINE SYNTHASE 1); nicotianamine synthase	NM_120577	AT5G04950	0.000331815	0.000460944	2.8401	2.8401	pft1 6h up vs pft1 0h	21.7993	6.87729	0.841286	1
3081	248021_at	---	---	NM_001037006 /// NM_125033	AT5G56500	0.000675319	0.000370657	2.83707	2.83707	pft1 6h up vs pft1 0h	17.7683	5.23675	0.785932	1
17988	263134_at	RHM1	RHM1 (RHAMNOSE BIOSYNTHESIS 1); UDP-L-rhamnose synthase/ UDP-glucose 4,6-dehydratase/ c	NM_106504	AT1G78570	7.06463e-06	2.16086e-05	2.83703	2.83703	pft1 6h up vs pft1 0h	61.8461	8.10848	0.34962	1
2124	247056_at	CHR1	CHR1 (CHROMATIN REMODELING 1); ATPase/ helicase	NM_126073	AT5G66750	0.000491686	0.000157397	2.82328	2.82328	pft1 6h up vs pft1 0h	19.4804	4.41701	0.604641	1
21597	266802_at	---	---	NM_127855	AT2G22900	0.00141399	0.000334957	2.82148	2.82148	pft1 6h up vs pft1 0h	14.2694	4.03654	0.75435	1
8277	253277_at	ATCAD5	ATCAD5 (CINNAMYL ALCOHOL DEHYDROGENASE 5); cinnamyl-alcohol dehydrogenase	NM_001036711 /// NM_119587	AT4G34230	0.000281646	0.00020862	2.82102	2.82102	pft1 6h up vs pft1 0h	22.8351	5.61219	0.655387	1
8683	253687_at	---	---	NM_119097	AT4G29520	0.000589356	0.00030052	2.82026	2.82026	pft1 6h up vs pft1 0h	18.4863	5.05838	0.729676	1
521	245422_at	---	---	NM_117850	AT4G17470	0.00175288	0.00423868	2.81709	2.81709	pft1 6h up vs pft1 0h	13.3673	8.60962	1.71754	1
12950	258040_at	---	---	NM_113014	AT3G21190	8.37096e-05	0.000172256	2.81563	2.81563	pft1 6h up vs pft1 0h	31.9749	7.40354	0.617446	1
18346	263498_at	LSH10	LSH10 (LIGHT SENSITIVE HYPOCOTYLS 10)	NM_129822 /// NM_180043	AT2G42610	4.29459e-05	4.62467e-05	2.81059	2.81059	pft1 6h up vs pft1 0h	38.3169	6.08458	0.423457	1
2698	247634_at	---	---	NM_125445	AT5G60520	0.000160261	0.000548964	2.80913	2.80913	pft1 6h up vs pft1 0h	26.74	8.71341	0.868953	1
5790	250764_at	---	---	NM_120678	AT5G05960	0.00209106	0.00238101	2.805	2.805	pft1 6h up vs pft1 0h	12.6619	6.60674	1.39141	1
9227	254234_at	---	---	NM_118499	AT4G23680	6.10154e-05	9.80349e-05	2.80268	2.80268	pft1 6h up vs pft1 0h	34.8482	6.79964	0.520324	1
8050	253046_at	CYP81D8	CYP81D8; electron carrier/ heme binding / iron ion binding / monooxygenase/ oxygen bind	NM_119900	AT4G37370	0.00385129	0.00671826	2.80134	2.80134	pft1 6h up vs pft1 0h	10.4457	7.89341	2.01509	1
723	245629_at	---	---	NM_104535	AT1G56580	2.67874e-05	4.71127e-05	2.80062	2.80062	pft1 6h up vs pft1 0h	43.4853	6.89342	0.422728	1
21615	266820_at	---	---	NM_130059	AT2G44940	5.54382e-05	8.16459e-05	2.79267	2.79267	pft1 6h up vs pft1 0h	35.765	6.57934	0.49056	1
5261	250231_at	LEP	LEP (LEAFY PETIOLE); DNA binding / transcription factor	NM_121394	AT5G13910	5.8217e-06	1.01468e-05	2.79057	2.79057	pft1 6h up vs pft1 0h	65.0574	6.73224	0.275951	1
13868	258965_at	---	---	NM_111889	AT3G10530	0.00156754	0.00225653	2.787	2.787	pft1 6h up vs pft1 0h	13.8305	6.99758	1.34921	1
8604	253608_at	XTH19	XTH19 (XYLOGLUCAN ENDOTRANSGLUCOSYLASE/HYDROLASE 19); hydrolase, acting on glycosyl bon	NM_119175	AT4G30290	0.00518426	0.00928336	2.78508	2.78508	pft1 6h up vs pft1 0h	9.48302	8.03444	2.25932	1
4066	249019_at	---	---	NM_123845	AT5G44780	0.00108004	0.00041225	2.78483	2.78483	pft1 6h up vs pft1 0h	15.471	4.54213	0.782907	1
22397	267618_at	CYCB1;4	CYCB1;4 (Cyclin B1;4); cyclin-dependent protein kinase regulator	NM_128233	AT2G26760	0.00122627	0.000500787	2.77735	2.77735	pft1 6h up vs pft1 0h	14.8946	4.61532	0.826307	1
17673	262811_at	---	---	NM_101042	AT1G11700	1.15258e-05	2.45034e-05	2.7729	2.7729	pft1 6h up vs pft1 0h	54.3834	7.05929	0.34615	1
8594	253598_at	---	---	NM_119226	AT4G30800	0.000212345	0.00017652	2.77141	2.77141	pft1 6h up vs pft1 0h	24.7224	5.59021	0.602985	1
3104	248045_at	HSP81-2	HSP81-2 (HEAT SHOCK PROTEIN 81-2); ATP binding	NM_124985	AT5G56030	0.000408494	0.000158083	2.76513	2.76513	pft1 6h up vs pft1 0h	20.5451	4.4791	0.581368	1
10007	255032_at	---	---	NM_117018 /// NM_202795	AT4G09500	0.00131068	0.000952287	2.76264	2.76264	pft1 6h up vs pft1 0h	14.5996	5.47017	0.999143	1
16966	262098_at	NF-YC2	NF-YC2 (NUCLEAR FACTOR Y, SUBUNIT C2); DNA binding / transcription activator/ transcrip	NM_001084257 /// NM_104496	AT1G56170	1.90175e-05	5.35307e-05	2.75586	2.75586	pft1 6h up vs pft1 0h	47.6373	7.58252	0.424458	1
8055	253051_at	CYCB1;1	CYCB1;1 (CYCLIN B1;1); cyclin-dependent protein kinase regulator	NM_119913	AT4G37490	0.00299443	0.00174981	2.74924	2.74924	pft1 6h up vs pft1 0h	11.3183	5.11852	1.20596	1
11606	256676_at	SEX4	SEX4 (STARCH-EXCESS 4); polysaccharide binding / protein tyrosine/serine/threonine phos	NM_001035765 /// NM_115078	AT3G52180	1.26501e-06	1.09654e-05	2.74921	2.74921	pft1 6h up vs pft1 0h	96.6544	9.91782	0.27363	1
3133	248074_at	FLA1	FLA1 (FASCICLIN-LIKE ARAB INOGALACTAN 1)	NM_124955	AT5G55730	6.25106e-06	6.80898e-06	2.74748	2.74748	pft1 6h up vs pft1 0h	63.8584	5.7599	0.240528	1
9112	254119_at	---	---	NM_118611	AT4G24780	1.71934e-05	3.24581e-05	2.74313	2.74313	pft1 6h up vs pft1 0h	48.9286	6.71671	0.366068	1
12628	257714_at	---	---	NM_113651	AT3G27360	0.000224509	5.8749e-05	2.74078	2.74078	pft1 6h up vs pft1 0h	24.3396	3.93343	0.43095	1
8331	253331_at	---	---	NM_119503	AT4G33490	0.00109596	0.000797143	2.73605	2.73605	pft1 6h up vs pft1 0h	15.4036	5.35249	0.92662	1
6131	251106_at	---	---	NM_120228	AT5G01500	2.39773e-06	3.42267e-06	2.72928	2.72928	pft1 6h up vs pft1 0h	81.9405	6.07686	0.197765	1
19767	264940_at	AtGolS4	AtGolS4 (Arabidopsis thaliana galactinol synthase 4); transferase, transferring glycosy	NM_104734	AT1G60470	0.00996132	0.00514103	2.72723	2.72723	pft1 6h up vs pft1 0h	7.60128	4.92921	1.72926	1
394	245293_at	---	---	NM_117767	AT4G16660	9.5321e-05	6.54588e-05	2.7257	2.7257	pft1 6h up vs pft1 0h	30.8588	5.08457	0.439384	1
20966	266167_at	YLS5	YLS5	NM_001125001 /// NM_129443 /// NM_179972	AT2G38860	0.00156068	0.00300249	2.72131	2.72131	pft1 6h up vs pft1 0h	13.849	7.37478	1.42004	1
1211	246125_at	---	---	NM_121994	AT5G19875	1.82013e-05	1.23672e-05	2.7201	2.7201	pft1 6h up vs pft1 0h	48.195	5.0013	0.276726	1
4898	249866_at	MAM1	MAM1 (METHYLTHIOALKYLMALATE SYNTHASE 1); 2-isopropylmalate synthase/ methylthioalkylmal	NM_122207	AT5G23010	1.84102e-05	7.53156e-05	2.71806	2.71806	pft1 6h up vs pft1 0h	48.0493	8.19009	0.454538	1
266	245164_at	HSP60-2	HSP60-2 (HEAT SHOCK PROTEIN 60-2); ATP binding	NM_179872	AT2G33210	0.00014314	0.000273627	2.71179	2.71179	pft1 6h up vs pft1 0h	27.5907	6.79705	0.656941	1
18686	263845_at	pal1	pal1 (Phe ammonia lyase 1); phenylalanine ammonia-lyase	NM_129260	AT2G37040	7.40692e-05	8.88641e-05	2.70922	2.70922	pft1 6h up vs pft1 0h	33.0598	5.86693	0.473238	1
2836	247776_at	PLC4	phosphoinositide-specific phospholipase C family protein	NM_001037020 /// NM_125257	AT5G58700	0.00279559	0.00124646	2.70917	2.70917	pft1 6h up vs pft1 0h	11.5662	4.54472	1.04782	1
6020	250994_at	---	---	NM_120327	AT5G02490	1.44904e-05	1.25471e-05	2.70644	2.70644	pft1 6h up vs pft1 0h	51.1949	5.27983	0.275019	1
17791	262930_at	---	---	NM_105243	AT1G65690	0.00517028	0.00282385	2.70593	2.70593	pft1 6h up vs pft1 0h	9.49145	4.89184	1.37438	1
21796	267004_at	---	---	NM_128977 /// NM_201867	AT2G34260	0.000326834	0.000644877	2.70583	2.70583	pft1 6h up vs pft1 0h	21.8931	6.9638	0.848219	1
2519	247454_at	---	---	NM_125638	AT5G62440	0.000190636	0.000183211	2.70418	2.70418	pft1 6h up vs pft1 0h	25.4789	5.54682	0.580541	1
6998	251982_at	---	---	NM_115179	AT3G53190	0.000504422	0.000173465	2.70269	2.70269	pft1 6h up vs pft1 0h	19.3374	4.13873	0.570739	1
19369	264535_at	---	---	NM_104445 /// NM_179484 /// NM_179485	AT1G55690	0.00197592	0.000531317	2.69841	2.69841	pft1 6h up vs pft1 0h	12.885	3.8394	0.794598	1
21788	266996_at	CYP710A2	CYP710A2 (cytochrome P450, family 710, subfamily A, polypeptide 2); C-22 sterol desatur	NM_129001	AT2G34490	4.70132e-05	4.0032e-05	2.69825	2.69825	pft1 6h up vs pft1 0h	37.3938	5.26327	0.37534	1
4310	249266_at	---	---	NM_123531 /// NM_180782	AT5G41670	7.28075e-05	0.000234731	2.69806	2.69806	pft1 6h up vs pft1 0h	33.2148	7.74043	0.621444	1
7353	252340_at	AtMYB45	AtMYB45 (myb domain protein 45); DNA binding / transcription factor	NM_114751	AT3G48920	0.000148397	0.000243728	2.69116	2.69116	pft1 6h up vs pft1 0h	27.3165	6.40375	0.625142	1
1990	246920_at	---	---	NM_122418	AT5G25090	0.00703547	0.00311672	2.69083	2.69083	pft1 6h up vs pft1 0h	8.56529	4.51761	1.40649	1
18898	264061_at	CKS2	CKS2 (CDK-subunit 2); cyclin-dependent protein kinase/ cyclin-dependent protein kinase	NM_128356	AT2G27970	0.000798379	0.000266504	2.68647	2.68647	pft1 6h up vs pft1 0h	16.9183	4.058	0.639624	1
15122	260230_at	---	---	NM_106110	AT1G74500	0.000189038	0.000505146	2.68627	2.68627	pft1 6h up vs pft1 0h	25.5388	7.42504	0.775295	1
3116	248057_at	---	---	NM_001037002 /// NM_124934	AT5G55520	0.00216297	0.00030037	2.68332	2.68332	pft1 6h up vs pft1 0h	12.5302	3.10688	0.661203	1
8874	253879_s_at	---	---	NM_118891 /// NM_118892	AT4G27560 /// AT4G27570	1.12088e-05	3.02564e-05	2.68095	2.68095	pft1 6h up vs pft1 0h	54.7846	7.04509	0.342923	1
21159	266362_at	---	---	NM_128802	AT2G32430	0.00433108	0.00189281	2.68077	2.68077	pft1 6h up vs pft1 0h	10.0569	4.43887	1.177	1
12406	257487_at	---	---	NM_105843	AT1G71850	0.000346573	0.000255277	2.6797	2.6797	pft1 6h up vs pft1 0h	21.5314	5.07306	0.6283	1
9743	254761_at	CLE44	CLE44 (CLAVATA3/ESR-RELATED 44)	NM_117389	AT4G13195	0.0119067	0.010244	2.67659	2.67659	pft1 6h up vs pft1 0h	7.138	5.81212	2.17133	1
8093	253090_at	BGAL3	BGAL3 (beta-galactosidase 3); beta-galactosidase/ catalytic/ cation binding / sugar bin	NM_119799 /// NM_179175	AT4G36360	0.000225832	0.000283811	2.67611	2.67611	pft1 6h up vs pft1 0h	24.2995	5.89195	0.646592	1
15279	260387_at	SOT16	SOT16 (SULFOTRANSFERASE 16); desulfoglucosinolate sulfotransferase/ sulfotransferase	NM_106070	AT1G74100	0.000136557	8.78167e-05	2.67585	2.67585	pft1 6h up vs pft1 0h	27.9524	4.82169	0.45999	1
511	245412_at	---	---	NM_117834	AT4G17280	0.0115787	0.010134	2.67397	2.67397	pft1 6h up vs pft1 0h	7.20921	5.83302	2.15762	1
13697	258794_at	---	---	NM_001035558 /// NM_111343	AT3G04710	0.0039136	0.00218559	2.67305	2.67305	pft1 6h up vs pft1 0h	10.3919	4.78613	1.22817	1
12662	257748_at	PUB29	PUB29 (PLANT U-BOX 29); ubiquitin-protein ligase	NM_112757	AT3G18710	0.000679188	0.000192566	2.66889	2.66889	pft1 6h up vs pft1 0h	17.7387	3.81552	0.573589	1
17579	262717_s_at	CYP79F2	CYP79F2; oxidoreductase, acting on paired donors, with incorporation or reduction of mo	NM_101506 /// NM_101507 /// NM_202111	AT1G16400 /// AT1G16410	0.000138575	0.00113233	2.66829	2.66829	pft1 6h up vs pft1 0h	27.8392	10.2838	0.985066	1
17598	262736_at	---	---	NM_102625 /// NM_202201	AT1G28570	0.00349399	0.00426972	2.66812	2.66812	pft1 6h up vs pft1 0h	10.7769	6.24842	1.54613	1
14697	259801_at	---	---	NM_105882	AT1G72230	0.00184156	0.00089954	2.66695	2.66695	pft1 6h up vs pft1 0h	13.1669	4.51461	0.914338	1
13798	258895_at	---	---	NM_111433	AT3G05600	0.00606401	0.00102248	2.66281	2.66281	pft1 6h up vs pft1 0h	9.00323	3.20524	0.94936	1
20893	266089_at	---	---	NM_129358 /// NM_201899	AT2G38010	8.95268e-06	6.03603e-06	2.66235	2.66235	pft1 6h up vs pft1 0h	58.121	4.76537	0.218642	1
8489	253492_at	---	---	NM_119331	AT4G31810	0.000241783	0.000388	2.65441	2.65441	pft1 6h up vs pft1 0h	23.8383	6.24306	0.698377	1
7137	252123_at	F3H	F3H (FLAVANONE 3-HYDROXYLASE); naringenin 3-dioxygenase	NM_114983	AT3G51240	0.000544291	0.00190984	2.65424	2.65424	pft1 6h up vs pft1 0h	18.9172	8.20658	1.15684	1
19468	264635_at	---	---	NM_105224	AT1G65500	0.00160243	0.00240826	2.65218	2.65218	pft1 6h up vs pft1 0h	13.7383	6.43575	1.24921	1
3209	248150_at	ATK3	ATK3 (ARABIDOPSIS THALIANA KINESIN 3); ATPase/ microtubule binding / microtubule motor	NM_124848	AT5G54670	0.000147919	8.18855e-05	2.65103	2.65103	pft1 6h up vs pft1 0h	27.3409	4.53651	0.442464	1
4880	249848_at	NIC3	NIC3 (NICOTINAMIDASE 3); catalytic/ nicotinamidase	NM_122228	AT5G23220	0.010932	0.00597699	2.64593	2.64593	pft1 6h up vs pft1 0h	7.35726	4.74613	1.72025	1
764	245671_at	PUP1	PUP1 (PURINE PERMEASE 1); purine nucleoside transmembrane transporter/ purine transmemb	NM_102588	AT1G28230	0.00770715	0.00537178	2.64176	2.64176	pft1 6h up vs pft1 0h	8.30442	5.13139	1.64776	1
15385	260494_at	---	---	NM_129746	AT2G41820	0.000283458	0.0001069	2.63815	2.63815	pft1 6h up vs pft1 0h	22.7938	4.03927	0.472557	1
3147	248088_at	---	---	NM_124889	AT5G55070	0.000287439	0.000117831	2.63609	2.63609	pft1 6h up vs pft1 0h	22.7042	4.1304	0.485127	1
9615	254630_at	---	---	NM_001084937 /// NM_117946	AT4G18360	0.00437567	0.00407508	2.63266	2.63266	pft1 6h up vs pft1 0h	10.0235	5.56	1.47918	1
21804	267012_at	PLP6	PLP6 (PATATIN-LIKE PROTEIN 6); nutrient reservoir	NM_129480	AT2G39220	2.48167e-07	1.42498e-07	2.62899	2.62899	pft1 6h up vs pft1 0h	146.708	4.4185	0.0803137	1
8941	253947_at	MAP65-2	MAP65-2	NM_118810	AT4G26760	3.93552e-06	3.57553e-06	2.62896	2.62896	pft1 6h up vs pft1 0h	72.0505	5.0097	0.185414	1
17874	263016_at	---	---	NM_102190	AT1G23410	0.000115771	0.000155021	2.624	2.624	pft1 6h up vs pft1 0h	29.255	5.70544	0.520064	1
5015	249983_at	---	---	NM_121852	AT5G18470	0.0145265	0.00680127	2.62247	2.62247	pft1 6h up vs pft1 0h	6.64505	4.41934	1.77349	1
7574	252562_s_at	---	---	NM_114462 /// NM_180329	AT3G45930 /// AT3G46320	0.00019623	6.48942e-05	2.62036	2.62036	pft1 6h up vs pft1 0h	25.274	3.83407	0.404534	1
17801	262940_at	---	---	NM_106600	AT1G79520	1.64711e-05	3.66056e-05	2.61617	2.61617	pft1 6h up vs pft1 0h	49.4882	6.37876	0.343719	1
15961	261077_at	---	---	NM_100617	AT1G07430	9.0387e-05	0.000208453	2.61488	2.61488	pft1 6h up vs pft1 0h	31.3111	6.60892	0.562861	1
14774	259878_at	---	---	NM_106329	AT1G76790	3.32945e-05	0.000278483	2.61138	2.61138	pft1 6h up vs pft1 0h	41.0284	9.40638	0.611374	1
19155	264318_at	KCS2	KCS2 (3-KETOACYL-COA SYNTHASE 2); fatty acid elongase	NM_100303	AT1G04220	8.99989e-05	0.000609311	2.60971	2.60971	pft1 6h up vs pft1 0h	31.348	9.09841	0.773971	1
15942	261058_at	HTR12	HTR12; DNA binding	NM_001035850 /// NM_100019	AT1G01370	0.003577	0.000583867	2.60947	2.60947	pft1 6h up vs pft1 0h	10.6963	3.06325	0.763693	1
13075	258167_at	UGT84A2	UGT84A2; UDP-glycosyltransferase/ sinapate 1-glucosyltransferase	NM_113051	AT3G21560	1.28739e-05	2.9258e-05	2.60399	2.60399	pft1 6h up vs pft1 0h	52.8198	6.33836	0.319999	1
3049	247989_at	---	---	NM_125018	AT5G56350	0.00175668	0.00113432	2.60356	2.60356	pft1 6h up vs pft1 0h	13.3585	4.6934	0.936913	1
17737	262875_at	G-TMT	G-TMT (GAMMA-TOCOPHEROL METHYLTRANSFERASE); tocopherol O-methyltransferase	NM_105171	AT1G64970	1.11377e-06	1.80803e-06	2.60299	2.60299	pft1 6h up vs pft1 0h	99.8757	5.68559	0.151804	1
17244	262380_at	---	---	NM_105939	AT1G72810	9.82733e-07	5.61351e-07	2.59926	2.59926	pft1 6h up vs pft1 0h	103.144	4.31768	0.111629	1
7182	252168_at	MES10	MES10 (METHYL ESTERASE 10); hydrolase/ hydrolase, acting on ester bonds / methyl jasmon	NM_114904	AT3G50440	1.15191e-05	2.93815e-05	2.5955	2.5955	pft1 6h up vs pft1 0h	54.3918	6.49007	0.318189	1
4396	249354_at	EMB3012	EMB3012 (embryo defective 3012)	NM_123412	AT5G40480	0.00256556	0.00267967	2.59425	2.59425	pft1 6h up vs pft1 0h	11.882	5.51548	1.23783	1
7427	252414_at	---	---	NM_114610	AT3G47420	0.00987655	0.00421425	2.59301	2.59301	pft1 6h up vs pft1 0h	7.62399	4.14729	1.45061	1
21198	266401_s_at	CDKB1;2	CDKB1;2 (cyclin-dependent kinase B1;2); cyclin binding / kinase/ protein serine/threoni	NM_001036430 /// NM_115278 /// NM_129419	AT2G38620 /// AT3G54180	3.79379e-05	4.77776e-06	2.58892	2.58892	pft1 6h up vs pft1 0h	39.6161	2.88056	0.193898	1
12913	258003_at	EXPA5	EXPA5 (EXPANSIN A5)	NM_113824	AT3G29030	0.0013154	0.00140705	2.5872	2.5872	pft1 6h up vs pft1 0h	14.5838	5.42266	0.991538	1
2320	247252_at	---	---	NM_125873	AT5G64770	0.00937546	0.00365634	2.58378	2.58378	pft1 6h up vs pft1 0h	7.76339	3.98378	1.3684	1
15189	260297_at	---	---	NM_106677	AT1G80280	0.00353329	0.000797207	2.58222	2.58222	pft1 6h up vs pft1 0h	10.7384	3.31477	0.823156	1
13027	258119_at	MPK19	ATMPK19; MAP kinase	NM_112333	AT3G14720	0.00020606	9.87973e-05	2.5801	2.5801	pft1 6h up vs pft1 0h	24.9311	4.12387	0.441095	1
8014	253010_at	ANT	ANT (AINTEGUMENTA); DNA binding / transcription factor	NM_119937	AT4G37750	0.000313725	0.000101725	2.57922	2.57922	pft1 6h up vs pft1 0h	22.1488	3.69159	0.44446	1
11950	257021_at	BCAT4	BCAT4 (BRANCHED-CHAIN AMINOTRANSFERASE4); catalytic/ methionine-oxo-acid transaminase	NM_112861	AT3G19710	5.71978e-05	7.98885e-05	2.57446	2.57446	pft1 6h up vs pft1 0h	35.4637	5.49726	0.413362	1
9078	254085_at	HVA22D	ATHVA22D	NM_001125576 /// NM_118628	AT4G24960	0.000241235	0.000226637	2.57375	2.57375	pft1 6h up vs pft1 0h	23.8535	4.99123	0.557986	1
3198	248139_at	---	---	NM_124879	AT5G54970	2.57386e-05	2.09201e-05	2.57192	2.57192	pft1 6h up vs pft1 0h	43.9513	4.68748	0.284404	1
6858	251840_at	ATPDIL1-3	ATPDIL1-3 (PDI-LIKE 1-3); protein disulfide isomerase	NM_001125370 /// NM_115353	AT3G54960	2.53162e-05	3.28902e-05	2.57012	2.57012	pft1 6h up vs pft1 0h	44.1457	5.32228	0.321497	1
8077	253073_at	CYP81F4	CYP81F4; electron carrier/ heme binding / iron ion binding / monooxygenase/ oxygen bind	NM_119904	AT4G37410	1.89958e-05	0.000328913	2.56547	2.56547	pft1 6h up vs pft1 0h	47.6517	11.0604	0.618957	1
22370	267590_at	ATEXPA4	ATEXPA4 (ARABIDOPSIS THALIANA EXPANSIN A4)	NM_129526	AT2G39700	0.00104041	0.0057924	2.56043	2.56043	pft1 6h up vs pft1 0h	15.6442	9.31204	1.58731	1
7092	252077_at	---	---	NM_115031	AT3G51720	0.00315327	0.00231716	2.55741	2.55741	pft1 6h up vs pft1 0h	11.1346	4.77101	1.14263	1
12435	257517_at	---	---	NM_112504	AT3G16330	0.000815562	0.00123043	2.5546	2.5546	pft1 6h up vs pft1 0h	16.8127	5.82589	0.924046	1
15134	260242_at	EGL3	EGL3 (ENHANCER OF GLABRA 3); DNA binding / transcription factor	NM_105042 /// NM_202351	AT1G63650	2.4442e-05	5.087e-06	2.55284	2.55284	pft1 6h up vs pft1 0h	44.5613	3.19803	0.191378	1
15787	260902_at	---	---	NM_101995	AT1G21440	1.79569e-07	1.81436e-07	2.54921	2.54921	pft1 6h up vs pft1 0h	159.315	4.78448	0.080084	1
8773	253777_at	---	---	NM_118987	AT4G28450	0.00152998	0.00105327	2.54853	2.54853	pft1 6h up vs pft1 0h	13.9327	4.56899	0.874486	1
10640	255685_s_at	---	---	NM_116285 /// NM_116287	AT4G00600 /// AT4G00620	0.0140436	0.00804623	2.54735	2.54735	pft1 6h up vs pft1 0h	6.72715	4.48992	1.77982	1
8274	253274_at	EDA9	EDA9 (embryo sac development arrest 9); ATP binding	NM_119583	AT4G34200	1.27978e-05	2.87683e-05	2.54442	2.54442	pft1 6h up vs pft1 0h	52.9025	6.017	0.3033	1
831	245739_at	CYCA1;1	CYCA1;1 (Cyclin A1;1); cyclin-dependent protein kinase regulator	NM_103537	AT1G44110	0.00166245	0.0005456	2.54428	2.54428	pft1 6h up vs pft1 0h	13.5853	3.61186	0.708976	1
14019	259116_at	---	---	NM_111001	AT3G01350	0.00260653	0.000898261	2.54401	2.54401	pft1 6h up vs pft1 0h	11.8232	3.67154	0.828096	1
892	245800_at	HSFB4	AT-HSFB4; DNA binding / transcription factor	NM_103602	AT1G46264	0.00188806	0.000329714	2.54112	2.54112	pft1 6h up vs pft1 0h	13.0665	2.97393	0.606932	1
19323	264488_s_at	---	---	NM_102495 /// NM_102497	AT1G27330 /// AT1G27350	0.00595369	0.00267935	2.54018	2.54018	pft1 6h up vs pft1 0h	9.05846	4.02092	1.18369	1
20719	265913_at	---	---	NM_179732 /// NM_179733	AT2G25625	2.50774e-07	1.04406e-06	2.53433	2.53433	pft1 6h up vs pft1 0h	146.317	6.81915	0.12428	1
13109	258202_at	---	---	NM_112248	AT3G13940	0.00309616	0.00271103	2.53159	2.53159	pft1 6h up vs pft1 0h	11.1993	4.95518	1.17988	1
10197	255230_at	ATRFNR1	ATRFNR1 (ROOT FNR 1); FAD binding / NADP or NADPH binding / electron carrier/ ferredoxi	NM_116778	AT4G05390	0.000527623	0.000947634	2.52868	2.52868	pft1 6h up vs pft1 0h	19.088	5.95128	0.831415	1
13782	258879_at	---	---	NM_111197 /// NM_180175	AT3G03270	0.00147022	0.00150016	2.52641	2.52641	pft1 6h up vs pft1 0h	14.1021	5.09029	0.962563	1
2978	247918_at	---	---	NM_125142	AT5G57610	0.000153714	5.39684e-05	2.52527	2.52527	pft1 6h up vs pft1 0h	27.0512	3.6037	0.355247	1
4451	249411_at	SIP1	SIP1 (seed imbibition 1-like); galactinol-sucrose galactosyltransferase/ hydrolase, hyd	NM_123403	AT5G40390	0.000752338	0.000706917	2.52334	2.52334	pft1 6h up vs pft1 0h	17.2158	4.87203	0.754659	1
15284	260392_at	---	---	NM_106062	AT1G74030	2.28388e-06	6.07213e-06	2.51786	2.51786	pft1 6h up vs pft1 0h	82.9791	6.05984	0.194743	1
19444	264611_at	---	---	NM_100348	AT1G04680	0.00039046	0.000500167	2.51766	2.51766	pft1 6h up vs pft1 0h	20.812	5.26697	0.674864	1
191	245089_at	---	---	NM_130092	AT2G45290	0.00107439	0.000737256	2.51638	2.51638	pft1 6h up vs pft1 0h	15.4952	4.41657	0.760077	1
4927	249895_at	FAR1	FAR1 (FATTY ACID REDUCTASE 1); fatty acyl-CoA reductase (alcohol-forming)/ oxidoreducta	NM_122155	AT5G22500	0.0306931	0.00567738	2.5149	2.5149	pft1 6h up vs pft1 0h	4.99246	2.83804	1.51591	1
3017	247957_at	ABI2	ABI2 (ABA INSENSITIVE 2); protein serine/threonine phosphatase	NM_001125976 /// NM_125087	AT5G57050	3.12474e-05	3.85018e-05	2.51346	2.51346	pft1 6h up vs pft1 0h	41.7316	5.0098	0.320129	1
1757	246682_at	XGD1	XGD1 (XYLOGALACTURONAN DEFICIENT 1); UDP-xylosyltransferase/ catalytic	NM_122853	AT5G33290	0.000266004	0.000208979	2.51248	2.51248	pft1 6h up vs pft1 0h	23.2063	4.50285	0.517429	1
18028	263174_at	ESP	ESP (EPITHIOSPECIFIER PROTEIN); enzyme regulator	NM_104281 /// NM_180632	AT1G54040	0.000131936	0.00108994	2.51197	2.51197	pft1 6h up vs pft1 0h	28.2196	9.06943	0.857035	1
19196	264360_at	DBE1	isoamylase, putative / starch debranching enzyme, putative	NM_100213 /// NM_202022	AT1G03310	0.000209148	0.000288181	2.50977	2.50977	pft1 6h up vs pft1 0h	24.8276	5.28467	0.567612	1
2187	247119_at	---	---	NM_125987	AT5G65900	0.0138627	0.00258241	2.50863	2.50863	pft1 6h up vs pft1 0h	6.75882	2.88342	1.13764	1
18520	263677_at	PDLP2	PDLP2 (PLASMODESMATA-LOCATED PROTEIN 2)	NM_100331	AT1G04520	0.000913672	0.000500045	2.5079	2.5079	pft1 6h up vs pft1 0h	16.2587	4.07979	0.669146	1
6686	251667_at	NAP57	NAP57 (Arabidopsis thaliana homologue of NAP57); pseudouridine synthase	NM_115574	AT3G57150	0.000267877	0.000272153	2.50546	2.50546	pft1 6h up vs pft1 0h	23.1604	4.82857	0.555957	1
3398	248341_at	---	---	NM_124601	AT5G52220	0.00492919	0.00259203	2.50381	2.50381	pft1 6h up vs pft1 0h	9.64147	4.10126	1.13434	1
5334	250304_at	---	---	NM_121249	AT5G12110	0.00131121	0.00299126	2.4956	2.4956	pft1 6h up vs pft1 0h	14.5979	6.4786	1.18348	1
9069	254076_at	---	---	NM_118666	AT4G25340	0.00100993	0.00177309	2.49415	2.49415	pft1 6h up vs pft1 0h	15.7831	5.85498	0.989241	1
18382	263535_at	---	---	NM_128055	AT2G24970	0.000956389	0.000967867	2.48871	2.48871	pft1 6h up vs pft1 0h	16.0403	4.86331	0.808517	1
18558	263715_at	GPRI1	GPRI1 (GBF'S PRO-RICH REGION-INTERACTING FACTOR 1); transcription factor/ transcription	NM_127617	AT2G20570	2.9284e-05	4.05177e-05	2.48864	2.48864	pft1 6h up vs pft1 0h	42.4624	5.0594	0.317734	1
22229	267446_s_at	---	---	NM_102601 /// NM_179891	AT1G28350 /// AT2G33840	0.0462767	0.00808293	2.48759	2.48759	pft1 6h up vs pft1 0h	4.20587	2.67115	1.6936	1
9596	254610_at	---	---	NM_118005	AT4G18890	0.00046784	0.000152108	2.48736	2.48736	pft1 6h up vs pft1 0h	19.7612	3.41962	0.461461	1
18842	264005_at	AGP2	AGP2 (ARABINOGALACTAN PROTEIN 2)	NM_127812	AT2G22470	0.00200564	0.00285159	2.48708	2.48708	pft1 6h up vs pft1 0h	12.8259	5.55657	1.15528	1
21020	266223_at	---	---	NM_128438	AT2G28790	0.000119121	0.000135519	2.4868	2.4868	pft1 6h up vs pft1 0h	29.0261	4.85574	0.446103	1
12737	257824_at	---	---	NM_001035687 /// NM_113435	AT3G25290	2.17042e-06	2.08598e-05	2.48459	2.48459	pft1 6h up vs pft1 0h	84.0806	8.31687	0.263775	1
16422	261545_at	---	---	NM_105031	AT1G63530	0.00721235	0.00772766	2.48243	2.48243	pft1 6h up vs pft1 0h	8.49366	5.27675	1.65669	1
6206	251181_at	---	---	NM_116147	AT3G62820	0.00481785	0.00615397	2.48231	2.48231	pft1 6h up vs pft1 0h	9.71388	5.53148	1.51851	1
298	245196_at	---	---	NM_105443	AT1G67750	4.76073e-05	0.000151746	2.47821	2.47821	pft1 6h up vs pft1 0h	37.2674	6.39258	0.457421	1
16517	261642_at	APL2	APL2 (ADPGLC-PPASE LARGE SUBUNIT); glucose-1-phosphate adenylyltransferase	NM_102533	AT1G27680	9.82005e-05	0.000115344	2.47507	2.47507	pft1 6h up vs pft1 0h	30.6082	4.83802	0.421502	1
3414	248357_at	---	---	NM_124617	AT5G52380	0.00341705	0.00151547	2.47299	2.47299	pft1 6h up vs pft1 0h	10.8537	3.75165	0.921748	1
11136	256186_at	4CL1	4CL1 (4-COUMARATE:COA LIGASE 1); 4-coumarate-CoA ligase	NM_001084228 /// NM_104046 /// NM_179462	AT1G51680	1.5154e-06	1.53153e-06	2.4722	2.4722	pft1 6h up vs pft1 0h	92.2577	4.50137	0.13011	1
4926	249894_at	---	---	NM_122164	AT5G22580	0.000167666	0.0013006	2.47062	2.47062	pft1 6h up vs pft1 0h	26.4065	8.66417	0.874954	1
2559	247494_at	CNX1	calnexin 1 (CNX1)	NM_125573	AT5G61790	3.98239e-05	2.5868e-05	2.4686	2.4686	pft1 6h up vs pft1 0h	39.1029	4.04431	0.275806	1
18994	264157_at	XTH17	XTH17 (XYLOGLUCAN ENDOTRANSGLUCOSYLASE/HYDROLASE 17); hydrolase, acting on glycosyl bon	NM_105205	AT1G65310	0.0089873	0.00548482	2.46348	2.46348	pft1 6h up vs pft1 0h	7.87793	4.22533	1.43027	1
16190	261309_at	CPuORF31	CPuORF31 (Conserved peptide upstream open reading frame 31)	NM_001123980 /// NM_103756 /// NM_202264	AT1G48598 /// AT1G48600	2.23368e-05	2.02321e-05	2.46271	2.46271	pft1 6h up vs pft1 0h	45.6432	4.39077	0.256527	1
5179	250149_at	---	---	NM_121474	AT5G14700	0.00729598	0.00639603	2.45861	2.45861	pft1 6h up vs pft1 0h	8.46056	4.78588	1.50845	1
8339	253340_s_at	CDC20.2	CDC20.2; signal transducer	NM_119480 /// NM_119481	AT4G33260 /// AT4G33270	0.0213033	0.00627585	2.45776	2.45776	pft1 6h up vs pft1 0h	5.76135	3.23325	1.49652	1
11187	256237_at	DRT100	DRT100 (DNA-DAMAGE REPAIR/TOLERATION 100); nucleotide binding / protein binding	NM_112096	AT3G12610	0.000550262	0.000150158	2.45682	2.45682	pft1 6h up vs pft1 0h	18.8576	3.16354	0.447358	1
16102	261220_at	---	---	NM_101852	AT1G19970	5.36414e-05	0.000129056	2.45493	2.45493	pft1 6h up vs pft1 0h	36.0852	5.78497	0.427504	1
19758	264931_at	---	---	NM_104742	AT1G60590	0.0248998	0.00415776	2.44875	2.44875	pft1 6h up vs pft1 0h	5.42446	2.59425	1.27534	1
20482	265670_s_at	---	---	NM_001084521 /// NM_128778 /// NM_128780	AT2G32190 /// AT2G32210	0.0128009	0.00355833	2.44835	2.44835	pft1 6h up vs pft1 0h	6.9557	3.14542	1.20589	1
14922	260028_at	---	---	NM_102738 /// NM_202209	AT1G29980	0.000433017	0.000294226	2.44207	2.44207	pft1 6h up vs pft1 0h	20.2049	4.07398	0.537689	1
19722	264895_at	---	---	NM_102158	AT1G23100	0.00183537	0.00288663	2.44185	2.44185	pft1 6h up vs pft1 0h	13.1804	5.5057	1.11391	1
14787	259891_at	---	---	NM_105932	AT1G72730	0.00023574	0.000246732	2.43633	2.43633	pft1 6h up vs pft1 0h	24.0085	4.57046	0.50765	1
10421	255462_at	---	---	NM_116528	AT4G02940	0.00572023	0.0106848	2.43573	2.43573	pft1 6h up vs pft1 0h	9.1797	6.21631	1.80581	1
8219	253218_at	SLP2	SLP2; serine-type peptidase	NM_119664	AT4G34980	1.48231e-05	1.03675e-05	2.43459	2.43459	pft1 6h up vs pft1 0h	50.8885	3.98156	0.208642	1
22154	267371_at	---	---	NM_130014	AT2G44510	0.00775574	0.00365421	2.43012	2.43012	pft1 6h up vs pft1 0h	8.28666	3.71993	1.19708	1
22165	267382_at	---	---	NM_129994	AT2G44300	5.03263e-06	9.10588e-06	2.42458	2.42458	pft1 6h up vs pft1 0h	67.5791	5.05923	0.199637	1
1475	246395_at	---	---	NM_104598	AT1G58170	0.000537206	0.00242066	2.42149	2.42149	pft1 6h up vs pft1 0h	18.989	7.32597	1.0288	1
4092	249046_at	---	---	NM_123807	AT5G44400	0.00143323	0.0015283	2.42122	2.42122	pft1 6h up vs pft1 0h	14.2112	4.6983	0.881615	1
15208	260316_at	---	---	NM_105056	AT1G63810	0.00446485	0.00433086	2.41844	2.41844	pft1 6h up vs pft1 0h	9.95802	4.69957	1.2585	1
15627	260739_at	scpl50	scpl50 (serine carboxypeptidase-like 50); serine-type carboxypeptidase	NM_101369	AT1G15000	2.31334e-06	2.1201e-06	2.4184	2.4184	pft1 6h up vs pft1 0h	82.7042	4.18293	0.134872	1
16692	261819_at	---	---	NM_101014	AT1G11410	0.000279517	4.8299e-05	2.41746	2.41746	pft1 6h up vs pft1 0h	22.8841	2.68371	0.312731	1
6733	251714_at	---	---	NM_115495	AT3G56370	0.000727529	0.000235353	2.41633	2.41633	pft1 6h up vs pft1 0h	17.3858	3.20376	0.4914	1
6770	251752_at	PROT2	PROT2 (PROLINE TRANSPORTER 2); L-proline transmembrane transporter/ amino acid transmem	NM_115432 /// NM_202715	AT3G55740	0.0349734	0.0089478	2.41533	2.41533	pft1 6h up vs pft1 0h	4.73381	2.92972	1.65038	1
18456	263612_at	MCM4	DNA replication licensing factor, putative	NM_127197	AT2G16440	0.000369542	0.000137502	2.41466	2.41466	pft1 6h up vs pft1 0h	21.1415	3.32575	0.419491	1
17240	262376_at	HTH	HTH (HOTHEAD); FAD binding / aldehyde-lyase/ mandelonitrile lyase	NM_001160997 /// NM_105955	AT1G72970	4.45067e-06	2.11853e-06	2.41342	2.41342	pft1 6h up vs pft1 0h	69.7793	3.51209	0.134217	1
10737	255782_at	MP	MP (MONOPTEROS); transcription factor	NM_101840	AT1G19850	0.0068487	0.00192116	2.41336	2.41336	pft1 6h up vs pft1 0h	8.64339	3.06041	0.9442	1
1172	246085_at	ATBRXL4	ATBRXL4 (BREVIS RADIX-LIKE 4)	NM_122061	AT5G20540	0.00528448	0.00199071	2.41291	2.41291	pft1 6h up vs pft1 0h	9.4234	3.3752	0.955126	1
2490	247425_at	---	---	NM_125649	AT5G62550	0.00422146	0.00107416	2.4119	2.4119	pft1 6h up vs pft1 0h	10.1408	2.9639	0.779396	1
994	245904_at	ATSPS2F	ATSPS2F (SUCROSE PHOSPHATE SYNTHASE 2F); sucrose-phosphate synthase	NM_121149	AT5G11110	2.64719e-05	3.29337e-05	2.41125	2.41125	pft1 6h up vs pft1 0h	43.6231	4.57395	0.279604	1
7318	252305_at	emb1796	emb1796 (embryo defective 1796); ATP binding	NM_114783	AT3G49240	0.0101625	0.00726485	2.41076	2.41076	pft1 6h up vs pft1 0h	7.54832	4.28867	1.5151	1
2789	247727_at	---	---	NM_125340	AT5G59490	0.00333845	0.00238462	2.40778	2.40778	pft1 6h up vs pft1 0h	10.9345	4.14325	1.01044	1
18721	263882_at	RNR1	RNR1 (RIBONUCLEOTIDE REDUCTASE 1); ATP binding / protein binding / ribonucleoside-dipho	NM_127748	AT2G21790	0.000833123	0.00049452	2.40731	2.40731	pft1 6h up vs pft1 0h	16.7076	3.81445	0.608817	1
14475	259574_at	MLP168	MLP168 (MLP-LIKE PROTEIN 168)	NM_103228	AT1G35310	0.00028032	0.000550761	2.40601	2.40601	pft1 6h up vs pft1 0h	22.8656	5.38901	0.628487	1
17804	262943_at	---	---	NM_106595	AT1G79470	0.000597292	0.000690843	2.40448	2.40448	pft1 6h up vs pft1 0h	18.4147	4.64866	0.673182	1
18169	263318_at	AtGDU4	AtGDU4 (Arabidopsis thaliana GLUTAMINE DUMPER 4)	NM_128035	AT2G24762	1.12482e-05	1.25905e-05	2.40427	2.40427	pft1 6h up vs pft1 0h	54.734	4.38628	0.213702	1
15010	260118_s_at	---	---	NM_001160919 /// NM_103116 /// NM_121875	AT1G33940 /// AT5G18700	0.013362	0.00309822	2.40309	2.40309	pft1 6h up vs pft1 0h	6.84922	2.82826	1.10115	1
14133	259231_at	PP2CA	PP2CA (ARABIDOPSIS THALIANA PROTEIN PHOSPHATASE 2CA); protein binding / protein serine/	NM_111974	AT3G11410	1.75022e-09	6.82188e-09	2.40262	2.40262	pft1 6h up vs pft1 0h	513.447	5.87123	0.0304931	1
16667	261794_at	---	---	NM_101474 /// NM_202110	AT1G16060	0.00754273	0.00242034	2.40185	2.40185	pft1 6h up vs pft1 0h	8.36558	3.16813	1.00989	1
16398	261521_at	SERK1	SERK1 (SOMATIC EMBRYOGENESIS RECEPTOR-LIKE KINASE 1); kinase/ transmembrane receptor pr	NM_105841	AT1G71830	0.000653271	0.000155909	2.40016	2.40016	pft1 6h up vs pft1 0h	17.9411	2.88682	0.429082	1
14127	259225_at	---	---	NM_111638	AT3G07590	0.00553332	0.00133704	2.39891	2.39891	pft1 6h up vs pft1 0h	9.28129	2.8759	0.826294	1
8732	253736_at	---	---	NM_119022	AT4G28780	0.00382962	0.00681311	2.39731	2.39731	pft1 6h up vs pft1 0h	10.4647	5.72772	1.45957	1
6758	251740_at	ROC2	ROC2 (ROTAMASE CYCLOPHILIN 2); cyclosporin A binding / peptidyl-prolyl cis-trans isomer	NM_001084832 /// NM_115465	AT3G56070	0.000358264	0.000468196	2.39432	2.39432	pft1 6h up vs pft1 0h	21.329	4.73013	0.591386	1
6663	251644_at	---	---	NM_115614	AT3G57540	0.000655771	0.000980779	2.3937	2.3937	pft1 6h up vs pft1 0h	17.9211	5.00062	0.744093	1
1701	246623_at	ATNUC-L1	ATNUC-L1; nucleic acid binding / nucleotide binding	NM_103785	AT1G48920	0.000113633	0.000147713	2.39028	2.39028	pft1 6h up vs pft1 0h	29.4055	4.61433	0.418455	1
5461	250433_at	---	---	NM_121078	AT5G10400	0.00151832	0.000884273	2.39027	2.39027	pft1 6h up vs pft1 0h	13.9651	3.75828	0.71765	1
520	245421_at	---	---	NM_117846	AT4G17430	0.000420186	0.000728907	2.38943	2.38943	pft1 6h up vs pft1 0h	20.3798	5.15701	0.674787	1
15309	260417_at	CMT3	CMT3 (chromomethylase 3); DNA (cytosine-5-)-methyltransferase	NM_105645	AT1G69770	0.00171124	0.000624811	2.38903	2.38903	pft1 6h up vs pft1 0h	13.4659	3.24666	0.642939	1
21306	266510_at	SWA1	SWA1 (SLOW WALKER1); nucleotide binding	NM_130366	AT2G47990	0.000542672	0.00100165	2.38881	2.38881	pft1 6h up vs pft1 0h	18.9335	5.29382	0.745601	1
5545	250517_at	scpl35	scpl35 (serine carboxypeptidase-like 35); serine-type carboxypeptidase	NM_120909	AT5G08260	1.64978e-05	8.55511e-05	2.38503	2.38503	pft1 6h up vs pft1 0h	49.467	6.60542	0.356085	1
14873	259978_at	CDKB2;1	CDKB2;1 (cyclin-dependent kinase B2;1); cyclin-dependent protein kinase/ kinase/ protei	NM_106304	AT1G76540	0.0242228	0.00467176	2.38477	2.38477	pft1 6h up vs pft1 0h	5.48307	2.5761	1.25287	1
941	245849_at	---	---	NM_121355	AT5G13520	0.000356271	0.000260915	2.38398	2.38398	pft1 6h up vs pft1 0h	21.3629	3.93536	0.491239	1
5942	250916_at	ATMDAR2	ATMDAR2; monodehydroascorbate reductase (NADH)	NM_120444	AT5G03630	0.000204973	7.2742e-05	2.38378	2.38378	pft1 6h up vs pft1 0h	24.968	3.1807	0.33971	1
10398	255438_at	AOP1	AOP1; oxidoreductase, acting on paired donors, with incorporation or reduction of molec	NM_116541	AT4G03070	0.0104499	0.00332787	2.38337	2.38337	pft1 6h up vs pft1 0h	7.4749	3.10585	1.10801	1
1591	246511_at	---	---	NM_121553	AT5G15490	5.64474e-05	0.000150687	2.37807	2.37807	pft1 6h up vs pft1 0h	35.5908	5.55138	0.415941	1
15256	260364_at	TAA1	TAA1 (TRYPTOPHAN AMINOTRANSFERASE OF ARABIDOPSIS 1); L-alanine:2-oxoglutarate aminotran	NM_105724	AT1G70560	0.0010841	0.000651572	2.37667	2.37667	pft1 6h up vs pft1 0h	15.4537	3.72989	0.643625	1
20152	265334_at	---	---	NM_127394	AT2G18370	0.00394413	0.00454629	2.37667	2.37667	pft1 6h up vs pft1 0h	10.3659	4.78443	1.23081	1
14970	260076_at	---	---	NM_106021	AT1G73630	0.000703558	0.000343259	2.37629	2.37629	pft1 6h up vs pft1 0h	17.557	3.4837	0.529126	1
4229	249184_at	---	---	NM_123668	AT5G43020	0.0128508	0.00307916	2.37622	2.37622	pft1 6h up vs pft1 0h	6.94601	2.78913	1.07079	1
18334	263486_at	---	---	NM_127788	AT2G22200	0.000100695	0.000106549	2.37599	2.37599	pft1 6h up vs pft1 0h	30.3983	4.28312	0.375733	1
2336	247268_at	---	---	NM_125804 /// NM_203260	AT5G64080	0.000578716	0.0012625	2.37555	2.37555	pft1 6h up vs pft1 0h	18.5842	5.52645	0.792995	1
8480	253483_at	---	---	NM_119342	AT4G31910	0.00506226	0.00173085	2.3748	2.3748	pft1 6h up vs pft1 0h	9.55757	3.14994	0.878868	1
21836	267044_at	---	---	NM_201868	AT2G34357	0.0147736	0.00503695	2.37425	2.37425	pft1 6h up vs pft1 0h	6.60433	3.15727	1.27483	1
18224	263373_at	---	---	NM_127611	AT2G20515	0.000555169	0.000329542	2.37332	2.37332	pft1 6h up vs pft1 0h	18.8092	3.67616	0.521186	1
12862	257951_at	SGP2	SGP2; GTP binding	NM_113065 /// NM_180290 /// NM_180291	AT3G21700	0.000218412	5.91575e-05	2.37291	2.37291	pft1 6h up vs pft1 0h	24.5281	2.91729	0.317164	1
7376	252363_at	---	---	NM_114705	AT3G48460	0.000666346	0.000877981	2.37249	2.37249	pft1 6h up vs pft1 0h	17.8377	4.70791	0.703813	1
14702	259806_at	---	---	NM_103688	AT1G47900	0.0116235	0.00212362	2.37158	2.37158	pft1 6h up vs pft1 0h	7.19933	2.53301	0.938239	1
4520	249481_at	---	---	NM_123252	AT5G38900	0.00757831	0.00442416	2.37129	2.37129	pft1 6h up vs pft1 0h	8.35221	3.79712	1.21233	1
16528	261653_at	SBTI1.1	SBTI1.1; serine-type endopeptidase	NM_100070	AT1G01900	0.000298286	0.000260283	2.37128	2.37128	pft1 6h up vs pft1 0h	22.4676	4.08519	0.484869	1
16122	261240_at	SBT3.5	SBT3.5; identical protein binding / serine-type endopeptidase	NM_103027	AT1G32940	0.00146289	0.00159467	2.37122	2.37122	pft1 6h up vs pft1 0h	14.1234	4.51432	0.852358	1
19099	264262_at	---	---	NM_100790	AT1G09200	1.93527e-05	1.10996e-05	2.37011	2.37011	pft1 6h up vs pft1 0h	47.4168	3.55412	0.19988	1
4636	249599_at	---	---	NM_123158	AT5G37990	1.54083e-05	0.00372136	2.36667	2.36667	pft1 6h up vs pft1 0h	50.3699	21.4223	1.13413	1
8385	253386_at	SQD1	SQD1; UDPsulfoquinovose synthase/ sulfotransferase	NM_119457	AT4G33030	0.00358014	0.00297247	2.3636	2.3636	pft1 6h up vs pft1 0h	10.6933	4.18929	1.04472	1
19830	265006_at	TIM13	TIM13 (TRANSLOCASE OF THE INNER MITOCHONDRIAL MEMBRANE 13); P-P-bond-hydrolysis-driven	NM_104839	AT1G61570	0.000704314	0.000665055	2.36146	2.36146	pft1 6h up vs pft1 0h	17.5515	4.20025	0.638161	1
13425	258521_at	---	---	NM_001125122 /// NM_111548	AT3G06680	0.00078998	0.000350526	2.35686	2.35686	pft1 6h up vs pft1 0h	16.9709	3.32465	0.522407	1
17742	262880_at	---	---	NM_105162	AT1G64880	0.000112208	0.000110169	2.35674	2.35674	pft1 6h up vs pft1 0h	29.5078	4.11902	0.372243	1
15795	260910_at	IMPA-6	IMPA-6 (IMPORTIN ALPHA ISOFORM 6); binding / protein transporter	NM_100149 /// NM_202014	AT1G02690	0.00103086	0.000350024	2.35612	2.35612	pft1 6h up vs pft1 0h	15.6872	3.0696	0.521802	1
13074	258166_at	---	---	NM_113049	AT3G21540	0.00142567	0.000793392	2.35526	2.35526	pft1 6h up vs pft1 0h	14.2339	3.5775	0.67023	1
20737	265931_at	---	---	NM_127408	AT2G18520	0.00154899	0.00124167	2.35247	2.35247	pft1 6h up vs pft1 0h	13.8806	4.01337	0.771027	1
7699	252692_at	---	---	NM_114264	AT3G43960	0.00336418	0.00141823	2.35141	2.35141	pft1 6h up vs pft1 0h	10.9078	3.28985	0.804279	1
18797	263960_at	---	---	NM_129178	AT2G36200	0.00105655	0.000193459	2.35134	2.35134	pft1 6h up vs pft1 0h	15.5727	2.54434	0.435693	1
22144	267361_at	---	---	NM_129550	AT2G39920	0.0026806	0.00139248	2.35042	2.35042	pft1 6h up vs pft1 0h	11.7199	3.51021	0.798693	1
11592	256661_at	---	---	NM_112030	AT3G11964	0.00235398	0.00159145	2.34838	2.34838	pft1 6h up vs pft1 0h	12.2054	3.81173	0.832795	1
21210	266413_at	---	---	NM_129431	AT2G38740	0.00402077	0.00410168	2.34796	2.34796	pft1 6h up vs pft1 0h	10.3018	4.45341	1.15279	1
13517	258613_at	VTC4	VTC4; 3'(2'),5'-bisphosphate nucleotidase/ L-galactose-1-phosphate phosphatase/ inosito	NM_001035549 /// NM_001125086 /// NM_111155	AT3G02870	0.000185022	0.000175575	2.34681	2.34681	pft1 6h up vs pft1 0h	25.6922	4.06224	0.421631	1
9072	254079_at	---	---	NM_118705	AT4G25730	0.000345577	0.000392182	2.34156	2.34156	pft1 6h up vs pft1 0h	21.549	4.30063	0.532199	1
20945	266141_at	PDF2.1	PDF2.1; peptidase inhibitor	NM_126272	AT2G02120	0.00400138	0.0112571	2.33993	2.33993	pft1 6h up vs pft1 0h	10.3179	6.50817	1.68204	1
7993	252988_at	---	---	NM_120003	AT4G38410	0.00292641	0.00627582	2.33982	2.33982	pft1 6h up vs pft1 0h	11.4007	5.71737	1.33731	1
4389	249347_at	---	---	NM_001036912 /// NM_123448	AT5G40830	3.9512e-05	0.000105096	2.33743	2.33743	pft1 6h up vs pft1 0h	39.1857	5.29366	0.360244	1
10419	255460_at	---	---	NM_116514	AT4G02800	0.00203729	0.00085167	2.33448	2.33448	pft1 6h up vs pft1 0h	12.7641	3.21302	0.67126	1
1026	245937_at	---	---	NM_121980	AT5G19750	0.000291942	0.000320169	2.33278	2.33278	pft1 6h up vs pft1 0h	22.6046	4.2071	0.496312	1
1570	246490_at	CPuORF10	CPuORF10 (Conserved peptide upstream open reading frame 10)	NM_001036811 /// NM_001125760 /// NM_121600	AT5G15948 /// AT5G15950	5.51763e-06	8.26907e-06	2.32949	2.32949	pft1 6h up vs pft1 0h	65.9755	4.38817	0.177366	1
1045	245956_s_at	BIP2	BIP2; ATP binding	NM_122737 /// NM_123567 /// NM_180788	AT5G28540 /// AT5G42020	6.37317e-05	5.83283e-05	2.32915	2.32915	pft1 6h up vs pft1 0h	34.4389	3.90599	0.302448	1
21377	266581_at	---	---	NM_130176	AT2G46140	0.00959939	0.00605373	2.32816	2.32816	pft1 6h up vs pft1 0h	7.69997	3.7648	1.30383	1
6613	251593_at	NRPA1	NRPA1; DNA binding / DNA-directed RNA polymerase/ zinc ion binding	NM_115626	AT3G57660	0.00208396	0.00234525	2.32479	2.32479	pft1 6h up vs pft1 0h	12.6752	4.40199	0.926109	1
13063	258155_at	RACK1C_AT	RACK1C_AT (RECEPTOR FOR ACTIVATED C KINASE 1 C); nucleotide binding	NM_112695	AT3G18130	3.22715e-06	5.2666e-06	2.32316	2.32316	pft1 6h up vs pft1 0h	75.8648	4.44511	0.156247	1
7885	252880_at	---	---	NM_120134	AT4G39730	1.17518e-07	7.07462e-07	2.32111	2.32111	pft1 6h up vs pft1 0h	177.457	6.12893	0.0921001	1
9323	254332_at	---	---	NM_118399	AT4G22730	0.0178383	0.00765365	2.31844	2.31844	pft1 6h up vs pft1 0h	6.16071	3.26148	1.41173	1
18075	263221_at	MUR4	MUR4 (MURUS 4); UDP-arabinose 4-epimerase/ catalytic	NM_001036041 /// NM_001084163 /// NM_102799	AT1G30620	0.000866284	0.000361573	2.3184	2.3184	pft1 6h up vs pft1 0h	16.5165	3.14179	0.507257	1
20468	265656_at	---	---	NM_126958 /// NM_201721	AT2G13820	0.000262184	0.00122234	2.31799	2.31799	pft1 6h up vs pft1 0h	23.3011	6.47365	0.74087	1
16095	261212_at	atnudt12	atnudt12 (Arabidopsis thaliana Nudix hydrolase homolog 12); hydrolase	NM_101159	AT1G12880	3.33722e-06	1.1252e-05	2.31768	2.31768	pft1 6h up vs pft1 0h	75.2068	5.36831	0.190349	1
21068	266271_at	ATGSTU6	ATGSTU6 (ARABIDOPSIS THALIANA GLUTATHIONE S-TRANSFERASE TAU 6); glutathione transferase	NM_128498	AT2G29440	3.5264e-05	5.38275e-05	2.31729	2.31729	pft1 6h up vs pft1 0h	40.401	4.42646	0.292168	1
7396	252383_at	ATH6	ATATH6; ATPase, coupled to transmembrane movement of substances / transporter	NM_114646	AT3G47780	0.0128911	0.00905342	2.31646	2.31646	pft1 6h up vs pft1 0h	6.93819	3.91473	1.50461	1
7455	252442_at	---	---	NM_114561	AT3G46940	8.89434e-07	1.13352e-06	2.31617	2.31617	pft1 6h up vs pft1 0h	105.823	4.11039	0.103579	1
11603	256673_at	FLA15	FLA15 (FASCICLIN-LIKE ARABINOGALACTAN PROTEIN 15 PRECURSOR)	NM_115097	AT3G52370	0.000192284	0.000882768	2.31416	2.31416	pft1 6h up vs pft1 0h	25.4178	6.33837	0.664981	1
20767	265961_at	---	---	NM_129295	AT2G37400	0.00591632	0.00353309	2.31314	2.31314	pft1 6h up vs pft1 0h	9.07747	3.59152	1.05507	1
8753	253757_at	ROP9	ROP9 (RHO-RELATED PROTEIN FROM PLANTS 9); GTP binding	NM_119039	AT4G28950	0.00193453	0.000790414	2.3087	2.3087	pft1 6h up vs pft1 0h	12.9692	3.1058	0.638598	1
14292	259391_s_at	---	---	NM_100516 /// NM_100517	AT1G06350 /// AT1G06360	0.000473219	9.84316e-05	2.30379	2.30379	pft1 6h up vs pft1 0h	19.6963	2.52313	0.341605	1
3289	248232_at	MLO11	MLO11 (MILDEW RESISTANCE LOCUS O 11); calmodulin binding	NM_001036993 /// NM_124755	AT5G53760	0.0119312	0.00529489	2.30339	2.30339	pft1 6h up vs pft1 0h	7.13279	3.23415	1.20912	1
8406	253407_at	---	---	NM_119446	AT4G32920	0.000165513	0.000238125	2.30239	2.30239	pft1 6h up vs pft1 0h	26.5015	4.37857	0.440586	1
20507	265695_at	RPA2	RPA2 (REPLICON PROTEIN A2); protein binding	NM_001124904 /// NM_128010	AT2G24490	0.00133394	0.00052336	2.2996	2.2996	pft1 6h up vs pft1 0h	14.5225	3.03122	0.556602	1
4277	249233_at	---	---	NM_123580	AT5G42150	0.00322781	0.00241463	2.2975	2.2975	pft1 6h up vs pft1 0h	11.0523	3.76899	0.909367	1
17645	262783_at	---	---	NM_001084043	AT1G10850	0.000892458	0.000133298	2.29584	2.29584	pft1 6h up vs pft1 0h	16.372	2.26869	0.369523	1
18682	263841_at	---	---	NM_129242	AT2G36870	9.84409e-05	0.000197056	2.29145	2.29145	pft1 6h up vs pft1 0h	30.5876	4.72591	0.412011	1
20272	265454_at	ARF11	ARF11 (AUXIN RESPONSE FACTOR 11); transcription factor	NM_001036471 /// NM_130218 /// NM_201972	AT2G46530	0.000123412	3.12786e-05	2.28973	2.28973	pft1 6h up vs pft1 0h	28.7444	2.6325	0.244221	1
1157	246070_at	---	---	NM_001161251 /// NM_122023 /// NM_180525	AT5G20160	9.39755e-05	9.17297e-05	2.28749	2.28749	pft1 6h up vs pft1 0h	30.9792	3.82375	0.329146	1
6256	251231_at	ATGSTF13	ATGSTF13; glutathione transferase	NM_116141	AT3G62760	0.0190389	0.00559055	2.28552	2.28552	pft1 6h up vs pft1 0h	6.01215	2.72988	1.21083	1
16158	261277_at	---	---	NM_101875	AT1G20230	0.0440466	0.00976718	2.28526	2.28526	pft1 6h up vs pft1 0h	4.29639	2.41848	1.50109	1
7193	252179_at	GATL2	GATL2 (Galacturonosyltransferase-like 2); polygalacturonate 4-alpha-galacturonosyltrans	NM_114936	AT3G50760	1.79498e-06	2.26465e-05	2.28148	2.28148	pft1 6h up vs pft1 0h	88.3122	7.33784	0.221573	1
10644	255689_at	---	---	NM_116292	AT4G00670	0.00839907	0.0103673	2.28048	2.28048	pft1 6h up vs pft1 0h	8.06381	4.62578	1.52973	1
12988	258079_at	---	---	NM_113498	AT3G25940	0.00454146	0.00283124	2.27895	2.27895	pft1 6h up vs pft1 0h	9.90303	3.49802	0.941938	1
16949	262081_at	ZCF125	ZCF125; ATP binding / microtubule motor	NM_001124045 /// NM_104648	AT1G59540	0.00340606	0.000475838	2.27585	2.27585	pft1 6h up vs pft1 0h	10.8649	2.14813	0.527236	1
3484	248427_at	ATSBT1.3	ATSBT1.3 (ARABIDOPSIS THALIANA SUBTILASE 1.3); identical protein binding / serine-type	NM_124554	AT5G51750	0.0224133	0.00458968	2.27184	2.27184	pft1 6h up vs pft1 0h	5.65024	2.35132	1.10972	1
11247	256299_at	ATEXPA1	ATEXPA1 (ARABIDOPSIS THALIANA EXPANSIN A1)	NM_001124101 /// NM_105622 /// NM_179537 /// NM_179538	AT1G69530	1.42788e-05	6.76346e-05	2.27099	2.27099	pft1 6h up vs pft1 0h	51.3944	5.71846	0.29671	1
6043	251017_at	---	---	NM_120354	AT5G02760	9.28389e-05	0.000360519	2.26998	2.26998	pft1 6h up vs pft1 0h	31.0826	5.61457	0.481691	1
21903	267112_at	APK	APK (APS KINASE); ATP binding / adenylylsulfate kinase/ kinase/ transferase, transferri	NM_127039	AT2G14750	1.13875e-05	4.57945e-05	2.2696	2.2696	pft1 6h up vs pft1 0h	54.5567	5.43471	0.265642	1
13129	258222_at	---	---	NM_112438	AT3G15680	3.64807e-05	9.78655e-05	2.26611	2.26611	pft1 6h up vs pft1 0h	40.0349	4.9198	0.3277	1
6090	251065_at	---	---	NM_120265	AT5G01870	2.68251e-05	4.06908e-05	2.26526	2.26526	pft1 6h up vs pft1 0h	43.469	4.17085	0.255867	1
1819	246746_at	---	---	NM_122664	AT5G27820	0.000509269	0.000224976	2.26428	2.26428	pft1 6h up vs pft1 0h	19.2841	3.0091	0.416107	1
8988	253994_at	ABI1	ABI1 (ABA INSENSITIVE 1); calcium ion binding / protein serine/threonine phosphatase	NM_118741	AT4G26080	3.60623e-06	6.63725e-06	2.26159	2.26159	pft1 6h up vs pft1 0h	73.7067	4.30492	0.15575	1
531	245432_at	---	---	NM_117814	AT4G17100	0.0214072	0.00438546	2.26101	2.26101	pft1 6h up vs pft1 0h	5.75064	2.32652	1.07885	1
15809	260924_at	---	---	NM_102008	AT1G21590	0.000137524	0.000143925	2.25644	2.25644	pft1 6h up vs pft1 0h	27.8979	3.78936	0.362212	1
20261	265443_at	ATEXPB1	ATEXPB1 (ARABIDOPSIS THALIANA EXPANSIN B1)	NM_127640	AT2G20750	0.000358901	0.00242706	2.25604	2.25604	pft1 6h up vs pft1 0h	21.3182	6.96719	0.871516	1
3232	248173_at	---	---	NM_124838	AT5G54580	0.0102104	0.00435376	2.25417	2.25417	pft1 6h up vs pft1 0h	7.53592	3.01825	1.06804	1
6848	251830_at	PUR5	PUR5; ATP binding / phosphoribosylformylglycinamidine cyclo-ligase	NM_115359 /// NM_202708	AT3G55010	0.000150297	0.000268563	2.25228	2.25228	pft1 6h up vs pft1 0h	27.2204	4.41749	0.432763	1
19631	264803_at	---	---	NM_100731	AT1G08580	0.000403661	0.000274819	2.24967	2.24967	pft1 6h up vs pft1 0h	20.6151	3.35888	0.434487	1
10829	255876_at	---	---	NM_129610	AT2G40480	0.000428597	0.000637736	2.24881	2.24881	pft1 6h up vs pft1 0h	20.2644	4.25767	0.560282	1
12984	258075_at	HMT-1	HMT-1; homocysteine S-methyltransferase	NM_113493 /// NM_202632	AT3G25900	0.000222401	0.000336065	2.2437	2.2437	pft1 6h up vs pft1 0h	24.404	4.19448	0.458337	1
8531	253534_at	CYP83B1	CYP83B1 (CYTOCHROME P450 MONOOXYGENASE 83B1); oxidoreductase, acting on paired donors,	NM_119299	AT4G31500	9.56371e-07	1.80757e-06	2.24321	2.24321	pft1 6h up vs pft1 0h	103.868	4.21672	0.108259	1
2780	247718_at	LTP4	LTP4 (LIPID TRANSFER PROTEIN 4); lipid binding	NM_125322	AT5G59310	3.26052e-08	4.34233e-05	2.24272	2.24272	pft1 6h up vs pft1 0h	245.62	23.413	0.254192	1
18484	263640_at	---	---	NM_128084	AT2G25270	0.000266278	0.000226967	2.24267	2.24267	pft1 6h up vs pft1 0h	23.1995	3.54476	0.407452	1
18539	263696_at	AK-HSDH I	AK-HSDH I (ASPARTATE KINASE-HOMOSERINE DEHYDROGENASE I); aspartate kinase/ homoserine d	NM_102861	AT1G31230	5.36856e-05	5.4552e-05	2.24112	2.24112	pft1 6h up vs pft1 0h	36.0772	3.65824	0.270401	1
7091	252076_at	---	---	NM_115025	AT3G51660	0.00583203	0.0062817	2.24057	2.24057	pft1 6h up vs pft1 0h	9.12089	4.12098	1.20485	1
5437	250408_at	CIPK5	CIPK5 (CBL-INTERACTING PROTEIN KINASE 5); ATP binding / kinase/ protein kinase/ protein	NM_121131	AT5G10930	7.03919e-05	6.83642e-05	2.23754	2.23754	pft1 6h up vs pft1 0h	33.5212	3.60689	0.286934	1
6657	251638_at	---	---	NM_115609	AT3G57490	8.74501e-06	1.67351e-05	2.23633	2.23633	pft1 6h up vs pft1 0h	58.4803	4.26057	0.194279	1
17981	263127_at	MSL6	MSL6 (MECHANOSENSITIVE CHANNEL OF SMALL CONDUCTANCE-LIKE 6)	NM_106508	AT1G78610	0.00108555	0.000623098	2.23485	2.23485	pft1 6h up vs pft1 0h	15.4475	3.173	0.547747	1
11856	256927_at	---	---	NM_113154	AT3G22550	9.69376e-07	1.79149e-05	2.23481	2.23481	pft1 6h up vs pft1 0h	103.507	7.66896	0.197576	1
5727	250700_at	---	---	NM_120766	AT5G06830	0.0147094	0.00214794	2.23446	2.23446	pft1 6h up vs pft1 0h	6.61484	2.02519	0.816422	1
12727	257814_at	AtFaTA	AtFaTA (Arabidopsis FatA acyl-ACP thioesterase); acyl carrier/ acyl-[acyl-carrier-prote	NM_113415	AT3G25110	7.25846e-06	1.33853e-05	2.2335	2.2335	pft1 6h up vs pft1 0h	61.4091	4.19814	0.182303	1
3969	248921_at	---	---	NM_123963	AT5G45950	0.00220452	0.00115756	2.23243	2.23243	pft1 6h up vs pft1 0h	12.4566	3.10298	0.664276	1
9332	254341_at	SRF8	SRF8 (STRUBBELIG-RECEPTOR FAMILY 8); ATP binding / kinase/ protein binding / protein ki	NM_001125558 /// NM_118334	AT4G22130	0.000122665	4.67905e-05	2.23095	2.23095	pft1 6h up vs pft1 0h	28.7926	2.76576	0.256155	1
6910	251892_at	WRI1	WRI1 (WRINKLED 1); DNA binding / transcription factor	NM_001035780 /// NM_115292 /// NM_202701	AT3G54320	0.0194834	0.00982258	2.22825	2.22825	pft1 6h up vs pft1 0h	5.96008	3.16015	1.41392	1
16166	261285_at	ANNAT1	ANNAT1 (ANNEXIN ARABIDOPSIS 1); ATP binding / calcium ion binding / calcium-dependent p	NM_103274	AT1G35720	0.000845213	0.000839334	2.22537	2.22537	pft1 6h up vs pft1 0h	16.6368	3.71118	0.594854	1
18282	263433_at	MIPS2	MIPS2 (MYO-INOSITOL-1-PHOSTPATE SYNTHASE 2); binding / catalytic/ inositol-3-phosphate	NM_127790 /// NM_201780	AT2G22240	0.000596741	0.00104528	2.22529	2.22529	pft1 6h up vs pft1 0h	18.4196	4.40513	0.637745	1
8203	253202_at	---	---	NM_119621	AT4G34555	5.91511e-06	3.97604e-06	2.22447	2.22447	pft1 6h up vs pft1 0h	64.7874	3.16982	0.130471	1
1259	246173_s_at	---	---	NM_116017 /// NM_122720 /// NM_147929	AT3G61520 /// AT5G28370 /// AT5G28460	0.00281121	0.000678074	2.22305	2.22305	pft1 6h up vs pft1 0h	11.546	2.40274	0.554939	1
11923	256994_s_at	ATTPS-CIN	ATTPS-CIN (terpene synthase-like sequence-1,8-cineole); (E)-beta-ocimene synthase/ myrc	NM_113483 /// NM_113485	AT3G25820 /// AT3G25830	0.000422151	0.00943871	2.22301	2.22301	pft1 6h up vs pft1 0h	20.3526	10.5586	1.38342	1
16845	261975_at	---	---	NM_105139	AT1G64640	0.000442301	0.000574584	2.22137	2.22137	pft1 6h up vs pft1 0h	20.0824	3.96267	0.526189	1
13860	258957_at	DOX1	DOX1; lipoxygenase	NM_111008	AT3G01420	0.00263406	0.0064041	2.22021	2.22021	pft1 6h up vs pft1 0h	11.7844	5.24269	1.18636	1
4681	249644_at	---	---	NM_123059	AT5G37010	0.00139535	0.000423074	2.21632	2.21632	pft1 6h up vs pft1 0h	14.3267	2.55978	0.476459	1
16257	261377_at	---	---	NM_101742	AT1G18850	0.00819128	0.00761939	2.21537	2.21537	pft1 6h up vs pft1 0h	8.13339	3.846	1.26097	1
10475	255517_at	AtGH9B13	AtGH9B13 (Arabidopsis thaliana glycosyl hydrolase 9B13); catalytic/ hydrolase, hydrolyz	NM_116462	AT4G02290	0.001822	0.0015582	2.2147	2.2147	pft1 6h up vs pft1 0h	13.21	3.55366	0.717367	1
3580	248527_at	---	---	NM_001085273 /// NM_001125938 /// NM_124452	AT5G50740	0.000224502	0.000163962	2.2145	2.2145	pft1 6h up vs pft1 0h	24.3398	3.2768	0.359006	1
8577	253581_at	---	---	NM_001160806 /// NM_119212	AT4G30660	0.00101814	0.00190818	2.2125	2.2125	pft1 6h up vs pft1 0h	15.7452	4.51916	0.765383	1
14924	260030_at	AtbZIP	AtbZIP (Arabidopsis thaliana basic leucine-zipper 8); DNA binding / transcription facto	NM_105562	AT1G68880	0.0040122	0.00201707	2.21142	2.21142	pft1 6h up vs pft1 0h	10.3089	3.01078	0.778818	1
19123	264286_at	PPR336	PPR336 (pentatricopeptide repeat 336)	NM_104869	AT1G61870	0.000206908	0.000102409	2.21047	2.21047	pft1 6h up vs pft1 0h	24.9025	2.9145	0.312098	1
16683	261810_at	ATLIG1	ATLIG1 (ARABIDOPSIS THALIANA DNA LIGASE 1); ATP binding / DNA binding / DNA ligase (ATP	NM_100689	AT1G08130	0.00308994	0.00149412	2.21002	2.21002	pft1 6h up vs pft1 0h	11.2064	2.95752	0.703766	1
15317	260425_at	EDA25	EDA25 (embryo sac development arrest 25)	NM_105903	AT1G72440	0.0104331	0.00444468	2.20934	2.20934	pft1 6h up vs pft1 0h	7.47913	2.87069	1.02354	1
9102	254109_at	SKS1	SKS1 (SKU5 SIMILAR 1); copper ion binding / oxidoreductase	NM_118656	AT4G25240	0.000957775	0.000437943	2.20863	2.20863	pft1 6h up vs pft1 0h	16.0334	2.86967	0.477283	1
6942	251924_at	---	---	NM_115233	AT3G53730	3.18227e-06	1.1657e-06	2.20836	2.20836	pft1 6h up vs pft1 0h	76.1412	2.65062	0.0928316	1
8017	253013_at	mtHsc70-1	mtHsc70-1 (mitochondrial heat shock protein 70-1); ATP binding	NM_119952	AT4G37910	0.000301471	0.000556731	2.20749	2.20749	pft1 6h up vs pft1 0h	22.4001	4.30875	0.512943	1
20144	265326_at	---	---	NM_127379	AT2G18220	0.00311624	0.00562947	2.2056	2.2056	pft1 6h up vs pft1 0h	11.1764	4.65912	1.11166	1
6007	250981_at	---	---	NM_120392	AT5G03140	0.00016428	2.99534e-05	2.2051	2.2051	pft1 6h up vs pft1 0h	26.5566	2.18977	0.219884	1
15049	260157_at	---	---	NM_104171	AT1G52930	9.41976e-06	2.89254e-05	2.20397	2.20397	pft1 6h up vs pft1 0h	57.3495	4.67758	0.217501	1
9955	254980_at	---	---	NM_117113	AT4G10450	0.000145201	0.000442539	2.20281	2.20281	pft1 6h up vs pft1 0h	27.4817	4.90152	0.475615	1
14659	259759_at	---	---	NM_106404	AT1G77550	0.017674	0.00626268	2.20268	2.20268	pft1 6h up vs pft1 0h	6.18202	2.67322	1.15312	1
9183	254190_at	---	---	NM_118520	AT4G23885	2.27194e-05	4.01682e-05	2.20122	2.20122	pft1 6h up vs pft1 0h	45.4373	4.04473	0.237381	1
15525	260636_at	ATCDS1	ATCDS1; phosphatidate cytidylyltransferase	NM_104923	AT1G62430	1.93289e-05	3.23479e-05	2.20061	2.20061	pft1 6h up vs pft1 0h	47.4323	3.97424	0.223433	1
441	245341_at	---	---	NM_117742	AT4G16447	0.000390904	0.00022309	2.20001	2.20001	pft1 6h up vs pft1 0h	20.8052	3.01423	0.386343	1
9618	254633_at	MRH1	MRH1 (morphogenesis of root hair 1); ATP binding / protein binding / protein kinase/ pr	NM_117980	AT4G18640	0.00917181	0.00240605	2.19519	2.19519	pft1 6h up vs pft1 0h	7.82273	2.38058	0.81151	1
13882	258979_at	---	---	NM_111778	AT3G09440	0.000187514	0.000229419	2.19433	2.19433	pft1 6h up vs pft1 0h	25.5965	3.71456	0.386985	1
18862	264025_at	---	---	NM_127675	AT2G21050	0.000306573	0.00104879	2.19289	2.19289	pft1 6h up vs pft1 0h	22.2939	5.14347	0.615231	1
1081	245993_at	---	---	NM_122077	AT5G20700	6.39582e-06	1.9898e-05	2.19258	2.19258	pft1 6h up vs pft1 0h	63.4772	4.61251	0.193771	1
9296	254305_at	AKT2/3	AKT2/3 (ARABIDOPSIS POTASSIUM TRANSPORT 2/3); cyclic nucleotide binding / inward rectif	NM_118342	AT4G22200	0.000373664	0.000336333	2.1921	2.1921	pft1 6h up vs pft1 0h	21.0748	3.4175	0.432429	1
11308	256366_at	---	---	NM_105359	AT1G66880	5.15972e-05	0.000118763	2.18916	2.18916	pft1 6h up vs pft1 0h	36.4663	4.34454	0.317703	1
18399	263553_at	PAP10	PAP10 (PURPLE ACID PHOSPHATASE 10); acid phosphatase/ protein serine/threonine phosphat	NM_127196 /// NM_179629	AT2G16430	7.45653e-05	0.000349314	2.18867	2.18867	pft1 6h up vs pft1 0h	32.9997	5.39079	0.435623	1
10479	255521_at	SUS3	SUS3 (sucrose synthase 3); UDP-glycosyltransferase/ sucrose synthase/ transferase, tran	NM_116461	AT4G02280	0.0101635	0.00356436	2.18753	2.18753	pft1 6h up vs pft1 0h	7.54806	2.61011	0.92213	1
2670	247606_at	---	---	NM_125493	AT5G61000	0.000525526	0.000319772	2.18675	2.18675	pft1 6h up vs pft1 0h	19.11	3.03344	0.423295	1
6480	251457_s_at	ATMRP9	ATMRP9; ATPase, coupled to transmembrane movement of substances	NM_115879 /// NM_115961	AT3G60160 /// AT3G60970	0.0321722	0.0104917	2.18476	2.18476	pft1 6h up vs pft1 0h	4.89826	2.53738	1.38138	1
14808	259912_at	iqd8	iqd8 (IQ-domain 8); calmodulin binding	NM_105926	AT1G72670	0.000403682	9.47998e-05	2.1841	2.1841	pft1 6h up vs pft1 0h	20.6148	2.28931	0.296138	1
20969	266170_at	---	---	NM_129462	AT2G39050	3.15524e-05	0.000129088	2.18257	2.18257	pft1 6h up vs pft1 0h	41.6232	5.0401	0.322903	1
8477	253480_at	---	---	NM_119334	AT4G31840	0.0192141	0.00673702	2.17931	2.17931	pft1 6h up vs pft1 0h	5.99144	2.59204	1.15366	1
5885	250859_at	CYP77A4	CYP77A4; electron carrier/ heme binding / iron ion binding / monooxygenase/ oxygen bind	NM_120548	AT5G04660	0.000752147	0.000473226	2.17786	2.17786	pft1 6h up vs pft1 0h	17.2171	3.04433	0.471519	1
1880	246809_s_at	---	---	NM_122594 /// NM_122596	AT5G27120 /// AT5G27140	0.000177769	0.000632191	2.17577	2.17577	pft1 6h up vs pft1 0h	25.9801	5.00922	0.514161	1
13059	258151_at	BGLU44	BGLU44 (B-S GLUCOSIDASE 44); (R)-amygdalin beta-glucosidase/ 4-methylumbelliferyl-beta-	NM_112690	AT3G18080	0.000116384	9.88263e-05	2.17558	2.17558	pft1 6h up vs pft1 0h	29.2125	3.24997	0.296673	1
17959	263104_at	---	---	NM_126541	AT2G05120	0.00670844	0.00123497	2.1752	2.1752	pft1 6h up vs pft1 0h	8.70381	2.07312	0.63516	1
4933	249901_at	HD2B	HD2B (HISTONE DEACETYLASE 2B); histone deacetylase	NM_122171 /// NM_180725	AT5G22650	5.61312e-05	7.09475e-05	2.17475	2.17475	pft1 6h up vs pft1 0h	35.645	3.60659	0.269816	1
9146	254153_at	PWD	PWD (PHOSPHOGLUCAN, WATER DIKINASE); ATP binding / kinase	NM_118578	AT4G24450	1.57863e-05	6.73661e-05	2.17435	2.17435	pft1 6h up vs pft1 0h	50.0478	4.98822	0.265784	1
2236	247168_at	---	---	NM_001037077 /// NM_125983	AT5G65860	0.00300259	0.0031179	2.17373	2.17373	pft1 6h up vs pft1 0h	11.3086	3.67041	0.865515	1
3876	248827_at	CBL9	CBL9; calcium ion binding	NM_124081	AT5G47100	0.000204352	4.53309e-05	2.1729	2.1729	pft1 6h up vs pft1 0h	24.9892	2.22557	0.237497	1
20541	265730_at	---	---	NM_128781	AT2G32220	0.000359621	0.000593987	2.17236	2.17236	pft1 6h up vs pft1 0h	21.3061	4.01331	0.502306	1
4625	249588_at	---	---	NM_123138	AT5G37790	0.0429399	0.0106561	2.17157	2.17157	pft1 6h up vs pft1 0h	4.34345	2.22923	1.36864	1
3760	248710_at	---	---	NM_124223	AT5G48480	5.87686e-05	4.38294e-05	2.17134	2.17134	pft1 6h up vs pft1 0h	35.2044	3.10038	0.234848	1
4508	249469_at	---	---	NM_123294	AT5G39320	0.00944693	0.00729042	2.17123	2.17123	pft1 6h up vs pft1 0h	7.74295	3.41971	1.17775	1
11242	256293_at	AGO7	AGO7 (ARGONAUTE7); nucleic acid binding	NM_105611	AT1G69440	0.000667906	0.00103093	2.17005	2.17005	pft1 6h up vs pft1 0h	17.8256	3.98171	0.595655	1
18199	263348_at	---	---	NM_126589	AT2G05710	8.34816e-05	9.43571e-05	2.16933	2.16933	pft1 6h up vs pft1 0h	31.9987	3.48741	0.290629	1
16371	261493_at	WHY1	WHY1 (WHIRLY 1); DNA binding / telomeric DNA binding	NM_101308	AT1G14410	0.00157247	0.000463771	2.16881	2.16881	pft1 6h up vs pft1 0h	13.8173	2.40228	0.463627	1
17397	262533_at	---	---	NM_001160874 /// NM_101569	AT1G17090	0.00344585	0.0015027	2.1675	2.1675	pft1 6h up vs pft1 0h	10.8247	2.72365	0.670971	1
13885	258982_at	---	---	NM_111721	AT3G08870	0.00173788	0.000790767	2.167	2.167	pft1 6h up vs pft1 0h	13.4025	2.74237	0.545644	1
8222	253221_at	ROC5	ROC5 (ROTAMASE CYCLOPHILIN 5); peptidyl-prolyl cis-trans isomerase	NM_119653	AT4G34870	3.90381e-07	3.95283e-07	2.16493	2.16493	pft1 6h up vs pft1 0h	130.684	3.26683	0.0666609	1
11016	256065_at	---	---	NM_100581	AT1G07070	5.07318e-05	0.000104275	2.16403	2.16403	pft1 6h up vs pft1 0h	36.6333	4.08193	0.297138	1
16244	261363_at	SKS6	SKS6 (SKU5-SIMILAR 6); pectinesterase	NM_103408	AT1G41830	0.000574061	0.00170264	2.16397	2.16397	pft1 6h up vs pft1 0h	18.6278	4.86374	0.69627	1
14312	259411_at	---	---	NM_101211	AT1G13410	0.0106891	0.00184018	2.16349	2.16349	pft1 6h up vs pft1 0h	7.41571	1.98584	0.714101	1
1054	245965_at	---	---	NM_121978	AT5G19730	0.000237605	0.000143514	2.16325	2.16325	pft1 6h up vs pft1 0h	23.9554	2.9229	0.325372	1
18856	264019_at	---	---	NM_127683	AT2G21130	0.000383287	0.00061714	2.16278	2.16278	pft1 6h up vs pft1 0h	20.9224	3.94259	0.502503	1
11912	256983_at	---	---	NM_112193	AT3G13470	0.00844443	0.00547405	2.16154	2.16154	pft1 6h up vs pft1 0h	8.0489	3.15334	1.04473	1
4175	249129_at	CYCA3;1	CYCA3;1 (Cyclin A3;1); cyclin-dependent protein kinase regulator	NM_123674	AT5G43080	0.00670594	0.000987502	2.16104	2.16104	pft1 6h up vs pft1 0h	8.70491	1.89734	0.581231	1
600	245502_at	---	---	NM_117655	AT4G15640	0.00302478	0.00293479	2.16023	2.16023	pft1 6h up vs pft1 0h	11.2823	3.52806	0.833888	1
2872	247812_at	---	---	NM_125225	AT5G58390	6.31963e-05	0.000792182	2.16002	2.16002	pft1 6h up vs pft1 0h	34.5178	7.00807	0.541407	1
15277	260385_at	SOT18	SOT18 (DESULFO-GLUCOSINOLATE SULFOTRANSFERASE 18); 3-methylthiopropyl-desulfoglucosinol	NM_106069	AT1G74090	5.62063e-05	0.000171292	2.15955	2.15955	pft1 6h up vs pft1 0h	35.6321	4.55615	0.340978	1
16319	261439_at	---	---	NM_001123900 /// NM_102607 /// NM_179391 /// NM_202199	AT1G28395	0.00460379	0.00231763	2.1594	2.1594	pft1 6h up vs pft1 0h	9.85914	2.83966	0.768061	1
1181	246094_at	---	---	NM_121935	AT5G19300	0.0155143	0.00531921	2.15925	2.15925	pft1 6h up vs pft1 0h	6.48723	2.50771	1.03083	1
2259	247191_at	ATHB5	ATHB5 (ARABIDOPSIS THALIANA HOMEOBOX PROTEIN 5); protein homodimerization/ sequence-spe	NM_001037074 /// NM_125929	AT5G65310	0.000161064	9.94717e-05	2.15909	2.15909	pft1 6h up vs pft1 0h	26.7029	2.91833	0.291437	1
15818	260933_at	---	---	NM_001083982 /// NM_100128	AT1G02470	0.000594943	0.000552205	2.15637	2.15637	pft1 6h up vs pft1 0h	18.4358	3.33109	0.48183	1
5047	250015_at	DRT101	DRT101 (DNA-DAMAGE-REPAIR/TOLERATION 101); intramolecular transferase, phosphotransfera	NM_121812	AT5G18070	0.0483837	0.00945993	2.15518	2.15518	pft1 6h up vs pft1 0h	4.12518	1.97904	1.27932	1
196	245094_at	DPE2	DPE2 (DISPROPORTIONATING ENZYME 2); 4-alpha-glucanotransferase/ heteroglycan binding	NM_129647	AT2G40840	0.000354366	0.00043375	2.15476	2.15476	pft1 6h up vs pft1 0h	21.3956	3.58395	0.446691	1
10045	255070_at	ISA3	ISA3 (ISOAMYLASE 3); alpha-amylase/ isoamylase	NM_116971	AT4G09020	4.28658e-05	0.000115784	2.15154	2.15154	pft1 6h up vs pft1 0h	38.3362	4.33576	0.301596	1
5093	250062_at	---	---	NM_121782 /// NM_180510	AT5G17760	0.000217467	0.000726738	2.15012	2.15012	pft1 6h up vs pft1 0h	24.5579	4.79524	0.5207	1
2333	247265_at	CPuORF22	CPuORF22 (Conserved peptide upstream open reading frame 22)	NM_001126025 /// NM_125851	AT5G64550 /// AT5G64552	5.1458e-05	0.000214999	2.15001	2.15001	pft1 6h up vs pft1 0h	36.4929	4.92942	0.36021	1
19702	264874_at	---	---	NM_102270	AT1G24240	0.0389736	0.00800731	2.1487	2.1487	pft1 6h up vs pft1 0h	4.52539	2.01715	1.18864	1
7826	252821_at	---	---	NM_120149 /// NM_179197	AT4G39860	0.000119182	6.70552e-05	2.14358	2.14358	pft1 6h up vs pft1 0h	29.0221	2.78377	0.255784	1
7162	252148_at	---	---	NM_114987	AT3G51280	0.019843	0.00518224	2.14328	2.14328	pft1 6h up vs pft1 0h	5.91902	2.2226	1.00134	1
17628	262766_at	---	---	NM_101186	AT1G13160	0.000370499	0.000544097	2.14289	2.14289	pft1 6h up vs pft1 0h	21.1259	3.73805	0.471843	1
7295	252281_at	---	---	NM_114792	AT3G49320	0.00460144	0.00348642	2.14108	2.14108	pft1 6h up vs pft1 0h	9.86078	3.20026	0.865452	1
969	245879_at	ATTOC64-V	ATTOC64-V (ARABIDOPSIS THALIANA TRANSLOCON AT THE OUTER MEMBRANE OF CHLOROPLASTS 64-V);	NM_120979	AT5G09420	0.0155802	0.00994257	2.13874	2.13874	pft1 6h up vs pft1 0h	6.47714	3.10691	1.27913	1
15571	260683_at	HLL	HLL (HUELLENLOS); structural constituent of ribosome	NM_101619	AT1G17560	0.0271343	0.00983692	2.13503	2.13503	pft1 6h up vs pft1 0h	5.2443	2.49338	1.26786	1
3384	248327_at	---	---	NM_124653	AT5G52750	0.00231583	0.00192085	2.13368	2.13368	pft1 6h up vs pft1 0h	12.2676	3.21383	0.698607	1
8087	253083_at	ALDH3F1	ALDH3F1 (Aldehyde Dehydrogenase 3F1); 3-chloroallyl aldehyde dehydrogenase/ aldehyde de	NM_119793	AT4G36250	9.67743e-05	0.000127009	2.13354	2.13354	pft1 6h up vs pft1 0h	30.7311	3.49134	0.302958	1
1865	246794_s_at	---	---	NM_120718 /// NM_122583	AT5G06350 /// AT5G27010	0.0127287	0.00328333	2.13273	2.13273	pft1 6h up vs pft1 0h	6.96982	2.19196	0.83865	1
6559	251538_at	---	---	NM_115728	AT3G58660	0.00645106	0.00271977	2.13248	2.13248	pft1 6h up vs pft1 0h	8.81891	2.59655	0.785145	1
13280	258376_at	---	---	NM_112649	AT3G17680	0.0017638	0.000387868	2.13247	2.13247	pft1 6h up vs pft1 0h	13.342	2.1024	0.420208	1
10634	255679_at	---	---	NM_001084871 /// NM_001125433	AT4G00520	0.000130008	0.000194366	2.132	2.132	pft1 6h up vs pft1 0h	28.3345	3.63468	0.342074	1
16778	261907_at	4CL3	4CL3; 4-coumarate-CoA ligase	NM_105180 /// NM_179513	AT1G65060	0.000831922	0.00476348	2.13056	2.13056	pft1 6h up vs pft1 0h	16.7147	5.99052	0.95573	1
16526	261651_at	SAT32	interferon-related developmental regulator family protein / IFRD protein family	NM_102541 /// NM_179384 /// NM_202194	AT1G27760	0.00285408	0.00176167	2.12964	2.12964	pft1 6h up vs pft1 0h	11.4911	2.91008	0.675327	1
21259	266462_at	---	---	NM_130344	AT2G47770	5.4115e-05	0.000702682	2.12846	2.12846	pft1 6h up vs pft1 0h	35.9995	6.77308	0.501716	1
5918	250892_at	ATCSLA09	ATCSLA09; mannan synthase/ transferase, transferring glycosyl groups	NM_120457	AT5G03760	0.00745217	0.0111488	2.12814	2.12814	pft1 6h up vs pft1 0h	8.39998	4.16533	1.32233	1
842	245750_at	HTA10	HTA10; DNA binding	NM_103984	AT1G51060	1.63494e-05	9.30147e-06	2.1281	2.1281	pft1 6h up vs pft1 0h	49.5855	2.71473	0.145996	1
21751	266959_at	MCM5	minichromosome maintenance family protein / MCM family protein	NM_126771	AT2G07690	0.00559405	0.00130955	2.1276	2.1276	pft1 6h up vs pft1 0h	9.24782	2.11898	0.611021	1
5298	250268_s_at	---	---	NM_121298 /// NM_121299	AT5G12950 /// AT5G12960	0.000530594	8.76926e-05	2.12538	2.12538	pft1 6h up vs pft1 0h	19.0571	1.92807	0.269796	1
8356	253357_at	---	---	NM_119494	AT4G33400	0.00127931	0.000386647	2.12481	2.12481	pft1 6h up vs pft1 0h	14.7064	2.29325	0.415827	1
20348	265531_at	AtGRF6	AtGRF6 (GROWTH-REGULATING FACTOR 6); transcription activator	NM_126630	AT2G06200	0.000321809	0.000148588	2.12454	2.12454	pft1 6h up vs pft1 0h	21.9895	2.58479	0.313457	1
9047	254054_at	---	---	NM_118664	AT4G25320	0.000217077	6.8142e-05	2.12256	2.12256	pft1 6h up vs pft1 0h	24.5703	2.30667	0.250348	1
4049	249002_at	---	---	NM_123819	AT5G44520	1.11063e-05	3.36587e-06	2.1224	2.1224	pft1 6h up vs pft1 0h	54.9172	2.27791	0.110611	1
8775	253779_at	HAE	HAE (HAESA); ATP binding / kinase/ protein kinase/ protein serine/threonine kinase	NM_118991	AT4G28490	0.00559786	0.00491325	2.11898	2.11898	pft1 6h up vs pft1 0h	9.24574	3.3033	0.952741	1
15998	261114_at	AtbZIP44	AtbZIP44 (Arabidopsis thaliana basic leucine-zipper 44); DNA binding / protein heterodi	NM_001084357 /// NM_001124131 /// NM_106193	AT1G75388 /// AT1G75390	5.02176e-05	0.000220901	2.1187	2.1187	pft1 6h up vs pft1 0h	36.7342	4.81177	0.349303	1
6899	251881_at	---	---	NM_115285	AT3G54250	0.000131706	5.53805e-05	2.11863	2.11863	pft1 6h up vs pft1 0h	28.2331	2.48841	0.235034	1
16378	261500_at	---	---	NM_102608	AT1G28400	0.00149417	0.00412519	2.11759	2.11759	pft1 6h up vs pft1 0h	14.0332	4.69696	0.892543	1
13752	258849_at	UGP	UGP (UDP-glucose pyrophosphorylase); UTP:glucose-1-phosphate uridylyltransferase/ nucle	NM_111195	AT3G03250	1.30501e-06	4.08546e-06	2.1151	2.1151	pft1 6h up vs pft1 0h	95.8823	4.14791	0.115361	1
16167	261286_at	---	---	NM_103280	AT1G35780	0.000658137	0.000122174	2.11373	2.11373	pft1 6h up vs pft1 0h	17.9023	1.96212	0.29227	1
20551	265740_at	RHA2B	RHA2B (RING-H2 FINGER PROTEIN 2B); protein binding / ubiquitin-protein ligase/ zinc ion	NM_126177	AT2G01150	4.09749e-05	0.000127357	2.11308	2.11308	pft1 6h up vs pft1 0h	38.8045	4.30052	0.295534	1
12957	258047_at	4CL2	4CL2 (4-COUMARATE:COA LIGASE 2); 4-coumarate-CoA ligase	NM_113019	AT3G21240	1.06568e-06	1.43024e-06	2.11232	2.11232	pft1 6h up vs pft1 0h	101.017	3.30465	0.0872372	1
2145	247077_at	---	---	NM_001037086 /// NM_126040	AT5G66420	5.50819e-06	8.87908e-06	2.11073	2.11073	pft1 6h up vs pft1 0h	66.005	3.49186	0.141075	1
6865	251847_at	TSA1	TSA1 (TRYPTOPHAN SYNTHASE ALPHA CHAIN); tryptophan synthase	NM_115321	AT3G54640	0.00061121	0.000928785	2.1105	2.1105	pft1 6h up vs pft1 0h	18.2919	3.67348	0.535535	1
18630	263787_at	---	---	NM_001125064 /// NM_130206	AT2G46420	0.00894133	0.00686791	2.10982	2.10982	pft1 6h up vs pft1 0h	7.8919	3.1592	1.06749	1
18955	264118_at	---	---	NM_106566	AT1G79150	0.00128115	0.00429225	2.10967	2.10967	pft1 6h up vs pft1 0h	14.7001	4.94142	0.896398	1
11676	256746_at	---	---	NM_113857	AT3G29320	0.0012131	0.00244037	2.10948	2.10948	pft1 6h up vs pft1 0h	14.9429	4.11824	0.734929	1
10232	255265_at	ATK5	ATK5 (ARABIDOPSIS THALIANA KINESIN 5); microtubule motor	NM_116758	AT4G05190	0.019033	0.00406003	2.10702	2.10702	pft1 6h up vs pft1 0h	6.01285	1.97443	0.875649	1
7218	252204_at	---	---	NM_114894	AT3G50340	3.97264e-05	7.44937e-05	2.10659	2.10659	pft1 6h up vs pft1 0h	39.1287	3.69165	0.25159	1
20361	265545_at	NCRK	NCRK; kinase	NM_001036358 /// NM_179784	AT2G28250	0.0158409	0.00345645	2.10633	2.10633	pft1 6h up vs pft1 0h	6.43777	1.99439	0.826119	1
535	245437_at	---	---	NM_117764	AT4G16630	0.00376723	0.0034984	2.10544	2.10544	pft1 6h up vs pft1 0h	10.5201	3.26929	0.828712	1
13605	258701_at	---	---	NM_111806	AT3G09720	0.00506942	0.00222043	2.10464	2.10464	pft1 6h up vs pft1 0h	9.55313	2.53381	0.70729	1
4514	249475_at	---	---	NM_123250	AT5G38890	0.00242421	0.00535485	2.10121	2.10121	pft1 6h up vs pft1 0h	12.0942	4.36078	0.961517	1
5554	250526_at	---	---	NM_120944	AT5G08570	2.5535e-06	7.77003e-06	2.10001	2.10001	pft1 6h up vs pft1 0h	80.6153	4.05924	0.134275	1
16291	261411_at	HTB1	HTB1; DNA binding	NM_100653	AT1G07790	0.000783467	0.000486762	2.09964	2.09964	pft1 6h up vs pft1 0h	17.0123	2.75565	0.431947	1
14067	259165_at	ATHB-1	ATHB-1 (ARABIDOPSIS THALIANA HOMEOBOX 1); DNA binding / protein homodimerization/ seque	NM_001125077 /// NM_111013	AT3G01470 /// AT3G01472	6.92841e-07	1.05808e-06	2.09937	2.09937	pft1 6h up vs pft1 0h	112.831	3.35628	0.0793228	1
10874	255923_at	---	---	NM_102068 /// NM_180617 /// NM_202153	AT1G22180	0.0554726	0.0102591	2.09745	2.09745	pft1 6h up vs pft1 0h	3.88274	1.79059	1.22978	1
780	245688_at	AGP31	AGP31 (arabinogalactan-protein 31)	NM_001084147 /// NM_102594	AT1G28290	0.000106985	4.07366e-05	2.09658	2.09658	pft1 6h up vs pft1 0h	29.8969	2.35208	0.209795	1
7131	252117_at	YLS2	YLS2; strictosidine synthase	NM_115002	AT3G51430	0.0005457	0.00165127	2.09378	2.09378	pft1 6h up vs pft1 0h	18.9031	4.47732	0.631617	1
12196	257272_at	---	---	NM_113731 /// NM_202642	AT3G28130	1.23556e-05	5.03849e-05	2.09292	2.09292	pft1 6h up vs pft1 0h	53.3956	4.43565	0.221524	1
12880	257970_at	---	---	NM_113673	AT3G27570	4.32672e-06	1.45804e-05	2.09201	2.09201	pft1 6h up vs pft1 0h	70.2947	4.14956	0.157416	1
12595	257680_at	---	---	NM_112924	AT3G20330	0.0157779	0.00614867	2.09194	2.09194	pft1 6h up vs pft1 0h	6.44722	2.41878	1.00044	1
8605	253609_at	AHA2	AHA2; ATPase/ hydrogen-exporting ATPase, phosphorylative mechanism	NM_119165	AT4G30190	1.61412e-06	5.91716e-06	2.09126	2.09126	pft1 6h up vs pft1 0h	90.7675	4.20224	0.123458	1
20692	265886_at	---	---	NM_128120	AT2G25610 /// AT2G25620	0.000743885	0.000558322	2.09115	2.09115	pft1 6h up vs pft1 0h	17.2729	2.88623	0.445588	1
9159	254166_at	SHD	SHD (SHEPHERD); ATP binding / unfolded protein binding	NM_118552 /// NM_202877	AT4G24190	0.000198678	0.000103428	2.08576	2.08576	pft1 6h up vs pft1 0h	25.1866	2.5391	0.268831	1
4347	249303_at	---	---	NM_123510	AT5G41460	7.08254e-05	0.000559364	2.08517	2.08517	pft1 6h up vs pft1 0h	33.4652	5.5518	0.442394	1
16008	261124_at	---	---	NM_100368	AT1G04900	0.00291219	0.00373183	2.08455	2.08455	pft1 6h up vs pft1 0h	11.4183	3.53416	0.82538	1
15711	260824_at	---	---	NM_100549	AT1G06720	0.00920721	0.00427413	2.08288	2.08288	pft1 6h up vs pft1 0h	7.8123	2.53308	0.864646	1
14248	259347_at	---	---	NM_111263	AT3G03920	0.00484796	0.00274969	2.08239	2.08239	pft1 6h up vs pft1 0h	9.6941	2.68802	0.739426	1
3888	248839_at	bHLH071	bHLH071 (beta HLH protein 71); DNA binding / transcription factor	NM_124039	AT5G46690	0.00267741	0.00197901	2.08162	2.08162	pft1 6h up vs pft1 0h	11.7242	2.90342	0.660381	1
14180	259278_at	---	---	NM_110981	AT3G01160	0.00122088	0.00187192	2.08114	2.08114	pft1 6h up vs pft1 0h	14.9143	3.62292	0.647776	1
4827	249794_at	AtCXE18	AtCXE18 (Arabidopsis thaliana carboxyesterase 18); carboxylesterase	NM_122260	AT5G23530	0.00872925	0.00304856	2.08058	2.08058	pft1 6h up vs pft1 0h	7.95755	2.28161	0.764595	1
3803	248753_at	mtACP3	mtACP3 (mitochondrial acyl carrier protein 3); acyl carrier/ cofactor binding	NM_001085257 /// NM_124136	AT5G47630	0.0005531	0.000542598	2.07843	2.07843	pft1 6h up vs pft1 0h	18.8296	3.06746	0.434418	1
6671	251652_at	---	---	NM_115598	AT3G57380	0.00172068	0.00232816	2.07752	2.07752	pft1 6h up vs pft1 0h	13.4433	3.49829	0.693936	1
7480	252468_at	PHS2	PHS2 (ALPHA-GLUCAN PHOSPHORYLASE 2); phosphorylase/ transferase, transferring glycosyl	NM_114564	AT3G46970	0.000859717	0.00235397	2.07717	2.07717	pft1 6h up vs pft1 0h	16.5536	4.32191	0.696228	1
19399	264565_at	---	---	NM_100407	AT1G05280	0.000300603	0.000399639	2.07709	2.07709	pft1 6h up vs pft1 0h	22.4184	3.32126	0.395063	1
8204	253203_at	ADC2	ADC2 (ARGININE DECARBOXYLASE 2); arginine decarboxylase	NM_119637 /// NM_202955	AT4G34710	2.35504e-05	4.87377e-05	2.07493	2.07493	pft1 6h up vs pft1 0h	45.0047	3.61805	0.21438	1
1541	246461_at	---	---	NM_121699	AT5G16930	0.00557217	0.00443422	2.07474	2.07474	pft1 6h up vs pft1 0h	9.25982	3.01027	0.866904	1
15943	261059_at	---	---	NM_100008	AT1G01250	0.00396107	0.00419116	2.07446	2.07446	pft1 6h up vs pft1 0h	10.3516	3.29608	0.849098	1
16034	261150_at	JMT	JMT (JASMONIC ACID CARBOXYL METHYLTRANSFERASE); jasmonate O-methyltransferase	NM_101820	AT1G19640	0.00881468	0.00166593	2.07193	2.07193	pft1 6h up vs pft1 0h	7.93087	1.83087	0.615609	1
16803	261933_at	---	---	NM_102090	AT1G22410	4.93656e-08	2.45548e-07	2.07169	2.07169	pft1 6h up vs pft1 0h	221.137	4.34846	0.0524375	1
20094	265276_at	---	---	NM_128400	AT2G28400	0.000140819	0.000569027	2.07116	2.07116	pft1 6h up vs pft1 0h	27.7158	4.53785	0.436607	1
3015	247955_at	NAP1;3	NAP1;3 (NUCLEOSOME ASSEMBLY PROTEIN 1;3); DNA binding	NM_125077	AT5G56950	0.0020442	0.000619189	2.07054	2.07054	pft1 6h up vs pft1 0h	12.7508	2.1411	0.447783	1
5299	250269_at	---	---	NM_121300	AT5G12970	0.0141939	0.00497577	2.06907	2.06907	pft1 6h up vs pft1 0h	6.70123	2.25508	0.897381	1
1319	246235_at	---	---	NM_119847	AT4G36830	0.00014283	0.000629353	2.06849	2.06849	pft1 6h up vs pft1 0h	27.6073	4.64654	0.448823	1
17800	262939_s_at	GAPCP-2	GAPCP-2; NAD or NADH binding / binding / catalytic/ glyceraldehyde-3-phosphate dehydrog	NM_101496 /// NM_106601	AT1G16300 /// AT1G79530	9.80097e-05	0.000216181	2.0681	2.0681	pft1 6h up vs pft1 0h	30.6245	3.73357	0.325105	1
21500	266705_at	---	---	NM_127533	AT2G19750	0.00147504	0.000551542	2.06731	2.06731	pft1 6h up vs pft1 0h	14.0881	2.2729	0.430228	1
16380	261502_at	AtHB31	AtHB31 (ARABIDOPSIS THALIANA HOMEOBOX PROTEIN 31); DNA binding / transcription factor	NM_101311 /// NM_202097	AT1G14440	0.00563904	0.00316226	2.06571	2.06571	pft1 6h up vs pft1 0h	9.22331	2.62642	0.759355	1
4258	249214_at	---	---	NM_123636	AT5G42720	0.000377355	0.000194958	2.06523	2.06523	pft1 6h up vs pft1 0h	21.0158	2.4762	0.314202	1
4172	249126_at	TOPP6	TOPP6; protein serine/threonine phosphatase	NM_001036923 /// NM_123704 /// NM_180792	AT5G43380	0.0010653	0.005381	2.06503	2.06503	pft1 6h up vs pft1 0h	15.5345	5.35196	0.918724	1
7916	252911_at	CYP96A12	CYP96A12; electron carrier/ heme binding / iron ion binding / monooxygenase/ oxygen bin	NM_120111	AT4G39510	0.000196242	0.00037726	2.06405	2.06405	pft1 6h up vs pft1 0h	25.2736	3.61657	0.381591	1
5512	250484_at	ASN3	ASN3 (ASPARAGINE SYNTHETASE 3); asparagine synthase (glutamine-hydrolyzing)	NM_001036787 /// NM_121062	AT5G10240	0.000117307	5.80855e-05	2.06284	2.06284	pft1 6h up vs pft1 0h	29.149	2.42185	0.22156	1
21286	266489_at	NPSN11	NPSN11 (NOVEL PLANT SNARE 11); SNAP receptor/ protein transporter	NM_129072	AT2G35190	0.000341057	0.000487489	2.06214	2.06214	pft1 6h up vs pft1 0h	21.6298	3.33692	0.411397	1
3939	248891_at	MCM3	DNA replication licensing factor, putative	NM_123997	AT5G46280	0.00124343	0.000732698	2.06024	2.06024	pft1 6h up vs pft1 0h	14.8326	2.58874	0.465415	1
12636	257722_at	---	---	NM_112734	AT3G18490	4.0008e-08	6.07861e-08	2.05963	2.05963	pft1 6h up vs pft1 0h	233.226	3.15686	0.036095	1
18383	263536_at	WRKY60	WRKY60; transcription factor	NM_128058	AT2G25000	0.00467029	0.010047	2.05915	2.05915	pft1 6h up vs pft1 0h	9.81313	4.26706	1.15955	1
7309	252296_at	---	---	NM_114756	AT3G48970	0.0119248	0.00353461	2.05881	2.05881	pft1 6h up vs pft1 0h	7.13416	2.0933	0.782453	1
18103	263250_at	---	---	NM_128696	AT2G31390	4.41589e-05	0.000144274	2.05592	2.05592	pft1 6h up vs pft1 0h	38.0305	4.0546	0.284305	1
10978	256027_at	---	---	NM_103139	AT1G34160	0.032171	0.00894475	2.05583	2.05583	pft1 6h up vs pft1 0h	4.89834	2.02448	1.10213	1
6968	251952_at	---	---	NM_115225	AT3G53650	0.0040697	0.000612031	2.05563	2.05563	pft1 6h up vs pft1 0h	10.2616	1.68299	0.437356	1
17029	262162_at	---	---	NM_106451	AT1G78020	0.00417928	0.00725185	2.05466	2.05466	pft1 6h up vs pft1 0h	10.1739	3.86858	1.01399	1
20813	266008_at	---	---	NM_129294	AT2G37390	0.000414289	8.78417e-05	2.05405	2.05405	pft1 6h up vs pft1 0h	20.4624	1.88793	0.246035	1
8163	253162_at	PSAT	PSAT; O-phospho-L-serine:2-oxoglutarate aminotransferase	NM_119728	AT4G35630	0.000716119	0.000962738	2.0537	2.0537	pft1 6h up vs pft1 0h	17.4664	3.2935	0.502833	1
13917	259014_at	---	---	NM_148696	AT3G07320	0.00280411	0.00248309	2.05302	2.05302	pft1 6h up vs pft1 0h	11.5551	2.97491	0.686541	1
11234	256285_at	---	---	NM_112086	AT3G12510	0.00409504	0.000844263	2.05138	2.05138	pft1 6h up vs pft1 0h	10.2411	1.84655	0.480822	1
15602	260714_at	CPN10	CPN10 (CHAPERONIN 10); chaperone binding	NM_101367	AT1G14980	0.000109516	0.00017122	2.05075	2.05075	pft1 6h up vs pft1 0h	29.7054	3.30494	0.296686	1
18073	263219_at	---	---	NM_102797	AT1G30600	0.00173504	0.000755414	2.0504	2.0504	pft1 6h up vs pft1 0h	13.4092	2.3316	0.463682	1
208	245106_at	---	---	NM_129728	AT2G41650	0.00460574	0.00134164	2.05001	2.05001	pft1 6h up vs pft1 0h	9.85778	2.05808	0.556738	1
3275	248218_at	---	---	NM_124750	AT5G53710	0.00216571	0.00481226	2.04824	2.04824	pft1 6h up vs pft1 0h	12.5253	4.04858	0.861952	1
13596	258692_at	---	---	NM_111698	AT3G08640	7.41851e-06	2.67637e-05	2.04591	2.04591	pft1 6h up vs pft1 0h	61.0592	4.00013	0.174699	1
13762	258859_at	---	---	NM_111078	AT3G02120	0.0224842	0.00561292	2.04587	2.04587	pft1 6h up vs pft1 0h	5.64338	1.92452	0.909394	1
12860	257949_at	UGT71B1	UGT71B1 (UDP-GLUCOSYL TRANSFERASE 71B1); UDP-glycosyltransferase/ quercetin 3-O-glucosy	NM_113070	AT3G21750	0.000164886	0.000229067	2.04544	2.04544	pft1 6h up vs pft1 0h	26.5295	3.19084	0.320734	1
4785	249752_at	LSU2	LSU2 (RESPONSE TO LOW SULFUR 2)	NM_122375	AT5G24660	0.000575387	0.0031592	2.04484	2.04484	pft1 6h up vs pft1 0h	18.6153	5.15174	0.737993	1
18549	263706_s_at	---	---	NM_001036802 /// NM_001036803 /// NM_102856 /// NM_121424	AT1G31180 /// AT5G14200	0.00013938	0.000101568	2.04424	2.04424	pft1 6h up vs pft1 0h	27.7946	2.63713	0.253011	1
4665	249628_at	---	---	NM_123118	AT5G37590	0.00895003	0.00227632	2.0428	2.0428	pft1 6h up vs pft1 0h	7.88925	1.94448	0.657259	1
17794	262933_at	ATPAO4	ATPAO4 (ARABIDOPSIS THALIANA POLYAMINE OXIDASE 4); amine oxidase/ polyamine oxidase	NM_105256	AT1G65840	3.57696e-05	5.45889e-05	2.04272	2.04272	pft1 6h up vs pft1 0h	40.247	3.19795	0.211889	1
6279	251254_at	---	---	NM_116092	AT3G62270	0.000131377	0.000467441	2.04131	2.04131	pft1 6h up vs pft1 0h	28.2527	4.18331	0.394848	1
1514	246434_at	RCP1	RCP1 (ROOT CAP 1); maltose transmembrane transporter	NM_121758	AT5G17520	1.58901e-07	4.13628e-07	2.03996	2.03996	pft1 6h up vs pft1 0h	164.352	3.54147	0.0574617	1
22048	267264_at	SCPL11	serine carboxypeptidase S10 family protein	NM_001036324 /// NM_001084476 /// NM_127862	AT2G22970	9.33013e-05	0.000130197	2.03921	2.03921	pft1 6h up vs pft1 0h	31.0403	3.14047	0.269797	1
13165	258259_s_at	---	---	NM_113594 /// NM_113596	AT3G26820 /// AT3G26840	0.00257028	0.00659153	2.03898	2.03898	pft1 6h up vs pft1 0h	11.8752	4.26157	0.956969	1
15127	260235_at	NRP1	NRP1 (NAP1-RELATED PROTEIN 1); DNA binding / chromatin binding / histone binding	NM_001036205 /// NM_001084353 /// NM_106116	AT1G74560	0.0013299	0.00228776	2.03798	2.03798	pft1 6h up vs pft1 0h	14.5358	3.56506	0.654031	1
17483	262619_at	---	---	NM_100534	AT1G06550	5.01589e-05	0.000112871	2.03611	2.03611	pft1 6h up vs pft1 0h	36.7458	3.55322	0.257859	1
3834	248784_at	---	---	NM_124109	AT5G47380	0.00114175	0.000252123	2.03468	2.03468	pft1 6h up vs pft1 0h	15.2165	1.85503	0.325092	1
3671	248619_at	AAP6	AAP6 (AMINO ACID PERMEASE 6); acidic amino acid transmembrane transporter/ amino acid t	NM_124341	AT5G49630	0.0154305	0.00775143	2.03439	2.03439	pft1 6h up vs pft1 0h	6.50012	2.46667	1.01195	1
18650	263807_at	---	---	NM_126473	AT2G04400	5.05174e-05	4.16194e-05	2.03293	2.03293	pft1 6h up vs pft1 0h	36.6752	2.66587	0.193836	1
7058	252043_at	---	---	NM_115099 /// NM_202689	AT3G52390	0.000361041	0.000170888	2.03284	2.03284	pft1 6h up vs pft1 0h	21.2822	2.30903	0.289323	1
6235	251210_at	---	---	NM_116146	AT3G62810	0.00544188	0.00167141	2.03193	2.03193	pft1 6h up vs pft1 0h	9.33257	2.04292	0.583739	1
17000	262133_at	SULTR1;2	SULTR1;2 (SULFATE TRANSPORTER 1;2); sulfate transmembrane transporter	NM_106449 /// NM_179568	AT1G78000	0.000247322	0.000476647	2.03147	2.03147	pft1 6h up vs pft1 0h	23.687	3.48058	0.391841	1
7605	252594_at	---	---	NM_114437	AT3G45680	0.00752881	0.00754411	2.02971	2.02971	pft1 6h up vs pft1 0h	8.37084	3.12309	0.994909	1
14212	259311_at	---	---	NM_111378	AT3G05060	0.000644116	0.000913988	2.02828	2.02828	pft1 6h up vs pft1 0h	18.015	3.22668	0.477629	1
11840	256911_at	---	---	NM_113314	AT3G24090	0.0193309	0.00527394	2.0274	2.0274	pft1 6h up vs pft1 0h	5.97778	1.94182	0.866241	1
9024	254030_at	---	---	NM_118722	AT4G25890	1.88767e-06	1.123e-06	2.02674	2.02674	pft1 6h up vs pft1 0h	87.1708	2.3894	0.0730947	1
12517	257600_at	CLE41	CLE41 (CLAVATA3/ESR-RELATED 41); protein binding / receptor binding	NM_113389	AT3G24770	2.6908e-07	1.73309e-06	2.02621	2.02621	pft1 6h up vs pft1 0h	143.712	4.40851	0.0818029	1
20216	265398_at	ATMAK10	ATMAK10; acetyltransferase	NM_001124823 /// NM_126831	AT2G11000	0.00407353	0.000723061	2.02527	2.02527	pft1 6h up vs pft1 0h	10.2585	1.69959	0.441802	1
1332	246249_at	---	---	NM_119832	AT4G36680	0.0026342	0.00182508	2.02495	2.02495	pft1 6h up vs pft1 0h	11.7842	2.63041	0.595239	1
17575	262713_at	---	---	NM_101517	AT1G16520	0.00156033	0.00102227	2.02381	2.02381	pft1 6h up vs pft1 0h	13.8499	2.55467	0.491877	1
13623	258719_at	---	---	NM_111788	AT3G09540	0.00103068	0.00325512	2.02265	2.02265	pft1 6h up vs pft1 0h	15.688	4.2546	0.723203	1
10875	255924_at	---	---	NM_102067	AT1G22170	0.00306299	0.00185221	2.02195	2.02195	pft1 6h up vs pft1 0h	11.2376	2.51021	0.595671	1
15641	260753_at	---	---	NM_103813	AT1G49230	0.0143808	0.00785296	2.02099	2.02099	pft1 6h up vs pft1 0h	6.66946	2.49664	0.998239	1
11166	256216_at	CRT1	CRT1 (CALRETICULIN 1); calcium ion binding / unfolded protein binding	NM_001036122 /// NM_104513	AT1G56340 /// AT3G04750	0.00245215	0.00080377	2.02092	2.02092	pft1 6h up vs pft1 0h	12.051	2.05135	0.453925	1
13068	258160_at	GLN1.3	ATGSKB6; copper ion binding / glutamate-ammonia ligase	NM_112663	AT3G17820	3.72592e-08	8.17436e-08	2.02087	2.02087	pft1 6h up vs pft1 0h	237.466	3.28674	0.036909	1
12654	257740_at	---	---	NM_113648	AT3G27330	0.00557582	0.00205504	2.0201	2.0201	pft1 6h up vs pft1 0h	9.25782	2.13577	0.615198	1
6092	251067_at	---	---	NM_001125681 /// NM_120269	AT5G01910	2.78097e-05	7.70065e-06	2.01791	2.01791	pft1 6h up vs pft1 0h	43.0526	1.93639	0.119939	1
14516	259616_at	C/VIF1	C/VIF1 (CELL WALL / VACUOLAR INHIBITOR OF FRUCTOSIDASE 1); enzyme inhibitor/ pectineste	NM_103692	AT1G47960	0.000195258	0.000180196	2.0178	2.0178	pft1 6h up vs pft1 0h	25.3091	2.73056	0.287703	1
21754	266962_at	---	---	NM_001125004	AT2G39435 /// AT2G39440	0.00164812	0.00178664	2.01758	2.01758	pft1 6h up vs pft1 0h	13.6212	2.98783	0.58494	1
2107	247038_at	EPS1	EPS1 (ENHANCED PSEUDOMONAS SUSCEPTIBILTY 1); transferase/ transferase, transferring acy	NM_126116	AT5G67160	7.05729e-05	0.00024393	2.01732	2.01732	pft1 6h up vs pft1 0h	33.4978	3.94705	0.314214	1
20158	265340_at	---	---	NM_127390	AT2G18330	0.0393941	0.00883321	2.01646	2.01646	pft1 6h up vs pft1 0h	4.50503	1.75464	1.03863	1
15033	260141_at	RGL1	RGL1 (RGA-LIKE 1); transcription factor	NM_105306	AT1G66350	5.25579e-05	6.07197e-05	2.01588	2.01588	pft1 6h up vs pft1 0h	36.2849	2.86136	0.210289	1
3469	248412_at	---	---	NM_124538	AT5G51590	0.00386536	0.0013018	2.01522	2.01522	pft1 6h up vs pft1 0h	10.4335	2.05537	0.525327	1
19701	264873_at	UGT74B1	UGT74B1 (UDP-glucosyl transferase 74B1); UDP-glycosyltransferase/ thiohydroximate beta-	NM_102256	AT1G24100	6.48163e-06	2.01408e-05	2.01441	2.01441	pft1 6h up vs pft1 0h	63.2562	3.6697	0.154702	1
11834	256905_at	HSP60	HSP60 (HEAT SHOCK PROTEIN 60); ATP binding	NM_113304	AT3G23990	0.0019704	0.0022137	2.01417	2.01417	pft1 6h up vs pft1 0h	12.8961	3.02538	0.62559	1
13314	258410_at	---	---	NM_112551	AT3G16780	1.64407e-05	2.69771e-05	2.01368	2.01368	pft1 6h up vs pft1 0h	49.5125	3.10814	0.1674	1
21585	266790_at	ATEXPA6	ATEXPA6 (ARABIDOPSIS THALIANA EXPANSIN A6)	NM_128454	AT2G28950	0.000423881	0.000380766	2.01359	2.01359	pft1 6h up vs pft1 0h	20.3288	2.72125	0.356966	1
7041	252025_at	---	---	NM_115150	AT3G52900	0.0145689	0.00559456	2.01353	2.01353	pft1 6h up vs pft1 0h	6.638	2.16143	0.868307	1
12644	257730_at	---	---	NM_112727	AT3G18420	0.0002162	0.000351133	2.01307	2.01307	pft1 6h up vs pft1 0h	24.5982	3.21106	0.348109	1
14310	259409_at	---	---	NM_101204	AT1G13330	0.00923195	0.0019483	2.01294	2.01294	pft1 6h up vs pft1 0h	7.80504	1.75079	0.598174	1
8276	253276_at	---	---	NM_119566 /// NM_179160	AT4G34050	0.000584797	0.000681574	2.01288	2.01288	pft1 6h up vs pft1 0h	18.528	2.96139	0.426222	1
9812	254831_at	---	---	NM_117330	AT4G12600	0.000858909	0.000657355	2.01208	2.01208	pft1 6h up vs pft1 0h	16.5582	2.61397	0.420975	1
14655	259755_at	---	---	NM_105776	AT1G71070	0.00023412	0.000132386	2.01071	2.01071	pft1 6h up vs pft1 0h	24.055	2.34978	0.260491	1
12684	257771_at	CIPK7	CIPK7 (CBL-INTERACTING PROTEIN KINASE 7); ATP binding / kinase/ protein kinase/ protein	NM_113200	AT3G23000	0.00355713	0.00156153	2.01017	2.01017	pft1 6h up vs pft1 0h	10.7153	2.22438	0.553568	1
13841	258938_at	---	---	NM_111843	AT3G10080	8.06739e-05	3.16401e-05	2.00969	2.00969	pft1 6h up vs pft1 0h	32.2989	2.10641	0.17391	1
9784	254803_at	---	---	NM_001084914 /// NM_117379 /// NM_179041	AT4G13100	0.00131124	0.000495951	2.00921	2.00921	pft1 6h up vs pft1 0h	14.5977	2.10418	0.384384	1
7287	252273_at	---	---	NM_114826	AT3G49660	0.0013334	0.000413948	2.00913	2.00913	pft1 6h up vs pft1 0h	14.5243	1.98133	0.363774	1
5652	250625_at	---	---	NM_120816	AT5G07340	0.000741594	0.000400284	2.0073	2.0073	pft1 6h up vs pft1 0h	17.2885	2.3285	0.359158	1
16514	261639_at	TUA2	TUA2; structural constituent of cytoskeleton	NM_103889	AT1G50010	0.00510845	0.00158392	2.00727	2.00727	pft1 6h up vs pft1 0h	9.52908	1.97921	0.553873	1
19077	264240_at	---	---	NM_104355	AT1G54820	0.00488132	0.00292518	2.00646	2.00646	pft1 6h up vs pft1 0h	9.67235	2.46963	0.680877	1
14192	259290_at	CYCB1;3	CYCB1;3 (CYCLIN B1;3); cyclin-dependent protein kinase regulator	NM_111985	AT3G11520	0.00534008	0.00271221	2.00614	2.00614	pft1 6h up vs pft1 0h	9.39094	2.33474	0.662975	1
6207	251182_at	ATERDJ3B	ATERDJ3B; heat shock protein binding / unfolded protein binding	NM_116125	AT3G62600	1.80652e-05	4.13018e-05	2.00598	2.00598	pft1 6h up vs pft1 0h	48.2911	3.37222	0.186216	1
19740	264913_at	---	---	NM_104760	AT1G60770	0.000883175	0.000682388	2.00487	2.00487	pft1 6h up vs pft1 0h	16.4226	2.59599	0.421531	1
5046	250014_at	TRP1	TRP1 (tryptophan biosynthesis 1); anthranilate phosphoribosyltransferase	NM_121804	AT5G17990	0.000448212	0.000264968	2.00405	2.00405	pft1 6h up vs pft1 0h	20.006	2.3705	0.315972	1
19730	264903_at	---	---	NM_102167	AT1G23190	8.76756e-06	1.81022e-05	2.00306	2.00306	pft1 6h up vs pft1 0h	58.4408	3.24036	0.147858	1
12079	257154_at	---	---	NM_113635	AT3G27210	0.00932172	0.00701895	2.00263	2.00263	pft1 6h up vs pft1 0h	7.77889	2.71668	0.931301	1
21444	266649_at	TIP4;1	TIP4;1 (tonoplast intrinsic protein 4;1); water channel	NM_128141	AT2G25810	0.00215049	0.00692163	2.00261	2.00261	pft1 6h up vs pft1 0h	12.5527	4.3604	0.926313	1
21117	266320_at	---	---	NM_001084601 /// NM_130229	AT2G46640	0.000121485	0.000587319	2.00244	2.00244	pft1 6h up vs pft1 0h	28.8694	4.34097	0.400976	1
9127	254134_at	---	---	NM_001125575 /// NM_118616	AT4G24830	0.000252207	0.00022493	2.00223	2.00223	pft1 6h up vs pft1 0h	23.557	2.65253	0.300268	1
13449	258545_at	---	---	NM_111585	AT3G07050	8.69286e-05	0.000157591	2.00212	2.00212	pft1 6h up vs pft1 0h	31.6469	3.21131	0.270595	1
21463	266668_at	---	---	NM_128530	AT2G29760	0.00159513	0.000823229	2.00204	2.00204	pft1 6h up vs pft1 0h	13.7573	2.29695	0.445232	1
3560	248506_at	---	---	NM_124418	AT5G50370	6.57744e-05	8.01493e-05	2.00192	2.00192	pft1 6h up vs pft1 0h	34.1451	2.85426	0.222912	1
12567	257652_at	APUM24	APUM24 (Arabidopsis Pumilio 24); RNA binding / binding	NM_112555	AT3G16810	0.00086183	0.000988047	2.00074	2.00074	pft1 6h up vs pft1 0h	16.5416	2.92082	0.470864	1
5685	250658_at	---	---	NM_120786	AT5G07040	0.000210894	4.50443e-05	0.499932	-2.00027	pft1 6h down vs pft1 0h	24.7699	1.75741	0.189198	1
21113	266316_at	---	---	NM_128266 /// NM_201811	AT2G27080	0.00630643	0.00779942	0.499507	-2.00198	pft1 6h down vs pft1 0h	8.88613	3.22904	0.969015	1
16801	261931_at	---	---	NM_001036002 /// NM_102092	AT1G22430	7.36139e-06	2.66056e-05	0.498793	-2.00484	pft1 6h down vs pft1 0h	61.183	3.77822	0.164674	1
6397	251373_at	---	---	NM_115917	AT3G60530	0.000499787	0.000269925	0.498353	-2.00661	pft1 6h down vs pft1 0h	19.3889	2.31852	0.318879	1
6347	251323_at	---	---	NM_116023	AT3G61580	0.000335967	0.000467663	0.498262	-2.00698	pft1 6h down vs pft1 0h	21.7224	3.06574	0.376353	1
4783	249750_at	---	---	NM_122365	AT5G24570	5.53184e-05	4.96485e-05	0.498113	-2.00758	pft1 6h down vs pft1 0h	35.786	2.63624	0.196445	1
4864	249831_at	---	---	NM_122240	AT5G23340	8.61604e-05	0.000437955	0.49803	-2.00791	pft1 6h down vs pft1 0h	31.7238	4.3946	0.369405	1
19028	264191_at	---	---	NM_104348 /// NM_104349 /// NM_180633	AT1G54730	6.12788e-05	6.96154e-05	0.497998	-2.00804	pft1 6h down vs pft1 0h	34.8075	2.82079	0.216106	1
13667	258764_at	---	---	NM_111908 /// NM_111909	AT3G10720	0.000100542	0.000121695	0.497853	-2.00863	pft1 6h down vs pft1 0h	30.411	2.89102	0.253506	1
21608	266813_at	---	---	NM_130056 /// NM_130057	AT2G44920	9.23054e-06	4.17332e-05	0.497391	-2.01049	pft1 6h down vs pft1 0h	57.6562	4.0639	0.18796	1
18680	263839_at	MEMB11	MEMB11 (MEMBRIN 11); SNAP receptor	NM_001161088 /// NM_129246	AT2G36900	0.000298283	0.000405498	0.497366	-2.01059	pft1 6h down vs pft1 0h	22.4676	3.05222	0.362265	1
9833	254853_at	---	---	NM_117278	AT4G12080	1.2015e-05	1.25136e-05	0.497273	-2.01097	pft1 6h down vs pft1 0h	53.7908	2.72939	0.135309	1
22298	267517_at	RPT2	RPT2 (ROOT PHOTOTROPISM 2); protein binding	NM_001036369 /// NM_001084513 /// NM_179816	AT2G30520	4.69082e-06	1.32298e-05	0.496988	-2.01212	pft1 6h down vs pft1 0h	68.8301	3.55119	0.137583	1
18061	263207_at	XTH33	XTH33; hydrolase, acting on glycosyl bonds / hydrolase, hydrolyzing O-glycosyl compound	NM_100930	AT1G10550	0.000344038	6.68929e-05	0.496479	-2.01418	pft1 6h down vs pft1 0h	21.5764	1.7442	0.21557	1
8399	253400_at	---	---	NM_119439	AT4G32860	0.00189079	0.00202127	0.496239	-2.01516	pft1 6h down vs pft1 0h	13.0607	2.97547	0.607517	1
2420	247353_at	---	---	NM_125757 /// NM_180926	AT5G63620	5.87682e-07	1.04091e-06	0.495734	-2.01721	pft1 6h down vs pft1 0h	117.695	3.12085	0.0707106	1
12340	257421_at	---	---	NM_101075	AT1G12030	9.7378e-06	0.000203822	0.495086	-2.01985	pft1 6h down vs pft1 0h	56.8511	6.37683	0.299113	1
17494	262630_at	GPAT1	GPAT1 (GLYCEROL-3-PHOSPHATE ACYLTRANSFERASE 1); 1-acylglycerol-3-phosphate O-acyltransf	NM_100531	AT1G06520	2.40763e-06	1.91447e-06	0.493505	-2.02632	pft1 6h down vs pft1 0h	81.8531	2.57767	0.0839771	1
3476	248419_at	EXL3	EXL3 (EXORDIUM LIKE 3)	NM_124534	AT5G51550	0.000204837	0.000165054	0.492971	-2.02851	pft1 6h down vs pft1 0h	24.9727	2.66613	0.284698	1
17855	262997_at	RPP27	RPP27 (resistance to Peronospora parasitica 27); protein binding	NM_104325	AT1G54470	0.0178879	0.00270643	0.492679	-2.02972	pft1 6h down vs pft1 0h	6.15433	1.58069	0.684913	1
4772	249739_at	TTG1	TTG1 (TRANSPARENT TESTA GLABRA 1); DNA binding / nucleotide binding / protein binding	NM_122360 /// NM_180738 /// NM_180739	AT5G24520	0.000143298	0.000252127	0.492328	-2.03117	pft1 6h down vs pft1 0h	27.5823	3.34623	0.323514	1
7496	252484_at	---	---	NM_114536	AT3G46690	0.000164544	8.84104e-05	0.492185	-2.03176	pft1 6h down vs pft1 0h	26.5448	2.37976	0.239069	1
12740	257827_at	---	---	NM_113574	AT3G26630	0.000488927	0.00156685	0.491924	-2.03284	pft1 6h down vs pft1 0h	19.512	4.18626	0.572127	1
16055	261172_at	---	---	NM_100362	AT1G04840	0.0136924	0.00257498	0.491884	-2.033	pft1 6h down vs pft1 0h	6.78911	1.72192	0.676344	1
650	245552_at	CYP705A3	CYP705A3; electron carrier/ heme binding / iron ion binding / monooxygenase/ oxygen bin	NM_117624	AT4G15360	0.00428943	0.000811324	0.491177	-2.03593	pft1 6h down vs pft1 0h	10.0885	1.75876	0.464888	1
8045	253041_at	PCK1	PCK1 (PHOSPHOENOLPYRUVATE CARBOXYKINASE 1); ATP binding / phosphoenolpyruvate carboxyki	NM_119948	AT4G37870	1.05829e-05	1.44095e-05	0.490673	-2.03802	pft1 6h down vs pft1 0h	55.6199	3.04506	0.145994	1
12857	257946_at	---	---	NM_113066 /// NM_202621	AT3G21710	0.0469	0.00822555	0.490089	-2.04045	pft1 6h down vs pft1 0h	4.18153	1.63753	1.0443	1
2352	247284_at	OPT4	OPT4 (OLIGOPEPTIDE TRANSPORTER 4); oligopeptide transporter	NM_125837	AT5G64410	0.000924454	0.00547727	0.489611	-2.04244	pft1 6h down vs pft1 0h	16.2024	5.4497	0.896938	1
2793	247731_at	UGT76E2	UGT76E2 (UDP-GLUCOSYL TRANSFERASE 76E2); UDP-glycosyltransferase/ quercetin 3-O-glucosy	NM_125351	AT5G59590	0.000240476	0.000238927	0.489426	-2.04321	pft1 6h down vs pft1 0h	23.8747	2.89856	0.323753	1
13242	258338_at	---	---	NM_112485	AT3G16150	7.01862e-05	0.000164298	0.489386	-2.04338	pft1 6h down vs pft1 0h	33.5479	3.65108	0.290219	1
17648	262786_at	---	---	NM_100950 /// NM_202077	AT1G10740	0.000119682	0.000134052	0.48907	-2.0447	pft1 6h down vs pft1 0h	28.9886	2.97999	0.274129	1
22338	267557_at	KRP4	KRP4; cyclin binding / cyclin-dependent protein kinase inhibitor	NM_128830 /// NM_179865	AT2G32710	2.97382e-05	0.000109708	0.488636	-2.04651	pft1 6h down vs pft1 0h	42.288	4.11434	0.259449	1
2256	247188_at	GRF8	GRF8 (GENERAL REGULATORY FACTOR 8); protein binding / protein phosphorylated amino acid	NM_125941 /// NM_180943	AT5G65430	0.000724163	0.000293395	0.488472	-2.0472	pft1 6h down vs pft1 0h	17.4094	2.25852	0.345947	1
2807	247745_at	COPT1	COPT1 (copper transporter 1); copper ion transmembrane transporter	NM_125293	AT5G59030	0.000162127	0.00020725	0.488132	-2.04863	pft1 6h down vs pft1 0h	26.6541	3.1265	0.312797	1
9764	254783_at	---	---	NM_117352	AT4G12830	0.00333871	0.00406405	0.488079	-2.04885	pft1 6h down vs pft1 0h	10.9342	3.32698	0.811392	1
9032	254038_at	NFU3	NFU3; structural molecule	NM_118724	AT4G25910	0.000106702	0.000171773	0.487945	-2.04941	pft1 6h down vs pft1 0h	29.9186	3.32574	0.296425	1
8026	253022_at	---	---	NM_119967 /// NM_202973	AT4G38060	2.12892e-05	6.98241e-05	0.487858	-2.04978	pft1 6h down vs pft1 0h	46.2302	3.9742	0.229241	1
14879	259984_at	---	---	NM_106296	AT1G76460	4.33936e-05	4.68555e-05	0.487824	-2.04992	pft1 6h down vs pft1 0h	38.21	2.93816	0.205053	1
2747	247685_at	---	---	NM_125360	AT5G59680	0.0067428	0.00784527	0.48748	-2.05136	pft1 6h down vs pft1 0h	8.68887	3.39067	1.04062	1
16533	261658_at	---	---	NM_103892	AT1G50040	0.00136633	0.000284033	0.487363	-2.05186	pft1 6h down vs pft1 0h	14.4179	1.86425	0.344803	1
17589	262727_at	---	---	NM_106230	AT1G75800	0.000137764	0.000103496	0.487307	-2.05209	pft1 6h down vs pft1 0h	27.8845	2.68849	0.257108	1
13923	259020_at	---	---	NM_111625	AT3G07470	3.98995e-07	1.30993e-07	0.486531	-2.05537	pft1 6h down vs pft1 0h	129.957	2.12803	0.0436663	1
12959	258049_at	---	---	NM_112493	AT3G16220	3.38995e-05	0.000161099	0.485782	-2.05854	pft1 6h down vs pft1 0h	40.8308	4.51027	0.294566	1
5010	249978_at	---	---	NM_121890	AT5G18850	0.00190329	0.00294129	0.485046	-2.06166	pft1 6h down vs pft1 0h	13.0343	3.59939	0.736393	1
6352	251328_at	ATPOB1	ATPOB1; protein binding	NM_116025 /// NM_180402	AT3G61600	4.67553e-05	3.31782e-05	0.485015	-2.06179	pft1 6h down vs pft1 0h	37.4494	2.65929	0.189361	1
641	245543_at	---	---	NM_117614	AT4G15260	0.000257624	0.00435325	0.484698	-2.06314	pft1 6h down vs pft1 0h	23.4165	7.44608	0.847958	1
15171	260279_at	---	---	NM_001084387 /// NM_106691 /// NM_180654	AT1G80420	0.000736001	0.00149885	0.483617	-2.06775	pft1 6h down vs pft1 0h	17.3269	3.84157	0.59123	1
22046	267262_at	SNG1	SNG1 (SINAPOYLGLUCOSE 1); serine-type carboxypeptidase/ sinapoylglucose-malate O-sinapo	NM_001161057 /// NM_127864 /// NM_179703 /// NM_179704 /// NM_179705 /// NM_201787	AT2G22990	2.40849e-05	0.000239569	0.483002	-2.07038	pft1 6h down vs pft1 0h	44.7364	5.63851	0.336102	1
4879	249847_at	SCPL34	SCPL34; serine-type carboxypeptidase	NM_001085146 /// NM_001085147 /// NM_122227 /// NM_180731	AT5G23210	4.81284e-05	4.01883e-05	0.482946	-2.07062	pft1 6h down vs pft1 0h	37.1581	2.8152	0.202034	1
3258	248199_at	---	---	NM_124797	AT5G54170	1.42573e-06	5.38389e-06	0.482924	-2.07072	pft1 6h down vs pft1 0h	93.7204	4.11883	0.117195	1
12964	258054_at	DELTA-TIP	DELTA-TIP; ammonia transporter/ methylammonium transmembrane transporter/ water channel	NM_112495	AT3G16240	4.72514e-06	1.05783e-05	0.482469	-2.07267	pft1 6h down vs pft1 0h	68.6995	3.62609	0.140752	1
17507	262643_at	---	---	NM_104955	AT1G62770	0.00429191	0.00476103	0.482166	-2.07397	pft1 6h down vs pft1 0h	10.0866	3.36165	0.888745	1
9672	254688_at	J20	J20 (DNAJ-LIKE 20); heat shock protein binding	NM_117457 /// NM_179045	AT4G13830	0.000146835	0.00123556	0.481824	-2.07545	pft1 6h down vs pft1 0h	27.3967	5.76178	0.560825	1
13684	258781_at	---	---	NM_112006	AT3G11740	0.0104389	0.00160884	0.480889	-2.07948	pft1 6h down vs pft1 0h	7.47768	1.72355	0.614646	1
18315	263467_at	---	---	NM_128731	AT2G31730	4.16537e-05	3.53926e-05	0.479679	-2.08473	pft1 6h down vs pft1 0h	38.6333	2.87878	0.198708	1
13151	258244_at	---	---	NM_001084750 /// NM_113692	AT3G27770	0.000649506	0.0028297	0.478856	-2.08831	pft1 6h down vs pft1 0h	17.9713	5.07192	0.752594	1
16602	261727_at	SMT3	SMT3 (STEROL METHYLTRANSFERASE 3); S-adenosylmethionine-dependent methyltransferase/ st	NM_106258	AT1G76090	4.0769e-06	4.89538e-06	0.478486	-2.08993	pft1 6h down vs pft1 0h	71.3917	3.13735	0.117188	1
1828	246755_at	---	---	NM_122674	AT5G27920	0.00013071	0.000269695	0.478229	-2.09105	pft1 6h down vs pft1 0h	28.2924	3.79457	0.357653	1
5448	250420_at	HY5	HY5 (ELONGATED HYPOCOTYL 5); DNA binding / double-stranded DNA binding / transcription	NM_121164	AT5G11260	0.00224435	0.00232401	0.478169	-2.09131	pft1 6h down vs pft1 0h	12.3876	3.2802	0.706123	1
13156	258250_at	FAD5	FAD5 (FATTY ACID DESATURASE 5); 16:0 monogalactosyldiacylglycerol desaturase/ oxidoredu	NM_112455	AT3G15850	2.08597e-06	9.16453e-06	0.478087	-2.09167	pft1 6h down vs pft1 0h	84.9483	4.42294	0.138843	1
16749	261878_at	CYP705A25	CYP705A25; electron carrier/ heme binding / iron ion binding / monooxygenase/ oxygen bi	NM_103937	AT1G50560	0.014582	0.00642571	0.477989	-2.0921	pft1 6h down vs pft1 0h	6.63584	2.53182	1.01743	1
17033	262166_at	---	---	NM_106142	AT1G74840	0.000149449	0.000698894	0.477763	-2.09309	pft1 6h down vs pft1 0h	27.2631	4.89603	0.478893	1
16586	261711_at	---	---	NM_103004 /// NM_202224	AT1G32700	3.01451e-07	1.04908e-06	0.477573	-2.09392	pft1 6h down vs pft1 0h	139.605	4.11447	0.0785924	1
18961	264124_at	ATOCT2	ATOCT2 (ARABIDOPSIS THALIANA ORGANIC CATION/CARNITINE TRANSPORTER 2); carbohydrate tran	NM_106584	AT1G79360	0.000103036	0.000374118	0.477448	-2.09447	pft1 6h down vs pft1 0h	30.2073	4.48753	0.396154	1
9156	254163_s_at	---	---	NM_001125571 /// NM_118567 /// NM_118568	AT4G24340 /// AT4G24350	0.00142055	0.00278594	0.477383	-2.09475	pft1 6h down vs pft1 0h	14.2494	4.03339	0.754817	1
20577	265768_at	---	---	NM_130369 /// NM_180152	AT2G48020	0.00065179	0.00149084	0.477028	-2.09631	pft1 6h down vs pft1 0h	17.953	4.12485	0.61269	1
4901	249869_at	AAE17	AAE17 (ACYL-ACTIVATING ENZYME 17); catalytic/ ligase	NM_122211	AT5G23050	6.34552e-05	5.3399e-05	0.476799	-2.09732	pft1 6h down vs pft1 0h	34.4795	2.92768	0.226428	1
1488	246408_at	---	---	NM_104565 /// NM_202315	AT1G57680	1.0583e-05	1.37306e-05	0.476721	-2.09766	pft1 6h down vs pft1 0h	55.6197	3.25405	0.156014	1
15041	260149_at	---	---	NM_104159	AT1G52810	0.0091727	0.00170881	0.476711	-2.09771	pft1 6h down vs pft1 0h	7.82247	1.88347	0.642072	1
13612	258708_at	---	---	NM_111792	AT3G09580	3.98612e-06	8.01464e-06	0.475788	-2.10178	pft1 6h down vs pft1 0h	71.8114	3.65429	0.1357	1
22176	267393_at	---	---	NM_130013 /// NM_201959	AT2G44500	0.00055551	0.00313728	0.475315	-2.10387	pft1 6h down vs pft1 0h	18.8059	5.61316	0.795944	1
22260	267477_at	PLPB	PLPB (PAS/LOV PROTEIN B); signal transducer/ two-component sensor	NM_126326 /// NM_179597 /// NM_201672	AT2G02710	0.000169754	0.0045126	0.475134	-2.10467	pft1 6h down vs pft1 0h	26.3158	8.9508	0.907015	1
13289	258385_at	ATNAC2	ATNAC2 (ARABIDOPSIS NAC DOMAIN CONTAINING PROTEIN 2); transcription factor	NM_112419	AT3G15510	0.000210132	0.00087194	0.474666	-2.10675	pft1 6h down vs pft1 0h	24.795	4.85755	0.522423	1
4802	249769_at	SIGE	SIGE (SIGMA FACTOR E); DNA binding / DNA-directed RNA polymerase/ sigma factor/ transcr	NM_122317	AT5G24120	3.74569e-06	7.28457e-06	0.474593	-2.10707	pft1 6h down vs pft1 0h	72.9831	3.64483	0.133175	1
11439	256503_at	ATRL6	ATRL6 (ARABIDOPSIS RAD-LIKE 6); transcription factor	NM_001084356 /// NM_106181	AT1G75250	0.000243561	0.00033283	0.473955	-2.1099	pft1 6h down vs pft1 0h	23.7893	3.48021	0.390114	1
2905	247845_at	---	---	NM_125194	AT5G58090	7.73988e-07	4.57119e-07	0.47376	-2.11077	pft1 6h down vs pft1 0h	109.669	2.66267	0.0647443	1
14823	259927_at	JAC1	JAC1 (J-DOMAIN PROTEIN REQUIRED FOR CHLOROPLAST ACCUMULATION RESPONSE 1); heat shock pr	NM_106166	AT1G75100	0.000712386	0.0030434	0.473738	-2.11087	pft1 6h down vs pft1 0h	17.4931	5.21241	0.794586	1
9564	254578_at	---	---	NM_118061	AT4G19400 /// AT4G19410	7.59838e-07	2.39556e-06	0.473244	-2.11307	pft1 6h down vs pft1 0h	110.19	4.13022	0.0999537	1
1777	246702_at	---	---	NM_001036882 /// NM_122688	AT5G28050	7.95338e-06	1.14966e-05	0.472969	-2.1143	pft1 6h down vs pft1 0h	59.9549	3.41526	0.151904	1
6768	251750_at	---	---	NM_115429	AT3G55710	0.00034154	0.00144684	0.472683	-2.11558	pft1 6h down vs pft1 0h	21.6211	5.04144	0.621793	1
7425	252412_at	---	---	NM_114597	AT3G47295	0.000668899	0.00272538	0.472582	-2.11603	pft1 6h down vs pft1 0h	17.8179	5.14306	0.769723	1
13000	258092_at	---	---	NM_112320	AT3G14595	9.02822e-05	8.62771e-05	0.471864	-2.11925	pft1 6h down vs pft1 0h	31.321	3.13014	0.266499	1
18330	263482_at	---	---	NM_126435	AT2G03980	0.000186647	0.000327441	0.471566	-2.1206	pft1 6h down vs pft1 0h	25.6296	3.78184	0.393486	1
6425	251402_at	---	---	NM_115893	AT3G60290	0.012269	0.0044083	0.471375	-2.12145	pft1 6h down vs pft1 0h	7.06215	2.43287	0.918652	1
9974	254999_at	---	---	NM_117051	AT4G09830	4.54242e-05	5.58644e-05	0.470541	-2.12522	pft1 6h down vs pft1 0h	37.7421	3.36224	0.237558	1
2816	247754_at	---	---	NM_125298	AT5G59080	0.00117315	0.00614288	0.470107	-2.12717	pft1 6h down vs pft1 0h	15.0935	5.91964	1.04586	1
12532	257615_at	---	---	NM_001035695 /// NM_113558 /// NM_180301 /// NM_202636 /// NM_202637	AT3G26510	2.03417e-06	2.07112e-05	0.46975	-2.12879	pft1 6h down vs pft1 0h	85.5026	5.81759	0.18144	1
13920	259017_at	---	---	NM_111611	AT3G07310	0.00016397	0.000142206	0.468876	-2.13276	pft1 6h down vs pft1 0h	26.5706	3.11557	0.312683	1
13975	259072_at	FLA18	FLA18 (FASCICLIN-LIKE ARABINOGALACTAN PROTEIN 18 PRECURSOR)	NM_112002	AT3G11700	0.00435692	0.0043201	0.468656	-2.13376	pft1 6h down vs pft1 0h	10.0375	3.48566	0.926035	1
2756	247694_at	---	---	NM_125367	AT5G59750	4.17568e-06	1.58517e-05	0.468499	-2.13448	pft1 6h down vs pft1 0h	70.9481	4.52054	0.16991	1
17276	262412_at	GRF11	GRF11 (GENERAL REGULATORY FACTOR 11); ATPase binding / amino acid binding / protein bin	NM_001084180 /// NM_103196	AT1G34760	0.00106089	0.00418383	0.46792	-2.13712	pft1 6h down vs pft1 0h	15.5537	5.36126	0.919184	1
8828	253832_at	---	---	NM_118903	AT4G27654	0.0141052	0.00817744	0.466434	-2.14393	pft1 6h down vs pft1 0h	6.71649	3.00094	1.19147	1
5011	249979_s_at	---	---	NM_121891 /// NM_121894	AT5G18860 /// AT5G18890	0.00781533	0.00739702	0.466335	-2.14438	pft1 6h down vs pft1 0h	8.26506	3.55388	1.14664	1
5249	250219_at	MPL1	MPL1 (MYZUS PERSICAE-INDUCED LIPASE 1); catalytic	NM_121422	AT5G14180	0.00144165	0.00233522	0.465825	-2.14673	pft1 6h down vs pft1 0h	14.186	4.03405	0.758313	1
22243	267460_at	SPL3	SPL3 (SQUAMOSA PROMOTER BINDING PROTEIN-LIKE 3); DNA binding / transcription factor	NM_128940	AT2G33810	0.00108921	0.000718328	0.46548	-2.14832	pft1 6h down vs pft1 0h	15.432	2.9958	0.517676	1
7072	252057_at	---	---	NM_115108	AT3G52480	0.000485663	0.00208048	0.465129	-2.14994	pft1 6h down vs pft1 0h	19.5497	5.3668	0.732055	1
7955	252950_at	---	---	NM_120030	AT4G38690	5.42937e-06	6.29642e-05	0.464993	-2.15057	pft1 6h down vs pft1 0h	66.2539	6.29702	0.25345	1
19066	264229_at	---	---	NM_001084316 /// NM_105415	AT1G67480	1.48077e-05	2.46466e-05	0.464797	-2.15148	pft1 6h down vs pft1 0h	50.9025	3.73466	0.19565	1
1386	246304_at	ACX4	ACX4 (ACYL-COA OXIDASE 4); acyl-CoA oxidase/ oxidoreductase	NM_115043	AT3G51840	1.41487e-07	1.07066e-06	0.463726	-2.15644	pft1 6h down vs pft1 0h	169.277	5.42278	0.0854264	1
6738	251719_at	---	---	NM_115472	AT3G56140	2.13552e-05	5.08526e-05	0.46369	-2.15661	pft1 6h down vs pft1 0h	46.1922	4.1658	0.240491	1
8952	253958_at	---	---	NM_118773 /// NM_179223	AT4G26400	0.000134647	8.71791e-05	0.463358	-2.15816	pft1 6h down vs pft1 0h	28.0614	2.95057	0.280392	1
16135	261254_at	---	---	NM_100461	AT1G05805	0.0014876	0.00134804	0.462213	-2.16351	pft1 6h down vs pft1 0h	14.0519	3.39595	0.644457	1
21322	266526_at	---	---	NM_127251 /// NM_201747	AT2G16980	0.00402541	0.00315424	0.461815	-2.16537	pft1 6h down vs pft1 0h	10.298	3.32275	0.860429	1
9010	254016_at	CGA1	CGA1 (CYTOKININ-RESPONSIVE GATA FACTOR 1); transcription factor	NM_118748	AT4G26150	6.30537e-07	8.58808e-06	0.461721	-2.16581	pft1 6h down vs pft1 0h	115.591	6.48596	0.149631	1
21465	266670_at	UGT71C2	UGT71C2 (UDP-GLUCOSYL TRANSFERASE 71C2); UDP-glycosyltransferase/ quercetin 3'-O-glucos	NM_128528	AT2G29740	0.00562835	0.00406675	0.461527	-2.16672	pft1 6h down vs pft1 0h	9.22911	3.264	0.943103	1
9026	254032_at	---	---	NM_118727	AT4G25940	0.000666861	0.000464414	0.460922	-2.16957	pft1 6h down vs pft1 0h	17.8337	3.10467	0.46424	1
13254	258350_at	CIPK1	CIPK1 (CBL-INTERACTING PROTEIN KINASE 1); kinase/ protein binding	NM_112631 /// NM_202599	AT3G17510	1.85785e-05	0.000127061	0.46059	-2.17113	pft1 6h down vs pft1 0h	47.9335	5.70025	0.31712	1
14931	260037_at	RAV2	RAV2 (REGULATOR OF THE ATPASE OF THE VACUOLAR MEMBRANE); DNA binding / transcription fa	NM_105558	AT1G68840	1.01307e-05	3.16181e-05	0.460198	-2.17298	pft1 6h down vs pft1 0h	56.2626	4.53568	0.214977	1
15342	260451_at	---	---	NM_001084343 /// NM_001124115 /// NM_105895	AT1G72360	7.78373e-05	0.000156725	0.459906	-2.17436	pft1 6h down vs pft1 0h	32.6158	4.13668	0.338215	1
4816	249783_at	SOS3	SOS3 (SALT OVERLY SENSITIVE 3); calcium ion binding / calcium-dependent protein serine/	NM_122333	AT5G24270	0.00205483	0.00088762	0.459205	-2.17768	pft1 6h down vs pft1 0h	12.7304	2.73598	0.57311	1
19735	264908_at	---	---	NM_127299	AT2G17440	0.00023305	0.000886232	0.45913	-2.17803	pft1 6h down vs pft1 0h	24.0859	5.17605	0.573065	1
3452	248395_at	AtPP2-A14	AtPP2-A14 (Phloem protein 2-A14); carbohydrate binding	NM_124591	AT5G52120	0.000150125	3.12233e-05	0.458665	-2.18024	pft1 6h down vs pft1 0h	27.229	2.20636	0.21608	1
13360	258456_at	WNK2	WNK2 (WITH NO K 2); kinase/ protein kinase	NM_113139 /// NM_202625	AT3G22420	0.000153459	0.000485355	0.458077	-2.18304	pft1 6h down vs pft1 0h	27.0637	4.85199	0.478081	1
3359	248302_at	---	---	NM_124695 /// NM_180849	AT5G53160	0.00043268	0.00069657	0.458025	-2.18329	pft1 6h down vs pft1 0h	20.2094	4.05157	0.534611	1
7336	252323_at	KING1	KING1 (SNF1-RELATED PROTEIN KINASE REGULATORY SUBUNIT GAMMA 1)	NM_114711	AT3G48530	1.82895e-05	6.48971e-05	0.457719	-2.18475	pft1 6h down vs pft1 0h	48.1333	4.80576	0.266247	1
1336	246253_at	MYB73	MYB73 (MYB DOMAIN PROTEIN 73); DNA binding / transcription factor	NM_119889	AT4G37260	1.82652e-06	4.25859e-06	0.457627	-2.18519	pft1 6h down vs pft1 0h	87.9157	4.18723	0.127008	1
14730	259834_at	---	---	NM_105626	AT1G69570	0.00043595	0.00113864	0.457488	-2.18585	pft1 6h down vs pft1 0h	20.1658	4.73787	0.626521	1
12858	257947_at	ICL	ICL (ISOCITRATE LYASE); catalytic/ isocitrate lyase	NM_113067	AT3G21720	0.000582901	0.00266325	0.457393	-2.1863	pft1 6h down vs pft1 0h	18.5455	5.78367	0.831638	1
15652	260765_at	ACT8	ACT8 (ACTIN 8); copper ion binding / structural constituent of cytoskeleton	NM_103814	AT1G49240	4.54043e-05	4.97255e-05	0.457216	-2.18715	pft1 6h down vs pft1 0h	37.7466	3.50784	0.247817	1
18402	263556_at	---	---	NM_001124856 /// NM_001124857 /// NM_147321 /// NM_201987	AT2G16365	0.000382757	0.000603289	0.456969	-2.18833	pft1 6h down vs pft1 0h	20.9307	4.03673	0.514298	1
5447	250419_at	---	---	NM_121163	AT5G11250	0.0113094	0.00311661	0.456746	-2.1894	pft1 6h down vs pft1 0h	7.26957	2.40299	0.881478	1
380	245278_at	SYP23	SYP23 (SYNTAXIN OF PLANTS 23); SNAP receptor	NM_001084934 /// NM_117882	AT4G17730	8.33432e-06	1.30396e-05	0.456652	-2.18985	pft1 6h down vs pft1 0h	59.2235	3.82516	0.172236	1
4079	249033_at	---	---	NM_123860 /// NM_180800	AT5G44920	0.00912099	0.00610568	0.456312	-2.19148	pft1 6h down vs pft1 0h	7.8378	3.31375	1.12744	1
15418	260527_at	---	---	NM_130295	AT2G47270	6.0791e-05	0.00035634	0.456209	-2.19198	pft1 6h down vs pft1 0h	34.883	5.75479	0.43993	1
20535	265724_at	OFP16	OFP16 (ARABIDOPSIS THALIANA OVATE FAMILY PROTEIN 16)	NM_128770	AT2G32100	9.02298e-05	0.000741866	0.455871	-2.1936	pft1 6h down vs pft1 0h	31.326	6.4826	0.55184	1
8802	253806_at	---	---	NM_118967	AT4G28270	2.89753e-05	0.000132321	0.455464	-2.19556	pft1 6h down vs pft1 0h	42.5829	5.27241	0.330174	1
3238	248179_at	THE1	THE1 (THESEUS1); kinase/ protein kinase	NM_124818	AT5G54380	9.00391e-05	0.000156491	0.454531	-2.20007	pft1 6h down vs pft1 0h	31.3441	4.09487	0.348379	1
17219	262355_at	---	---	NM_105940	AT1G72820	9.38818e-06	5.64642e-05	0.454162	-2.20186	pft1 6h down vs pft1 0h	57.4002	5.62215	0.261191	1
6426	251403_at	---	---	NM_115894	AT3G60300	3.30177e-06	1.01261e-05	0.454037	-2.20246	pft1 6h down vs pft1 0h	75.4157	4.61712	0.163259	1
21075	266278_at	---	---	NM_128484	AT2G29300	5.09412e-05	0.000692657	0.453082	-2.2071	pft1 6h down vs pft1 0h	36.5925	7.52808	0.548606	1
18105	263252_at	STH	STH; protein domain specific binding / transcription factor/ zinc ion binding	NM_128695	AT2G31380	0.00154309	0.00127735	0.452575	-2.20958	pft1 6h down vs pft1 0h	13.8967	3.4828	0.66832	1
20284	265466_at	NF-YB8	NF-YB8 (NUCLEAR FACTOR Y, SUBUNIT B8); transcription factor	NM_001036423 /// NM_179946 /// NM_201888	AT2G37060	0.00105062	0.000692585	0.452457	-2.21016	pft1 6h down vs pft1 0h	15.5988	3.2202	0.550505	1
1996	246926_at	---	---	NM_122433	AT5G25240	7.20064e-06	1.53252e-05	0.451826	-2.21324	pft1 6h down vs pft1 0h	61.5379	4.26545	0.184838	1
2981	247921_at	COL5	zinc finger (B-box type) family protein	NM_125149	AT5G57660	0.00296006	0.00209917	0.451654	-2.21408	pft1 6h down vs pft1 0h	11.3597	3.37277	0.791753	1
9143	254150_at	---	---	NM_001125571 /// NM_118568	AT4G24350	0.000643595	0.00174371	0.45021	-2.22119	pft1 6h down vs pft1 0h	18.0192	5.06832	0.750061	1
7311	252298_at	---	---	NM_114765	AT3G49060	0.00427582	0.00596815	0.450159	-2.22144	pft1 6h down vs pft1 0h	10.0989	4.3811	1.15685	1
20253	265435_s_at	---	---	NM_102926	AT1G31885 /// AT2G21020	0.00105022	0.000381942	0.448335	-2.23047	pft1 6h down vs pft1 0h	15.6006	2.74589	0.469367	1
3959	248911_at	DOG1	DOG1 (DELAY OF GERMINATION 1)	NM_123951	AT5G45830	0.00175776	0.00190257	0.448299	-2.23066	pft1 6h down vs pft1 0h	13.356	3.90889	0.780452	1
20708	265902_at	---	---	NM_128117	AT2G25590	0.000319029	0.000842768	0.447274	-2.23577	pft1 6h down vs pft1 0h	22.0437	4.98118	0.602582	1
3455	248398_at	---	---	NM_124576 /// NM_203196	AT5G51970	3.5321e-05	7.43353e-05	0.447166	-2.2363	pft1 6h down vs pft1 0h	40.3835	4.44298	0.293386	1
8002	252997_at	ATEXLA2	ATEXLA2 (ARABIDOPSIS THALIANA EXPANSIN-LIKE A2)	NM_120002	AT4G38400	4.58012e-06	2.94025e-06	0.446685	-2.23871	pft1 6h down vs pft1 0h	69.26	3.17923	0.122408	1
21035	266238_at	TOPP1	TOPP1 (TYPE ONE PROTEIN PHOSPHATASE 1); protein serine/threonine phosphatase	NM_128494	AT2G29400	1.95262e-06	2.20075e-06	0.445822	-2.24305	pft1 6h down vs pft1 0h	86.4119	3.69321	0.113972	1
19737	264910_at	---	---	NM_104791	AT1G61100	0.00318889	0.001624	0.444479	-2.24982	pft1 6h down vs pft1 0h	11.095	3.14665	0.756293	1
9437	254448_at	FAH2	FAH2 (FATTY ACID HYDROXYLASE 2); catalytic/ fatty acid alpha-hydroxylase	NM_118205	AT4G20870	2.06222e-06	2.51718e-06	0.444416	-2.25015	pft1 6h down vs pft1 0h	85.2003	3.80182	0.118993	1
15176	260284_at	---	---	NM_001084386 /// NM_106687 /// NM_179581	AT1G80380	9.40733e-08	1.63118e-07	0.444395	-2.25025	pft1 6h down vs pft1 0h	187.777	4.12191	0.0585364	1
21160	266363_at	---	---	NM_129690	AT2G41250	8.74141e-05	0.000335135	0.444364	-2.25041	pft1 6h down vs pft1 0h	31.5988	5.46672	0.461345	1
20329	265511_at	---	---	NM_126577	AT2G05540	1.37709e-07	4.25223e-06	0.444234	-2.25106	pft1 6h down vs pft1 0h	170.446	8.74317	0.136789	1
8937	253943_at	---	---	NM_118837	AT4G27030	0.000813496	0.0010978	0.444095	-2.25177	pft1 6h down vs pft1 0h	16.8252	4.20936	0.66715	1
1526	246446_at	---	---	NM_121770	AT5G17640	2.39562e-05	2.24452e-05	0.444084	-2.25183	pft1 6h down vs pft1 0h	44.8003	3.59651	0.214076	1
21453	266658_at	---	---	NM_128133	AT2G25735	0.000128049	0.00292562	0.443916	-2.25268	pft1 6h down vs pft1 0h	28.4535	9.8814	0.926086	1
11461	256525_at	---	---	NM_105289	AT1G66180	2.17524e-05	6.20767e-05	0.442989	-2.25739	pft1 6h down vs pft1 0h	45.9663	4.91985	0.285418	1
10719	255764_at	HCF173	HCF173 (high chlorophyll fluorescence phenotype 173); binding / catalytic/ transcriptio	NM_101533	AT1G16720	9.24279e-07	4.56465e-06	0.442151	-2.26167	pft1 6h down vs pft1 0h	104.783	5.54048	0.141002	1
5110	250079_at	---	---	NM_121671	AT5G16650	1.77057e-06	9.55692e-06	0.44131	-2.26598	pft1 6h down vs pft1 0h	88.6251	5.73384	0.172527	1
21056	266259_at	---	---	NM_128343	AT2G27830	3.22262e-05	3.77013e-05	0.440314	-2.2711	pft1 6h down vs pft1 0h	41.3884	3.9127	0.252096	1
19046	264209_at	RABG3B	RABG3B; GTP binding	NM_102121	AT1G22740	0.000434077	0.000577773	0.439798	-2.27377	pft1 6h down vs pft1 0h	20.1908	4.22743	0.558332	1
20313	265495_at	---	---	NM_127131	AT2G15695	2.77029e-07	3.83606e-07	0.439621	-2.27469	pft1 6h down vs pft1 0h	142.648	4.00605	0.0748893	1
11395	256455_at	---	---	NM_001084355 /// NM_106175	AT1G75190	3.02199e-06	6.44091e-05	0.439443	-2.27561	pft1 6h down vs pft1 0h	77.1695	8.51114	0.294111	1
3281	248224_at	---	---	NM_124729 /// NM_180852	AT5G53490	8.18815e-06	1.68413e-05	0.439065	-2.27757	pft1 6h down vs pft1 0h	59.4991	4.54167	0.203551	1
16603	261728_at	sks5	sks5 (SKU5 Similar 5); copper ion binding / oxidoreductase	NM_106265	AT1G76160	1.6564e-05	8.43991e-06	0.438992	-2.27794	pft1 6h down vs pft1 0h	49.4145	3.13214	0.169027	1
20312	265494_at	---	---	NM_127129	AT2G15680	3.5043e-08	3.42111e-07	0.43879	-2.27899	pft1 6h down vs pft1 0h	241.18	6.60644	0.0730458	1
3556	248502_at	---	---	NM_124427	AT5G50450	1.41157e-05	2.76117e-05	0.438667	-2.27963	pft1 6h down vs pft1 0h	51.5507	4.51346	0.233477	1
5028	249996_at	---	---	NM_121865	AT5G18600	7.43518e-07	8.13993e-06	0.438615	-2.2799	pft1 6h down vs pft1 0h	110.806	6.97023	0.167747	1
20927	266123_at	---	---	NM_130081	AT2G45180	7.23299e-06	1.25326e-05	0.438218	-2.28197	pft1 6h down vs pft1 0h	61.4657	4.3515	0.188788	1
3516	248460_at	---	---	NM_124470 /// NM_180832	AT5G50915	0.000412274	0.000523213	0.436404	-2.29145	pft1 6h down vs pft1 0h	20.491	4.24027	0.551821	1
16724	261851_at	HKL1	HKL1 (HEXOKINASE-LIKE 1); ATP binding / fructokinase/ glucokinase/ hexokinase	NM_103929	AT1G50460	3.02212e-05	5.22351e-05	0.436326	-2.29186	pft1 6h down vs pft1 0h	42.1061	4.4554	0.28217	1
10558	255602_at	---	---	NM_116332	AT4G01026	7.95527e-05	5.65532e-05	0.435997	-2.29359	pft1 6h down vs pft1 0h	32.4225	3.51417	0.289032	1
10372	255411_at	---	---	NM_116545 /// NM_178963	AT4G03110	1.44971e-06	3.77769e-06	0.435754	-2.29487	pft1 6h down vs pft1 0h	93.3182	4.86225	0.138944	1
7400	252387_at	---	---	NM_114648	AT3G47800	2.82711e-05	0.0001359	0.435355	-2.29697	pft1 6h down vs pft1 0h	42.8637	5.97993	0.372027	1
8102	253099_s_at	---	---	NM_001085039 /// NM_119916 /// NM_119917	AT4G37520 /// AT4G37530	0.00158866	0.0013524	0.435229	-2.29764	pft1 6h down vs pft1 0h	13.7744	3.8721	0.749624	1
1297	246211_at	GBF1	GBF1; sequence-specific DNA binding / transcription factor	NM_119837 /// NM_179179	AT4G36730	2.95387e-08	6.31123e-08	0.434165	-2.30327	pft1 6h down vs pft1 0h	251.834	4.58902	0.0485931	1
16827	261957_at	ATMGL	ATMGL (ARABIDOPSIS THALIANA METHIONINE GAMMA-LYASE); catalytic/ methionine gamma-lyase	NM_105141	AT1G64660	0.00126626	0.00168844	0.432965	-2.30965	pft1 6h down vs pft1 0h	14.7518	4.51679	0.816496	1
7495	252483_at	---	---	NM_001084782 /// NM_114527 /// NM_202662	AT3G46600	0.000114248	0.000123138	0.432558	-2.31183	pft1 6h down vs pft1 0h	29.3619	4.04365	0.367247	1
8493	253496_at	ATGPX7	ATGPX7 (glutathione peroxidase 7); glutathione peroxidase	NM_119337	AT4G31870	0.00264073	0.00487967	0.431484	-2.31758	pft1 6h down vs pft1 0h	11.7751	5.25744	1.19064	1
13155	258249_s_at	---	---	NM_112452 /// NM_112453	AT3G15820 /// AT3G15830	9.16546e-07	3.95478e-06	0.429482	-2.32839	pft1 6h down vs pft1 0h	105.009	5.73313	0.14559	1
19829	265005_at	---	---	NM_104848	AT1G61667	0.000304104	0.000121469	0.429373	-2.32898	pft1 6h down vs pft1 0h	22.3451	3.1196	0.372293	1
14217	259316_at	---	---	NM_110983	AT3G01175	0.000371582	0.000333654	0.429344	-2.32913	pft1 6h down vs pft1 0h	21.1084	3.96276	0.500625	1
13918	259015_at	---	---	NM_111614	AT3G07350	1.11013e-05	9.82225e-05	0.429088	-2.33053	pft1 6h down vs pft1 0h	54.9238	7.22735	0.350903	1
1177	246090_at	WAV2	WAV2 (WAVY GROWTH 2)	NM_122059	AT5G20520	7.4514e-07	1.02469e-06	0.42854	-2.33351	pft1 6h down vs pft1 0h	110.744	4.26468	0.102692	1
17205	262341_at	UBC28	ubiquitin-conjugating enzyme, putative	NM_001036151 /// NM_001160973 /// NM_001160974 /// NM_105097	AT1G64230	1.5178e-07	6.37485e-07	0.42842	-2.33416	pft1 6h down vs pft1 0h	166.28	5.66462	0.0908445	1
16695	261822_at	---	---	NM_101011	AT1G11380	0.000615813	0.000383861	0.428363	-2.33447	pft1 6h down vs pft1 0h	18.2521	3.59338	0.525001	1
8643	253647_at	---	---	NM_119141 /// NM_202909	AT4G29950	1.3234e-07	1.09151e-06	0.42829	-2.33487	pft1 6h down vs pft1 0h	172.179	6.74974	0.104538	1
14447	259546_at	---	---	NM_103232	AT1G35350	0.000274002	0.000757025	0.428273	-2.33496	pft1 6h down vs pft1 0h	23.0132	5.5849	0.647154	1
19671	264843_at	---	---	NM_100222	AT1G03400	6.84249e-05	0.00011022	0.427162	-2.34103	pft1 6h down vs pft1 0h	33.7805	4.64276	0.366504	1
3264	248205_at	---	---	NM_124810	AT5G54300	0.000717469	0.00167268	0.426902	-2.34246	pft1 6h down vs pft1 0h	17.4567	5.50949	0.841622	1
648	245550_at	CYP705A1	CYP705A1; electron carrier/ heme binding / iron ion binding / monooxygenase/ oxygen bin	NM_117621	AT4G15330	0.000448848	0.000164007	0.426291	-2.34582	pft1 6h down vs pft1 0h	19.9979	3.09678	0.412948	1
10012	255037_at	ATMYB6	ATMYB6; DNA binding / transcription factor	NM_117014	AT4G09460	1.4179e-05	7.79538e-05	0.426217	-2.34622	pft1 6h down vs pft1 0h	51.4898	6.44646	0.333863	1
13551	258647_at	---	---	NM_111666	AT3G07870	4.98122e-05	7.47535e-05	0.425963	-2.34762	pft1 6h down vs pft1 0h	36.8147	4.56126	0.330394	1
15209	260317_at	UBC5	UBC5 (ubiquitin-conjugating enzyme 5); ubiquitin-protein ligase	NM_105055	AT1G63800	3.07296e-05	7.2991e-05	0.425872	-2.34812	pft1 6h down vs pft1 0h	41.9186	5.16135	0.328341	1
17837	262977_at	---	---	NM_106202	AT1G75490	0.000462865	0.000357457	0.425777	-2.34865	pft1 6h down vs pft1 0h	19.822	3.87437	0.521222	1
21379	266583_at	---	---	NM_130184	AT2G46220	0.000143316	0.00016949	0.425476	-2.35031	pft1 6h down vs pft1 0h	27.5813	4.3315	0.418786	1
18118	263265_at	---	---	NM_129439 /// NM_201907	AT2G38820	2.27989e-05	0.000149874	0.425043	-2.3527	pft1 6h down vs pft1 0h	45.3951	6.89561	0.405073	1
12127	257203_at	---	---	NM_113277	AT3G23730	0.000665441	0.00183289	0.424864	-2.3537	pft1 6h down vs pft1 0h	17.8448	5.87135	0.877395	1
14750	259854_at	---	---	NM_105879	AT1G72200	0.0141112	0.00715265	0.424215	-2.35729	pft1 6h down vs pft1 0h	6.71545	3.60185	1.43027	1
18442	263598_at	EXGT-A3	EXGT-A3; hydrolase, acting on glycosyl bonds / xyloglucan:xyloglucosyl transferase	NM_126246	AT2G01850	0.000112329	0.000309661	0.42151	-2.37242	pft1 6h down vs pft1 0h	29.499	5.65424	0.511136	1
5903	250877_at	SDP1	SDP1 (SUGAR-DEPENDENT1); triacylglycerol lipase	NM_120486	AT5G04040	2.42222e-05	0.000118938	0.421241	-2.37394	pft1 6h down vs pft1 0h	44.6687	6.48218	0.386978	1
5676	250649_at	WCRKC1	WCRKC1 (WCRKC THIOREDOXIN 1)	NM_001036767 /// NM_120752	AT5G06690	0.000374902	0.00281543	0.420725	-2.37685	pft1 6h down vs pft1 0h	21.0549	8.20012	1.03857	1
17413	262549_at	---	---	NM_102867	AT1G31290	0.000106194	0.0002818	0.420039	-2.38073	pft1 6h down vs pft1 0h	29.9579	5.62849	0.501013	1
16088	261205_at	---	---	NM_101149	AT1G12790	0.00013183	0.000539931	0.419575	-2.38336	pft1 6h down vs pft1 0h	28.2258	6.47019	0.611279	1
19852	265028_at	---	---	NM_102297	AT1G24530	2.62463e-07	3.33951e-07	0.41863	-2.38875	pft1 6h down vs pft1 0h	144.627	4.39953	0.0811195	1
13377	258473_s_at	---	---	NM_111129 /// NM_111130	AT3G02610 /// AT3G02620	0.00292898	0.00420741	0.418535	-2.38928	pft1 6h down vs pft1 0h	11.3976	5.17784	1.21145	1
2045	246975_at	---	---	NM_122398	AT5G24890	6.15566e-06	2.41126e-05	0.418035	-2.39215	pft1 6h down vs pft1 0h	64.1157	6.05985	0.252038	1
330	245228_at	COBL2	COBL2 (COBRA-LIKE PROTEIN 2 PRECURSOR)	NM_113910	AT3G29810	0.000221804	0.000154657	0.417653	-2.39433	pft1 6h down vs pft1 0h	24.4224	3.89879	0.425705	1
6217	251192_at	XT1	XT1 (XYLOSYLTRANSFERASE 1); UDP-xylosyltransferase/ transferase/ transferase, transferr	NM_001035840 /// NM_116137	AT3G62720	0.000104566	4.57586e-05	0.417361	-2.39601	pft1 6h down vs pft1 0h	30.0853	3.40572	0.301872	1
21490	266695_at	---	---	NM_127539	AT2G19810	6.51454e-05	4.44947e-05	0.416907	-2.39862	pft1 6h down vs pft1 0h	34.2343	3.85491	0.300277	1
15319	260427_at	---	---	NM_105902	AT1G72430	1.14656e-06	1.01292e-05	0.416844	-2.39898	pft1 6h down vs pft1 0h	99.1326	7.45474	0.200533	1
4856	249823_s_at	---	---	NM_122241 /// NM_122242	AT5G23350 /// AT5G23360	7.19519e-07	3.01732e-06	0.416486	-2.40104	pft1 6h down vs pft1 0h	111.743	6.10053	0.145585	1
15493	260603_at	---	---	NM_104474	AT1G55960	1.06879e-05	0.000107711	0.416324	-2.40198	pft1 6h down vs pft1 0h	55.4754	8.0391	0.386434	1
2115	247047_at	---	---	NM_126063	AT5G66650	0.00384161	0.00326121	0.416189	-2.40275	pft1 6h down vs pft1 0h	10.4542	4.39376	1.12077	1
3773	248723_at	---	---	NM_124169	AT5G47950	0.000564088	0.000141016	0.415884	-2.40452	pft1 6h down vs pft1 0h	18.7226	2.9385	0.418532	1
2099	247029_at	---	---	NM_126119	AT5G67190	4.08892e-06	1.11486e-05	0.415478	-2.40686	pft1 6h down vs pft1 0h	71.337	5.54607	0.207319	1
2460	247394_at	---	---	NM_125681	AT5G62860	0.000527988	0.000290685	0.415168	-2.40866	pft1 6h down vs pft1 0h	19.0842	3.71677	0.51935	1
4954	249922_at	AILP1	AILP1	NM_001036823 /// NM_121919	AT5G19140	0.000295471	0.000335002	0.414228	-2.41413	pft1 6h down vs pft1 0h	22.5279	4.601	0.544627	1
3844	248795_at	---	---	NM_124110	AT5G47390	3.98901e-05	3.96103e-05	0.413946	-2.41577	pft1 6h down vs pft1 0h	39.0855	4.33112	0.295497	1
8322	253322_at	---	---	NM_119559	AT4G33980	0.000125332	0.000133697	0.412967	-2.4215	pft1 6h down vs pft1 0h	28.6223	4.495	0.418787	1
10913	255962_at	---	---	NM_102083	AT1G22330	0.00146445	0.00402323	0.411511	-2.43007	pft1 6h down vs pft1 0h	14.1188	6.5593	1.23887	1
9401	254410_at	---	---	NM_118261	AT4G21410	0.000456829	0.000473534	0.41132	-2.43119	pft1 6h down vs pft1 0h	19.8969	4.58417	0.61439	1
19535	264704_at	LGT8	LGT8 (GLUCOSYL TRANSFERASE FAMILY 8); polygalacturonate 4-alpha-galacturonosyltransfera	NM_001124104 /// NM_105677	AT1G70090	3.06837e-05	8.87657e-05	0.411246	-2.43163	pft1 6h down vs pft1 0h	41.9354	5.91338	0.376031	1
20605	265796_at	---	---	NM_129129	AT2G35730	0.00134515	0.000937407	0.410742	-2.43462	pft1 6h down vs pft1 0h	14.4859	4.14057	0.762223	1
3617	248564_at	---	---	NM_124348	AT5G49700	0.00248645	0.00142573	0.410428	-2.43648	pft1 6h down vs pft1 0h	11.9989	3.93282	0.87404	1
11480	256544_at	MLO9	MLO9 (MILDEW RESISTANCE LOCUS O 9); calmodulin binding	NM_103440	AT1G42560	0.00099825	0.000514089	0.410303	-2.43722	pft1 6h down vs pft1 0h	15.8377	3.76265	0.633534	1
11373	256433_at	SAG20	SAG20 (SENESCENCE ASSOCIATED GENE 20)	NM_202550	AT3G10985	0.000206354	0.000289112	0.41018	-2.43795	pft1 6h down vs pft1 0h	24.9212	4.97989	0.532869	1
21314	266518_at	---	---	NM_129071	AT2G35170	0.000260039	0.000200047	0.410051	-2.43872	pft1 6h down vs pft1 0h	23.3551	4.18936	0.478339	1
5696	250669_at	PGIP2	PGIP2 (POLYGALACTURONASE INHIBITING PROTEIN 2); protein binding	NM_120770	AT5G06870	0.00126848	0.0012341	0.408236	-2.44956	pft1 6h down vs pft1 0h	14.744	4.66638	0.843982	1
16981	262114_at	NLA	NLA (nitrogen limitation adaptation); ubiquitin-protein ligase	NM_001123746 /// NM_100167	AT1G02860	1.33625e-05	1.88039e-05	0.408155	-2.45005	pft1 6h down vs pft1 0h	52.3029	4.87586	0.248596	1
6149	251124_s_at	LAC8	LAC8 (laccase 8); laccase	NM_120181 /// NM_120182	AT5G01040 /// AT5G01050	0.00781949	0.00678868	0.407224	-2.45565	pft1 6h down vs pft1 0h	8.26357	4.7686	1.53884	1
9689	254705_at	---	---	NM_117896	AT4G17870	4.87045e-05	0.000141812	0.406676	-2.45896	pft1 6h down vs pft1 0h	37.0389	6.12365	0.440881	1
19934	265111_at	---	---	NM_104930	AT1G62510	0.0242491	0.0053549	0.406411	-2.46056	pft1 6h down vs pft1 0h	5.48075	2.90592	1.41388	1
20955	266156_at	FRA8	FRA8 (FRAGILE FIBER 8); glucuronosyltransferase/ transferase	NM_179782	AT2G28110	5.03118e-05	7.90725e-05	0.405821	-2.46414	pft1 6h down vs pft1 0h	36.7157	5.16132	0.374868	1
19781	264956_at	ACR3	ACR3; amino acid binding	NM_001036212 /// NM_001124136 /// NM_106350 /// NM_179565 /// NM_179566	AT1G76990	6.73293e-07	9.36603e-07	0.405127	-2.46836	pft1 6h down vs pft1 0h	113.662	4.8617	0.114062	1
6048	251022_at	---	---	NM_001036745 /// NM_120293	AT5G02150	3.98329e-05	8.23738e-05	0.404664	-2.47119	pft1 6h down vs pft1 0h	39.1006	5.59586	0.381639	1
21507	266712_at	---	---	NM_130241	AT2G46750	0.00208609	0.00378704	0.40459	-2.47164	pft1 6h down vs pft1 0h	12.6712	5.98289	1.2591	1
3062	248002_at	ATARP8	ATARP8 (ACTIN-RELATED PROTEIN 8); structural constituent of cytoskeleton	NM_125000 /// NM_203211	AT5G56180	0.000457806	5.99873e-05	0.403807	-2.47643	pft1 6h down vs pft1 0h	19.8847	2.61472	0.350652	1
6097	251072_at	---	---	NM_120252	AT5G01740	0.00277817	0.000696634	0.403135	-2.48056	pft1 6h down vs pft1 0h	11.589	3.14518	0.723719	1
14718	259822_at	MYB20	MYB20 (myb domain protein 20); DNA binding / transcription factor	NM_105294	AT1G66230	2.74434e-05	3.92887e-05	0.402721	-2.48311	pft1 6h down vs pft1 0h	43.2054	5.07926	0.313496	1
4117	249071_at	---	---	NM_123772	AT5G44050	0.00150979	0.00101863	0.400003	-2.49998	pft1 6h down vs pft1 0h	13.989	4.35392	0.82997	1
13243	258339_at	---	---	NM_112482	AT3G16120	0.000132015	5.86445e-05	0.399836	-2.50103	pft1 6h down vs pft1 0h	28.2149	3.76742	0.35607	1
13181	258275_at	---	---	NM_112446	AT3G15760	0.000107995	0.000436346	0.399466	-2.50334	pft1 6h down vs pft1 0h	29.8198	7.14993	0.639389	1
4147	249101_at	---	---	NM_123724	AT5G43580	0.00106899	0.00252433	0.397623	-2.51494	pft1 6h down vs pft1 0h	15.5185	6.60484	1.13496	1
12900	257990_at	---	---	NM_001035652 /// NM_112876	AT3G19860	6.90555e-06	8.0495e-06	0.396518	-2.52195	pft1 6h down vs pft1 0h	62.216	4.91595	0.210705	1
11284	256340_at	---	---	NM_105865	AT1G72070	0.000263316	0.000302475	0.394952	-2.53195	pft1 6h down vs pft1 0h	23.2728	5.12222	0.586918	1
18036	263182_at	---	---	NM_100437	AT1G05575	0.000421651	0.000576104	0.394642	-2.53394	pft1 6h down vs pft1 0h	20.3595	5.45646	0.714681	1
19457	264624_at	ERD6	ERD6 (EARLY RESPONSE TO DEHYDRATION 6); carbohydrate transmembrane transporter/ sugar t	NM_001035929 /// NM_100765	AT1G08930	0.000368942	0.000555681	0.393866	-2.53894	pft1 6h down vs pft1 0h	21.1513	5.62975	0.709775	1
11398	256458_at	---	---	NM_106178	AT1G75220	0.000304678	0.000394096	0.392119	-2.55024	pft1 6h down vs pft1 0h	22.3331	5.40439	0.645306	1
2797	247735_at	ZEU1	ZEU1 (ZEUS1); ATP binding / thymidylate kinase	NM_001085303 /// NM_125335 /// NM_180891	AT5G59440	5.57246e-05	9.37896e-05	0.391641	-2.55336	pft1 6h down vs pft1 0h	35.7152	5.69358	0.42511	1
16694	261821_at	ATCXXS1	ATCXXS1 (C-terminal cysteine residue is changed to a serine 1); protein disulfide isome	NM_101026	AT1G11530	3.86496e-05	0.000562655	0.390785	-2.55895	pft1 6h down vs pft1 0h	39.4188	10.7106	0.724566	1
186	245084_at	AtMYB70	AtMYB70 (myb domain protein 70); DNA binding / transcription factor	NM_127893	AT2G23290	3.99489e-06	3.01446e-06	0.390242	-2.56251	pft1 6h down vs pft1 0h	71.7703	4.52108	0.167983	1
14920	260026_at	RPL18AA	RPL18AA (60S RIBOSOMAL PROTEIN L18A-1)	NM_001084157 /// NM_001160913 /// NM_102737	AT1G29970	5.37214e-05	2.03997e-05	0.389022	-2.57055	pft1 6h down vs pft1 0h	36.0707	3.81633	0.282137	1
18347	263499_at	TTL3	TTL3 (TETRATRICOPETIDE-REPEAT THIOREDOXIN-LIKE 3); binding / protein binding	NM_129819	AT2G42580	2.02258e-06	5.60932e-06	0.389005	-2.57066	pft1 6h down vs pft1 0h	85.629	6.40108	0.199343	1
3786	248736_at	---	---	NM_124185	AT5G48110	2.69166e-05	0.000844973	0.388502	-2.57399	pft1 6h down vs pft1 0h	43.4295	13.5623	0.832751	1
18048	263194_at	---	---	NM_103302	AT1G36060	0.000629763	0.00158108	0.388404	-2.57464	pft1 6h down vs pft1 0h	18.1335	6.9342	1.01972	1
14280	259379_at	---	---	NM_112506	AT3G16350	0.00010218	0.000394071	0.388063	-2.5769	pft1 6h down vs pft1 0h	30.2765	7.49012	0.659708	1
21996	267209_at	---	---	NM_128646	AT2G30930	0.000779682	0.000631143	0.387971	-2.57751	pft1 6h down vs pft1 0h	17.0365	4.87028	0.76233	1
16807	261937_at	---	---	NM_102105	AT1G22570	7.48714e-09	1.70426e-07	0.387371	-2.5815	pft1 6h down vs pft1 0h	356.124	10.8096	0.0809426	1
21012	266215_at	EXGT-A1	EXGT-A1 (ENDOXYLOGLUCAN TRANSFERASE); hydrolase, acting on glycosyl bonds / xyloglucan:	NM_126666	AT2G06850	9.75538e-05	4.77577e-05	0.385649	-2.59303	pft1 6h down vs pft1 0h	30.6636	4.17685	0.36324	1
11211	256262_at	---	---	NM_112050	AT3G12150	8.34816e-06	1.38205e-05	0.385466	-2.59426	pft1 6h down vs pft1 0h	59.1977	5.7451	0.258798	1
19414	264580_at	---	---	NM_100413	AT1G05340	0.0027158	0.00321067	0.385155	-2.59635	pft1 6h down vs pft1 0h	11.672	5.77944	1.32041	1
22297	267516_at	RPT2	RPT2 (ROOT PHOTOTROPISM 2); protein binding	NM_001036369 /// NM_001084513 /// NM_179816	AT2G30520	0.000686364	0.000581931	0.384007	-2.60412	pft1 6h down vs pft1 0h	17.6843	5.03771	0.759649	1
21929	267138_s_at	PDX1.1	ATPDX1.1 (pyridoxine biosynthesis 1.1); protein heterodimerization	NM_129378 /// NM_129380	AT2G38210 /// AT2G38230	8.35589e-05	0.000207828	0.384001	-2.60416	pft1 6h down vs pft1 0h	31.9906	6.68885	0.557567	1
3619	248566_s_at	ATFRO7	ATFRO7 (FERRIC REDUCTION OXIDASE 7); ferric-chelate reductase/ oxidoreductase	NM_124351 /// NM_124352	AT5G49730 /// AT5G49740	0.000249306	0.00313586	0.38389	-2.60491	pft1 6h down vs pft1 0h	23.6338	11.6863	1.3186	1
20299	265481_at	---	---	NM_127155	AT2G15960	8.20637e-05	0.000157498	0.383797	-2.60555	pft1 6h down vs pft1 0h	32.1487	6.20683	0.514844	1
19424	264590_at	---	---	NM_127325	AT2G17710	0.000505125	0.00377713	0.383675	-2.60638	pft1 6h down vs pft1 0h	19.3296	10.2193	1.40983	1
9484	254496_at	ATAAH	ATAAH (Arabidopsis thaliana Allantoate Amidohydrolase); allantoate deiminase/ metallope	NM_118126	AT4G20070	0.000596093	0.000922909	0.383151	-2.60994	pft1 6h down vs pft1 0h	18.4254	6.09169	0.881636	1
16772	261901_at	J8	J8; heat shock protein binding / unfolded protein binding	NM_106740	AT1G80920	3.93233e-06	5.72439e-05	0.383026	-2.61079	pft1 6h down vs pft1 0h	72.0657	10.4743	0.387585	1
8451	253454_at	---	---	NM_119338	AT4G31875	0.00266849	0.00675088	0.382518	-2.61425	pft1 6h down vs pft1 0h	11.7365	7.73278	1.75697	1
19664	264836_at	---	---	NM_100241	AT1G03610	2.92796e-06	2.03924e-05	0.381765	-2.61941	pft1 6h down vs pft1 0h	77.8051	8.56272	0.293476	1
2350	247282_at	AtMC3	AtMC3 (metacaspase 3); cysteine-type endopeptidase	NM_125820 /// NM_180931	AT5G64240	2.30443e-07	8.29029e-07	0.381398	-2.62193	pft1 6h down vs pft1 0h	149.506	7.0506	0.125758	1
6887	251869_at	---	---	NM_115307 /// NM_202703	AT3G54500	8.33345e-06	7.34889e-05	0.380783	-2.62617	pft1 6h down vs pft1 0h	59.2251	9.34753	0.420882	1
16094	261211_at	UGE1	UGE1 (UDP-D-glucose/UDP-D-galactose 4-epimerase 1); UDP-glucose 4-epimerase/ protein di	NM_101148	AT1G12780	1.79708e-06	1.91902e-05	0.38066	-2.62702	pft1 6h down vs pft1 0h	88.2856	9.61426	0.290399	1
12121	257197_at	SBP3	SBP3 (selenium-binding protein 3); selenium binding	NM_113284	AT3G23800	0.00275494	0.00163118	0.379702	-2.63364	pft1 6h down vs pft1 0h	11.6196	4.70701	1.08024	1
3916	248868_at	---	---	NM_124048 /// NM_180812	AT5G46780	0.0001549	0.000113006	0.379698	-2.63367	pft1 6h down vs pft1 0h	26.9936	4.84308	0.478442	1
15323	260431_at	---	---	NM_105490	AT1G68190	0.000237411	0.000401117	0.379283	-2.63656	pft1 6h down vs pft1 0h	23.9609	6.25118	0.69571	1
20626	265817_at	HIS1-3	HIS1-3 (HISTONE H1-3); DNA binding / nucleosomal DNA binding	NM_127361 /// NM_179639	AT2G18050	0.000278927	0.00117633	0.378734	-2.64038	pft1 6h down vs pft1 0h	22.8978	8.38045	0.975985	1
1913	246843_at	---	---	NM_001085156 /// NM_180540 /// NM_203107	AT5G26740	4.28351e-07	2.01666e-07	0.376431	-2.65653	pft1 6h down vs pft1 0h	127.619	4.29272	0.0896984	1
6450	251427_at	BGLU16	BGLU16 (BETA GLUCOSIDASE 16); catalytic/ cation binding / hydrolase, hydrolyzing O-glyc	NM_001035822 /// NM_001084847 /// NM_115876	AT3G60130	3.04604e-06	1.76763e-05	0.375837	-2.66073	pft1 6h down vs pft1 0h	77.0109	8.41901	0.291526	1
16027	261143_at	ATPUP14	ATPUP14; purine transmembrane transporter	NM_101833	AT1G19770	4.37797e-07	8.16289e-07	0.375513	-2.66303	pft1 6h down vs pft1 0h	126.909	6.15484	0.129328	1
1159	246072_at	PI	PI (PISTILLATA); DNA binding / transcription factor	NM_122031	AT5G20240	3.75637e-05	0.000156012	0.375428	-2.66362	pft1 6h down vs pft1 0h	39.7217	8.00403	0.537341	1
11270	256324_at	---	---	NM_105347 /// NM_179523	AT1G66760	0.00272251	0.00224755	0.374545	-2.66991	pft1 6h down vs pft1 0h	11.6629	5.4097	1.2369	1
8400	253401_at	---	---	NM_119440	AT4G32870	0.00730726	0.0108508	0.373998	-2.67381	pft1 6h down vs pft1 0h	8.45613	7.0328	2.21781	1
9531	254544_at	---	---	NM_118102	AT4G19820	0.000812897	0.00283469	0.373455	-2.6777	pft1 6h down vs pft1 0h	16.8289	8.50301	1.34737	1
16917	262049_at	---	---	NM_106667	AT1G80180	1.33643e-06	9.80493e-06	0.372005	-2.68814	pft1 6h down vs pft1 0h	95.2963	9.07187	0.253857	1
10669	255714_at	---	---	NM_116251	AT4G00300	6.08941e-05	2.85916e-05	0.371782	-2.68975	pft1 6h down vs pft1 0h	34.867	4.44391	0.339875	1
3735	248684_at	DIR1	DIR1 (DEFECTIVE IN INDUCED RESISTANCE 1); lipid binding / lipid transporter	NM_124224	AT5G48485	6.42286e-07	5.39986e-06	0.371169	-2.69419	pft1 6h down vs pft1 0h	115.045	9.38087	0.217443	1
15437	260546_at	ATTI2	ATTI2; serine-type endopeptidase inhibitor	NM_129913	AT2G43520	0.00194708	0.00222931	0.370744	-2.69728	pft1 6h down vs pft1 0h	12.9435	6.1121	1.25924	1
19875	265051_at	---	---	NM_104091	AT1G52100	6.85818e-05	0.00026909	0.369736	-2.70463	pft1 6h down vs pft1 0h	33.7595	8.23181	0.650232	1
9896	254919_at	RHA1B	RHA1B; protein binding / zinc ion binding	NM_117207	AT4G11360	7.04297e-06	2.02095e-05	0.369531	-2.70614	pft1 6h down vs pft1 0h	61.8958	7.2626	0.312896	1
17592	262730_at	ATOCT3	ATOCT3 (ARABIDOPSIS THALIANA ORGANIC CATION/CARNITINE TRANSPORTER 3); carbohydrate tran	NM_101505	AT1G16390	4.71663e-05	8.28685e-05	0.368997	-2.71005	pft1 6h down vs pft1 0h	37.3611	6.50417	0.464239	1
5144	250114_s_at	AAE5	AAE5 (ACYL ACTIVATING ENZYME 5); catalytic	NM_121639 /// NM_121642	AT5G16340 /// AT5G16370	8.55251e-07	3.99578e-06	0.368589	-2.71305	pft1 6h down vs pft1 0h	106.894	8.16075	0.203586	1
13376	258472_at	---	---	NM_111483 /// NM_202506	AT3G06080	1.24969e-07	1.26291e-06	0.367514	-2.72098	pft1 6h down vs pft1 0h	174.706	9.91385	0.151322	1
22168	267385_at	---	---	NM_130001	AT2G44380	0.00845728	0.0082718	0.366965	-2.72505	pft1 6h down vs pft1 0h	8.0447	6.23866	2.068	1
14403	259502_at	---	---	NM_101435	AT1G15670	0.000713565	0.00103333	0.366924	-2.72536	pft1 6h down vs pft1 0h	17.4846	6.5454	0.99827	1
17700	262838_at	---	---	NM_101365	AT1G14960	0.00918079	0.00209961	0.364585	-2.74285	pft1 6h down vs pft1 0h	7.82008	3.74184	1.27598	1
8279	253279_at	MCCB	MCCB (3-METHYLCROTONYL-COA CARBOXYLASE); biotin carboxylase/ methylcrotonoyl-CoA carbox	NM_119564	AT4G34030	1.76408e-07	5.49877e-07	0.364202	-2.74573	pft1 6h down vs pft1 0h	160.037	7.45036	0.124144	1
18642	263799_at	---	---	NM_128016	AT2G24550	2.79649e-06	6.46839e-06	0.364156	-2.74608	pft1 6h down vs pft1 0h	78.7379	6.99836	0.237018	1
13677	258774_at	ASD1	ASD1 (ALPHA-L-ARABINOFURANOSIDASE 1); alpha-N-arabinofuranosidase/ hydrolase, acting on	NM_111911	AT3G10740	7.28602e-05	0.000237081	0.363835	-2.7485	pft1 6h down vs pft1 0h	33.2082	8.05406	0.646751	1
6516	251494_at	---	---	NM_001035816 /// NM_115797 /// NM_180389	AT3G59350	0.000128482	0.000156953	0.36312	-2.75391	pft1 6h down vs pft1 0h	28.427	6.13526	0.575533	1
9649	254665_at	---	---	NM_117944	AT4G18340	2.67777e-06	3.64901e-05	0.36252	-2.75847	pft1 6h down vs pft1 0h	79.6285	11.4153	0.382287	1
9548	254561_at	---	---	NM_118035 /// NM_202843 /// NM_202844	AT4G19160	2.82619e-08	1.52054e-07	0.362496	-2.75865	pft1 6h down vs pft1 0h	254.664	8.59468	0.0899976	1
5692	250665_at	---	---	NM_120780 /// NM_180454	AT5G06980	0.000205867	0.000303953	0.362417	-2.75925	pft1 6h down vs pft1 0h	24.9376	6.561	0.70159	1
11158	256208_at	---	---	NM_103973	AT1G50930	0.0327713	0.00585242	0.361552	-2.76585	pft1 6h down vs pft1 0h	4.86163	3.4015	1.86577	1
4775	249742_at	---	---	NM_122357	AT5G24490	4.91505e-06	2.23786e-05	0.361051	-2.76969	pft1 6h down vs pft1 0h	67.9972	8.59065	0.336902	1
21914	267123_at	MES7	MES7 (METHYL ESTERASE 7); hydrolase/ hydrolase, acting on ester bonds / methyl indole-3	NM_127920	AT2G23560	0.00267282	0.00112216	0.359847	-2.77896	pft1 6h down vs pft1 0h	11.7305	4.68593	1.06524	1
2853	247793_at	PSY1	PSY1 (plant peptide containing sulfated tyrosine 1)	NM_125252	AT5G58650	7.19591e-07	6.11979e-06	0.358364	-2.79046	pft1 6h down vs pft1 0h	111.74	10.0992	0.241016	1
5691	250664_at	---	---	NM_120790	AT5G07080	0.00366166	0.00294389	0.356573	-2.80448	pft1 6h down vs pft1 0h	10.6164	5.95749	1.49642	1
16894	262026_at	ATCDPK2	ATCDPK2 (CALCIUM-DEPENDENT PROTEIN KINASE 2); calmodulin-dependent protein kinase/ kina	NM_103271	AT1G35670	3.14488e-06	5.41887e-06	0.355208	-2.81525	pft1 6h down vs pft1 0h	76.3752	6.79871	0.237379	1
20083	265265_at	---	---	NM_129851	AT2G42900	7.55313e-06	1.45285e-05	0.35422	-2.82311	pft1 6h down vs pft1 0h	60.7721	7.0854	0.310906	1
18877	264040_at	ACR5	ACR5; amino acid binding	NM_001035888 /// NM_126420	AT2G03730	0.00028632	0.000221276	0.353182	-2.8314	pft1 6h down vs pft1 0h	22.7292	5.72391	0.671549	1
9050	254057_at	---	---	NM_001160795 /// NM_118649	AT4G25170	3.01676e-06	8.40978e-06	0.353156	-2.83161	pft1 6h down vs pft1 0h	77.2042	7.81439	0.269912	1
18491	263647_at	---	---	NM_001084409 /// NM_126499	AT2G04690	6.72899e-06	9.80345e-06	0.35257	-2.83632	pft1 6h down vs pft1 0h	62.6393	6.62746	0.282143	1
7757	252751_at	---	---	NM_114211	AT3G43430	6.21641e-07	2.61773e-07	0.351523	-2.84477	pft1 6h down vs pft1 0h	116.012	4.77815	0.109831	1
996	245906_at	---	---	NM_121145	AT5G11070	1.45816e-06	1.01435e-05	0.351419	-2.84561	pft1 6h down vs pft1 0h	93.1785	10.0119	0.286529	1
5253	250223_at	ROXY2	ROXY2; electron carrier/ protein disulfide oxidoreductase	NM_121410	AT5G14070	6.55262e-05	8.14851e-05	0.350704	-2.85141	pft1 6h down vs pft1 0h	34.1802	6.54159	0.510361	1
3488	248432_at	---	---	NM_124518	AT5G51390	6.54899e-06	3.15971e-05	0.348525	-2.86923	pft1 6h down vs pft1 0h	63.0854	9.37895	0.396456	1
14585	259685_at	AtPP2-A11	AtPP2-A11 (Phloem protein 2-A11); carbohydrate binding	NM_104987	AT1G63090	8.07621e-05	4.28977e-05	0.347742	-2.8757	pft1 6h down vs pft1 0h	32.2893	5.24642	0.433285	1
4762	249729_at	---	---	NM_122349	AT5G24410	0.0114064	0.00499017	0.346845	-2.88313	pft1 6h down vs pft1 0h	7.24764	5.17806	1.9052	1
18677	263836_at	---	---	NM_129593	AT2G40330	1.26485e-05	1.68315e-05	0.346331	-2.88741	pft1 6h down vs pft1 0h	53.0666	6.72125	0.337752	1
17618	262756_at	2006-10-01	OCT6 (ORGANIC CATION/CARNITINE TRANSPORTER 6); carbohydrate transmembrane transporter/	NM_101503	AT1G16370	0.000627803	0.000379304	0.345973	-2.8904	pft1 6h down vs pft1 0h	18.15	5.58067	0.819933	1
9387	254396_at	---	---	NM_118288	AT4G21680	0.00319967	0.00278364	0.344917	-2.89925	pft1 6h down vs pft1 0h	11.0831	6.49925	1.56376	1
18739	263901_at	---	---	NM_129189	AT2G36320	4.19706e-07	1.19008e-06	0.34473	-2.90082	pft1 6h down vs pft1 0h	128.286	8.1137	0.168658	1
4765	249732_at	---	---	NM_122350	AT5G24420	0.00165072	0.0057839	0.344699	-2.90108	pft1 6h down vs pft1 0h	13.6146	10.3946	2.03597	1
3842	248793_at	atnudt8	atnudt8 (Arabidopsis thaliana Nudix hydrolase homolog 8); hydrolase	NM_124095	AT5G47240	0.00074189	0.000791139	0.344286	-2.90456	pft1 6h down vs pft1 0h	17.2865	6.72529	1.03746	1
4857	249824_at	---	---	NM_122244	AT5G23380	1.64944e-05	2.49817e-05	0.343862	-2.90815	pft1 6h down vs pft1 0h	49.4697	7.07248	0.381243	1
604	245506_at	---	---	NM_117661	AT4G15700	3.76347e-06	1.3636e-05	0.342464	-2.92002	pft1 6h down vs pft1 0h	72.8932	8.90632	0.325821	1
9018	254024_at	---	---	NM_118710	AT4G25780	0.000420034	0.000574098	0.341732	-2.92627	pft1 6h down vs pft1 0h	20.3819	7.27701	0.952087	1
15724	260837_at	---	---	NM_103492	AT1G43670	0.000236795	0.0003324	0.340298	-2.9386	pft1 6h down vs pft1 0h	23.9784	7.30859	0.812799	1
2334	247266_at	XYL4	XYL4; hydrolase, hydrolyzing O-glycosyl compounds / xylan 1,4-beta-xylosidase	NM_125853	AT5G64570	5.51214e-06	3.49714e-05	0.339788	-2.94301	pft1 6h down vs pft1 0h	65.9927	10.5816	0.427587	1
4220	249174_at	---	---	NM_001036921 /// NM_123655 /// NM_180790	AT5G42900	0.00157426	0.00486548	0.339438	-2.94605	pft1 6h down vs pft1 0h	13.8125	10.1798	1.96533	1
5886	250860_at	CAT6	CAT6 (CATIONIC AMINO ACID TRANSPORTER 6); amino acid transmembrane transporter/ basic a	NM_120559	AT5G04770	9.31923e-05	0.000368769	0.339045	-2.94946	pft1 6h down vs pft1 0h	31.0503	9.83073	0.844286	1
18128	263275_at	ALDH6B2	ALDH6B2; 3-chloroallyl aldehyde dehydrogenase/ methylmalonate-semialdehyde dehydrogenas	NM_001084418 /// NM_001084419 /// NM_126989	AT2G14170	1.62888e-07	2.94197e-07	0.338051	-2.95814	pft1 6h down vs pft1 0h	163.318	7.45959	0.1218	1
5219	250189_at	---	---	NM_121445	AT5G14410	8.57623e-05	0.000124336	0.337797	-2.96036	pft1 6h down vs pft1 0h	31.764	7.35722	0.617658	1
5137	250107_at	SPX4	SPX4 (SPX DOMAIN GENE 4)	NM_121537	AT5G15330	1.4309e-05	0.000182078	0.337692	-2.96128	pft1 6h down vs pft1 0h	51.3657	13.2935	0.690137	1
21826	267034_at	---	---	NM_129387	AT2G38310	1.78821e-05	2.63797e-05	0.33751	-2.96288	pft1 6h down vs pft1 0h	48.4218	7.27435	0.40061	1
6461	251438_s_at	---	---	NM_115856 /// NM_147989	AT3G59930 /// AT5G33355	0.00113318	0.00241424	0.336186	-2.97454	pft1 6h down vs pft1 0h	15.2508	8.93108	1.56164	1
21127	266330_at	MLP329	MLP329 (MLP-LIKE PROTEIN 329); copper ion binding	NM_126214	AT2G01530	0.0133295	0.00829265	0.334155	-2.99262	pft1 6h down vs pft1 0h	6.85524	6.3623	2.47492	1
19395	264561_at	---	---	NM_104458 /// NM_202307 /// NM_202308	AT1G55810	7.67988e-08	8.38355e-08	0.33305	-3.00255	pft1 6h down vs pft1 0h	197.699	6.72616	0.0907257	1
453	245353_at	---	---	NM_117693	AT4G16000	1.66812e-05	2.87912e-05	0.33199	-3.01214	pft1 6h down vs pft1 0h	49.3223	7.82194	0.422902	1
2979	247919_at	---	---	NM_125146	AT5G57650	0.00110498	0.000870799	0.330789	-3.02307	pft1 6h down vs pft1 0h	15.366	6.63251	1.15103	1
14285	259384_at	---	---	NM_001035634 /// NM_112516 /// NM_180265	AT3G16450	8.35221e-05	6.69674e-05	0.329653	-3.03349	pft1 6h down vs pft1 0h	31.9945	6.49816	0.541607	1
20139	265321_at	AtTLP2	AtTLP2 (TUBBY LIKE PROTEIN 2); phosphoric diester hydrolase/ transcription factor	NM_001036292 /// NM_179644	AT2G18280	4.51179e-07	1.51235e-06	0.329338	-3.0364	pft1 6h down vs pft1 0h	125.936	9.2221	0.195277	1
20296	265478_at	MEE14	MEE14 (maternal effect embryo arrest 14)	NM_001084426 /// NM_127149	AT2G15890	8.07423e-05	0.000257262	0.327906	-3.04965	pft1 6h down vs pft1 0h	32.2914	9.75796	0.805824	1
14699	259803_at	PATL1	PATL1 (PATELLIN 1); transporter	NM_105873	AT1G72150	1.99937e-06	3.86726e-06	0.327481	-3.05361	pft1 6h down vs pft1 0h	85.885	8.132	0.252493	1
425	245325_at	XTR7	XTR7 (XYLOGLUCAN ENDOTRANSGLYCOSYLASE 7); hydrolase, acting on glycosyl bonds / hydrola	NM_117490	AT4G14130	0.00340011	0.00628012	0.327454	-3.05387	pft1 6h down vs pft1 0h	10.8709	9.40541	2.30717	1
19176	264339_at	TPS8	ATTPS8; alpha,alpha-trehalose-phosphate synthase (UDP-forming)/ transferase, transferri	NM_105697	AT1G70290	2.27459e-05	0.000137244	0.326585	-3.06199	pft1 6h down vs pft1 0h	45.4232	11.5081	0.675608	1
731	245637_at	---	---	NM_102332	AT1G25230	4.04366e-06	6.49321e-06	0.325763	-3.06972	pft1 6h down vs pft1 0h	71.544	7.84699	0.292482	1
14594	259694_at	UGE3	UGE3 (UDP-D-glucose/UDP-D-galactose 4-epimerase 3); UDP-glucose 4-epimerase/ protein di	NM_104996	AT1G63180	1.00063e-05	5.12505e-05	0.325441	-3.07276	pft1 6h down vs pft1 0h	56.4459	10.8845	0.514214	1
15811	260926_at	GLTP2	GLTP2 (glycolipid transfer protein 2); glycolipid binding / glycolipid transporter	NM_101988	AT1G21360	1.60687e-06	7.91232e-06	0.325196	-3.07507	pft1 6h down vs pft1 0h	90.873	10.54	0.309297	1
7248	252234_at	ATPSK4	ATPSK4 (PHYTOSULFOKINE 4 PRECURSOR); growth factor	NM_114838	AT3G49780	0.000349987	0.00221975	0.324636	-3.08038	pft1 6h down vs pft1 0h	21.4714	13.0159	1.61653	1
16796	261926_at	PATL2	PATL2 (PATELLIN 2); transporter	NM_102102	AT1G22530	3.69715e-06	3.31573e-06	0.32413	-3.08518	pft1 6h down vs pft1 0h	73.2311	6.78083	0.24692	1
19889	265066_at	FLA9	FLA9 (FASCICLIN-LIKE ARABINOOGALACTAN 9)	NM_100267	AT1G03870	1.90032e-06	2.49811e-06	0.319846	-3.1265	pft1 6h down vs pft1 0h	87.0205	7.65619	0.234617	1
10573	255617_at	---	---	NM_116363	AT4G01330	7.82974e-07	2.89115e-06	0.319218	-3.13266	pft1 6h down vs pft1 0h	109.345	10.032	0.244658	1
4056	249009_at	MAP18	MAP18 (Microtubule-associated Protein 18); microtubule binding	NM_123828	AT5G44610	0.0115558	0.00953943	0.316588	-3.15868	pft1 6h down vs pft1 0h	7.21428	7.79085	2.87979	1
14993	260101_at	---	---	NM_105985	AT1G73260	0.00321766	0.00385742	0.31642	-3.16035	pft1 6h down vs pft1 0h	11.0634	8.50288	2.04949	1
6273	251248_at	PGP21	PGP21 (P-GLYCOPROTEIN 21); ATPase, coupled to transmembrane movement of substances	NM_116080	AT3G62150	7.80149e-05	0.000213854	0.315726	-3.16731	pft1 6h down vs pft1 0h	32.5955	9.9718	0.815801	1
3252	248193_at	HGO	HGO (HOMOGENTISATE 1,2-DIOXYGENASE); homogentisate 1,2-dioxygenase	NM_124787 /// NM_180856	AT5G54080	1.92437e-06	4.8072e-06	0.313624	-3.18853	pft1 6h down vs pft1 0h	86.738	9.38705	0.288595	1
19356	264521_at	---	---	NM_100876	AT1G10020	9.66613e-08	1.8719e-07	0.312094	-3.20416	pft1 6h down vs pft1 0h	186.487	8.74169	0.125002	1
10345	255381_at	RMA1	RMA1; protein binding / ubiquitin-protein ligase/ zinc ion binding	NM_116589 /// NM_202777	AT4G03510	5.77856e-07	1.8935e-06	0.31172	-3.20801	pft1 6h down vs pft1 0h	118.204	10.1117	0.228119	1
17444	262580_at	---	---	NM_101402	AT1G15330	0.00322642	0.00135912	0.311342	-3.21191	pft1 6h down vs pft1 0h	11.0539	6.12362	1.47728	1
20160	265342_at	---	---	NM_127388 /// NM_179645	AT2G18300	4.9517e-05	0.000317306	0.311333	-3.212	pft1 6h down vs pft1 0h	36.8739	12.9889	0.93934	1
18308	263460_at	---	---	NM_179841 /// NM_179842 /// NM_179843	AT2G31810	9.24503e-08	1.11163e-07	0.311199	-3.21338	pft1 6h down vs pft1 0h	188.608	7.77434	0.109919	1
18323	263475_at	---	---	NM_128753	AT2G31945	0.000122353	0.000119019	0.310965	-3.2158	pft1 6h down vs pft1 0h	28.8128	7.63397	0.706534	1
13842	258939_at	---	---	NM_001125137 /// NM_111837	AT3G10020	6.47422e-07	2.73924e-06	0.309882	-3.22703	pft1 6h down vs pft1 0h	114.81	10.9316	0.253907	1
10688	255733_at	---	---	NM_102351	AT1G25400	2.62393e-06	7.82095e-06	0.309798	-3.22791	pft1 6h down vs pft1 0h	80.0488	10.0724	0.335541	1
14752	259856_at	---	---	NM_105515	AT1G68440	1.29792e-07	2.92797e-07	0.309309	-3.23301	pft1 6h down vs pft1 0h	173.032	9.23995	0.142401	1
18818	263981_at	PAR1	PAR1 (PHY RAPIDLY REGULATED 1)	NM_129848	AT2G42870	5.97482e-05	6.53234e-05	0.308558	-3.24088	pft1 6h down vs pft1 0h	35.0471	7.93615	0.603847	1
14872	259977_at	---	---	NM_106309	AT1G76590	0.000161167	0.000139462	0.30624	-3.26542	pft1 6h down vs pft1 0h	26.6981	7.59905	0.759009	1
21076	266279_at	---	---	NM_001124936 /// NM_128483	AT2G29290	6.1849e-05	0.00011513	0.306184	-3.26601	pft1 6h down vs pft1 0h	34.7202	9.35526	0.718526	1
5693	250666_at	WRKY26	WRKY26; transcription factor	NM_120792 /// NM_203017	AT5G07100	1.21406e-06	1.10225e-05	0.3057	-3.27118	pft1 6h down vs pft1 0h	97.6832	13.7847	0.37631	1
13639	258736_at	---	---	NM_111464	AT3G05900	0.000655441	0.000933906	0.305649	-3.27172	pft1 6h down vs pft1 0h	17.9238	9.0807	1.35101	1
16443	261567_at	---	---	NM_103039	AT1G33055	3.03028e-06	2.2269e-05	0.305246	-3.27605	pft1 6h down vs pft1 0h	77.1147	13.2009	0.456493	1
13287	258383_at	---	---	NM_112412	AT3G15440	7.11645e-05	4.62732e-05	0.304991	-3.27878	pft1 6h down vs pft1 0h	33.4218	7.00898	0.559235	1
16134	261252_at	RABA5E	RABA5E (RAB GTPASE HOMOLOG A5E); GTP binding	NM_100462	AT1G05810	6.04439e-05	0.000221753	0.303585	-3.29397	pft1 6h down vs pft1 0h	34.9372	11.55	0.881581	1
11823	256894_at	CYCP2;1	CYCP2;1 (cyclin p2;1); cyclin-dependent protein kinase	NM_113083	AT3G21870	3.81297e-06	1.21516e-05	0.303555	-3.29429	pft1 6h down vs pft1 0h	72.6459	10.6499	0.390932	1
14265	259364_at	RAV1	RAV1; DNA binding / transcription factor/ transcription repressor	NM_101197	AT1G13260	1.16777e-06	4.26972e-06	0.303379	-3.29621	pft1 6h down vs pft1 0h	98.666	10.9487	0.295913	1
13431	258527_at	BCE2	BCE2; acetyltransferase/ alpha-ketoacid dehydrogenase/ dihydrolipoamide branched chain	NM_111565 /// NM_180196	AT3G06850	1.872e-08	4.26603e-08	0.303126	-3.29896	pft1 6h down vs pft1 0h	282.606	9.53893	0.0900093	1
15785	260900_s_at	---	---	NM_101992 /// NM_122867	AT1G21400 /// AT5G34780	8.21009e-05	0.000259721	0.303014	-3.30018	pft1 6h down vs pft1 0h	32.1447	11.1692	0.92658	1
15540	260651_at	---	---	NM_102981	AT1G32460	1.04793e-07	3.72147e-07	0.302728	-3.30329	pft1 6h down vs pft1 0h	182.701	10.762	0.15708	1
12003	257076_at	---	---	NM_112858	AT3G19680	6.36263e-06	5.96229e-06	0.302564	-3.30508	pft1 6h down vs pft1 0h	63.5636	7.74234	0.324812	1
16548	261673_at	---	---	NM_101686	AT1G18280	4.00254e-07	1.51115e-07	0.302169	-3.3094	pft1 6h down vs pft1 0h	129.853	6.086	0.124983	1
17980	263126_at	---	---	NM_106493	AT1G78460	2.98321e-05	6.02371e-05	0.301046	-3.32175	pft1 6h down vs pft1 0h	42.2523	9.74859	0.615262	1
1586	246506_at	---	---	NM_121616	AT5G16110	1.23942e-06	2.27556e-06	0.300034	-3.33296	pft1 6h down vs pft1 0h	97.1645	9.30371	0.255339	1
16906	262038_at	CINV1	CINV1 (cytosolic invertase 1); beta-fructofuranosidase	NM_001036066 /// NM_103255 /// NM_179419	AT1G35580	4.75552e-07	1.61373e-06	0.299689	-3.33679	pft1 6h down vs pft1 0h	124.252	10.8933	0.233791	1
4111	249065_at	---	---	NM_123793	AT5G44260	0.000629914	0.000347802	0.297075	-3.36615	pft1 6h down vs pft1 0h	18.1323	7.10319	1.04465	1
19302	264467_at	---	---	NM_100888	AT1G10140	8.94369e-07	4.22554e-06	0.296271	-3.37529	pft1 6h down vs pft1 0h	105.672	12.1634	0.306947	1
22044	267260_at	AGP17	AGP17 (ARABINOGALACTAN PROTEIN 17)	NM_127877 /// NM_201790	AT2G23130	1.19136e-06	6.7831e-07	0.294892	-3.39107	pft1 6h down vs pft1 0h	98.1591	7.05261	0.191596	1
17091	262226_at	---	---	NM_001124015 /// NM_104266	AT1G53885 /// AT1G53903	0.00891664	0.00769955	0.294725	-3.393	pft1 6h down vs pft1 0h	7.89945	8.84789	2.98684	1
19893	265070_at	BCDH BETA1	BCDH BETA1 (BRANCHED-CHAIN ALPHA-KETO ACID DECARBOXYLASE E1 BETA SUBUNIT); 3-methyl-2-o	NM_104426	AT1G55510	4.56631e-06	7.99383e-06	0.2946	-3.39443	pft1 6h down vs pft1 0h	69.3145	9.5422	0.367107	1
3039	247979_at	---	---	NM_125058	AT5G56750	1.68338e-05	0.000109345	0.294209	-3.39894	pft1 6h down vs pft1 0h	49.2035	13.9591	0.756536	1
8823	253827_at	---	---	NM_001036661 /// NM_118948	AT4G28085	3.84788e-06	4.14989e-06	0.293925	-3.40222	pft1 6h down vs pft1 0h	72.4739	8.41112	0.309486	1
9623	254638_at	---	---	NM_117990 /// NM_202840	AT4G18740	0.0012823	0.00799613	0.293688	-3.40497	pft1 6h down vs pft1 0h	14.6961	16.8004	3.04851	1
19714	264887_at	---	---	NM_102160	AT1G23120	1.94087e-05	5.86211e-05	0.292974	-3.41328	pft1 6h down vs pft1 0h	47.3804	11.3456	0.638552	1
1476	246396_at	BCA6	carbonic anhydrase family protein / carbonate dehydratase family protein	NM_001036129 /// NM_104599 /// NM_179492	AT1G58180	1.99545e-06	6.13822e-06	0.292056	-3.424	pft1 6h down vs pft1 0h	85.9285	11.1809	0.346982	1
6062	251036_at	---	---	NM_120294	AT5G02160	1.37717e-05	3.13269e-05	0.29203	-3.4243	pft1 6h down vs pft1 0h	51.8878	10.4952	0.539379	1
13979	259076_at	TMAC2	TMAC2 (TWO OR MORE ABRES-CONTAINING GENE 2)	NM_111081	AT3G02140	1.88644e-07	1.01196e-06	0.291688	-3.42832	pft1 6h down vs pft1 0h	157.327	12.7668	0.216394	1
2441	247374_at	---	---	NM_125714 /// NM_180924	AT5G63190	1.25719e-06	5.55005e-06	0.289721	-3.4516	pft1 6h down vs pft1 0h	96.809	12.4238	0.342223	1
12659	257745_at	---	---	NM_113848 /// NM_180317	AT3G29240	0.000811674	0.000820545	0.289314	-3.45645	pft1 6h down vs pft1 0h	16.8363	8.9641	1.4198	1
346	245244_at	ILL6	ILL6; IAA-amino acid conjugate hydrolase/ metallopeptidase	NM_103546	AT1G44350	0.000241777	0.000360718	0.2893	-3.45661	pft1 6h down vs pft1 0h	23.8385	9.85851	1.10281	1
21827	267035_at	AGT3	AGT3 (ALANINE:GLYOXYLATE AMINOTRANSFERASE 3); alanine-glyoxylate transaminase/ catalyti	NM_129396	AT2G38400	5.18534e-06	2.01846e-05	0.289149	-3.45842	pft1 6h down vs pft1 0h	67.0541	12.2186	0.48592	1
10834	255881_at	DIN9	DIN9 (DARK INDUCIBLE 9); mannose-6-phosphate isomerase	NM_105377	AT1G67070	1.18086e-06	8.96622e-06	0.287694	-3.47592	pft1 6h down vs pft1 0h	98.3831	14.5143	0.39341	1
2400	247333_at	FLS5	FLS5 (FLAVONOL SYNTHASE 5); flavonol synthase	NM_001037054 /// NM_125755	AT5G63600	0.000280733	0.000117962	0.287019	-3.48409	pft1 6h down vs pft1 0h	22.8561	6.89742	0.804736	1
10265	255298_at	ATMSRB6	methionine sulfoxide reductase domain-containing protein / SeIR domain-containing prote	NM_116722	AT4G04840	1.31717e-05	0.000149345	0.286922	-3.48527	pft1 6h down vs pft1 0h	52.5019	16.9668	0.861772	1
9752	254770_at	---	---	NM_117407	AT4G13340	6.26241e-05	8.76676e-05	0.286611	-3.48905	pft1 6h down vs pft1 0h	34.6031	9.61658	0.741096	1
3979	248931_at	---	---	NM_123972	AT5G46040	0.00064316	0.000437889	0.285824	-3.49866	pft1 6h down vs pft1 0h	18.0228	8.05794	1.19226	1
4516	249477_s_at	---	---	NM_123255 /// NM_123256	AT5G38930 /// AT5G38940	3.76387e-05	8.63225e-05	0.284421	-3.51592	pft1 6h down vs pft1 0h	39.7005	11.1202	0.74694	1
5997	250971_at	PRR7	PRR7 (PSEUDO-RESPONSE REGULATOR 7); transcription regulator/ two-component response reg	NM_120359	AT5G02810	0.000841287	0.00191745	0.284046	-3.52056	pft1 6h down vs pft1 0h	16.6597	12.0309	1.92575	1
11894	256965_at	DIN4	DIN4 (DARK INDUCIBLE 4); 3-methyl-2-oxobutanoate dehydrogenase (2-methylpropanoyl-trans	NM_112191	AT3G13450	2.97988e-09	4.97511e-09	0.28363	-3.52573	pft1 6h down vs pft1 0h	449.124	9.79909	0.058182	1
12585	257670_at	---	---	NM_112925	AT3G20340	0.00296824	0.00238555	0.282851	-3.53543	pft1 6h down vs pft1 0h	11.3498	8.8837	2.08725	1
19215	264379_at	---	---	NM_179730	AT2G25200	3.14051e-05	0.00025482	0.282803	-3.53604	pft1 6h down vs pft1 0h	41.6754	16.1126	1.03099	1
15303	260411_at	---	---	NM_105657	AT1G69890	1.21234e-06	3.43485e-06	0.282376	-3.54138	pft1 6h down vs pft1 0h	97.719	11.5058	0.313982	1
886	245794_at	XTR4	XTR4 (XYLOGLUCAN ENDOTRANSGLYCOSYLASE 4); hydrolase, acting on glycosyl bonds / hydrola	NM_102950	AT1G32170	5.93703e-06	1.13015e-05	0.281603	-3.5511	pft1 6h down vs pft1 0h	64.7248	10.5136	0.433162	1
8519	253522_at	---	---	NM_119278	AT4G31290	3.4567e-07	5.22239e-07	0.280748	-3.56192	pft1 6h down vs pft1 0h	134.81	9.79521	0.193758	1
5063	250032_at	GDH1	GDH1 (GLUTAMATE DEHYDROGENASE 1); ATP binding / glutamate dehydrogenase [NAD(P)+]/ oxid	NM_121822	AT5G18170	5.94484e-08	2.21462e-07	0.280501	-3.56505	pft1 6h down vs pft1 0h	210.964	12.3048	0.155538	1
13325	258421_at	---	---	NM_112542	AT3G16690	7.21178e-07	1.28435e-06	0.280107	-3.57006	pft1 6h down vs pft1 0h	111.677	10.2876	0.245652	1
12915	258005_at	---	---	NM_112826	AT3G19390	0.000421813	0.000519256	0.279465	-3.57827	pft1 6h down vs pft1 0h	20.3573	9.93511	1.30143	1
4119	249073_at	---	---	NM_123769	AT5G44020	1.63542e-06	2.56163e-06	0.278498	-3.59069	pft1 6h down vs pft1 0h	90.4608	10.0756	0.297015	1
17499	262635_at	PDS1	PDS1 (PHYTOENE DESATURATION 1); 4-hydroxyphenylpyruvate dioxygenase	NM_001160839 /// NM_100536	AT1G06570	7.37634e-05	0.000179612	0.278005	-3.59706	pft1 6h down vs pft1 0h	33.097	11.8624	0.955764	1
22049	267265_at	SCPL13	serine-type carboxypeptidase	NM_001036325 /// NM_001084477 /// NM_001084478 /// NM_127863	AT2G22980	1.31662e-05	4.35587e-05	0.276938	-3.61091	pft1 6h down vs pft1 0h	52.5077	12.6592	0.642911	1
7929	252924_at	---	---	NM_120067	AT4G39070	0.000180754	0.000164662	0.272953	-3.66364	pft1 6h down vs pft1 0h	25.8598	9.2979	0.958799	1
5998	250972_at	LCL1	LCL1 (LHY/CCA1-like 1); DNA binding / transcription factor	NM_001036746 /// NM_120362 /// NM_180425	AT5G02840	1.84202e-07	4.03999e-07	0.272637	-3.66788	pft1 6h down vs pft1 0h	158.285	11.2654	0.18979	1
19385	264551_at	---	---	NM_100817	AT1G09460	7.36339e-07	4.91172e-07	0.271879	-3.67811	pft1 6h down vs pft1 0h	111.082	8.35075	0.20047	1
5229	250199_at	MPL1	MPL1 (MYZUS PERSICAE-INDUCED LIPASE 1); catalytic	NM_121422	AT5G14180	0.000342704	0.00178106	0.271327	-3.68559	pft1 6h down vs pft1 0h	21.6002	16.347	2.01813	1
15661	260774_at	---	---	NM_001084370 /// NM_202441	AT1G78290	0.00421126	0.00525634	0.271309	-3.68583	pft1 6h down vs pft1 0h	10.1488	11.2175	2.94748	1
20944	266140_at	---	---	NM_128372	AT2G28120	5.15433e-05	7.7621e-05	0.271216	-3.6871	pft1 6h down vs pft1 0h	36.4766	10.6783	0.780651	1
16153	261272_at	---	---	NM_102429 /// NM_202187	AT1G26665	9.12206e-07	2.39041e-06	0.269965	-3.70419	pft1 6h down vs pft1 0h	105.137	12.0659	0.306035	1
7551	252539_at	---	---	NM_114442	AT3G45730	1.82033e-06	1.15549e-05	0.268572	-3.7234	pft1 6h down vs pft1 0h	87.9928	15.474	0.468949	1
1281	246195_at	UBC17	UBC17 (UBIQUITIN-CONJUGATING ENZYME 17); small conjugating protein ligase/ ubiquitin-pr	NM_119804	AT4G36410	1.19811e-05	1.5234e-05	0.267544	-3.7377	pft1 6h down vs pft1 0h	53.8308	10.26	0.508261	1
18134	263281_at	---	---	NM_126988	AT2G14160	1.08414e-05	1.13428e-05	0.265427	-3.76751	pft1 6h down vs pft1 0h	55.2676	9.84482	0.475014	1
11049	256098_at	---	---	NM_101239	AT1G13700	0.000110137	0.000301399	0.265258	-3.76991	pft1 6h down vs pft1 0h	29.6593	13.3064	1.19638	1
17877	263019_at	ATTPS9	ATTPS9; transferase, transferring glycosyl groups / trehalose-phosphatase	NM_102235	AT1G23870	4.01576e-08	1.75058e-06	0.264742	-3.77727	pft1 6h down vs pft1 0h	233.005	25.3831	0.290501	1
18669	263827_at	---	---	NM_129602	AT2G40420	3.80793e-07	4.74308e-07	0.263713	-3.792	pft1 6h down vs pft1 0h	131.518	10.2623	0.20808	1
5803	250777_at	---	---	NM_120626	AT5G05440	2.37417e-07	4.87384e-07	0.262199	-3.8139	pft1 6h down vs pft1 0h	148.374	11.7602	0.211362	1
12423	257504_at	ROPGEF11	ROPGEF11 (RHO GUANYL-NUCLEOTIDE EXCHANGE FACTOR 11); Rho guanyl-nucleotide exchange fac	NM_001160947 /// NM_104103	AT1G52240	0.000262306	0.00019658	0.259824	-3.84875	pft1 6h down vs pft1 0h	23.298	9.50311	1.08772	1
19890	265067_at	---	---	NM_100265 /// NM_179255	AT1G03850	0.00284168	0.00437195	0.259276	-3.8569	pft1 6h down vs pft1 0h	11.5068	12.731	2.95036	1
449	245349_at	MES16	MES16 (METHYL ESTERASE 16); catalytic/ hydrolase, acting on ester bonds / methyl indole	NM_117770	AT4G16690	6.67253e-05	0.000951086	0.256558	-3.89776	pft1 6h down vs pft1 0h	34.0122	22.83	1.78995	1
2588	247524_at	ACHT5	ACHT5 (ATYPICAL CYS HIS RICH THIOREDOXIN 5)	NM_125537	AT5G61440	3.4412e-06	5.98381e-06	0.254281	-3.93265	pft1 6h down vs pft1 0h	74.6096	11.9347	0.426564	1
4955	249923_at	---	---	NM_121917	AT5G19120	3.72133e-08	1.07058e-07	0.252873	-3.95455	pft1 6h down vs pft1 0h	237.54	13.4524	0.151019	1
10039	255064_at	EXO	EXO (EXORDIUM)	NM_116964	AT4G08950	3.07049e-07	3.54778e-07	0.251044	-3.98336	pft1 6h down vs pft1 0h	138.951	10.8164	0.207581	1
19939	265116_at	---	---	NM_104927	AT1G62480	5.6624e-07	9.32474e-07	0.250413	-3.99341	pft1 6h down vs pft1 0h	118.821	11.9216	0.267553	1
19261	264425_at	---	---	NM_104857	AT1G61750	5.84382e-05	4.53571e-05	0.248259	-4.02806	pft1 6h down vs pft1 0h	35.2583	10.1229	0.765615	1
11702	256772_at	BGAL1	BGAL1 (Beta galactosidase 1); beta-galactosidase/ catalytic/ cation binding / heme bind	NM_112225	AT3G13750	6.05789e-07	4.29942e-06	0.247524	-4.04001	pft1 6h down vs pft1 0h	116.783	17.7902	0.406229	1
14174	259272_at	---	---	NM_110995	AT3G01290	0.00133379	0.00464751	0.245856	-4.06742	pft1 6h down vs pft1 0h	14.523	17.7479	3.25882	1
18437	263593_at	EMB975	EMB975 (EMBRYO DEFECTIVE 975)	NM_126247	AT2G01860	7.76201e-06	1.95214e-05	0.244596	-4.08837	pft1 6h down vs pft1 0h	60.339	14.0322	0.620147	1
7181	252167_at	---	---	NM_114916	AT3G50560	4.75888e-06	1.57611e-05	0.244562	-4.08895	pft1 6h down vs pft1 0h	68.5721	15.0491	0.585238	1
10525	255568_at	WRKY22	WRKY22; transcription factor	NM_116355	AT4G01250	1.60341e-05	1.91464e-05	0.244527	-4.08953	pft1 6h down vs pft1 0h	49.8419	11.5346	0.61713	1
21451	266656_at	ATCTH	ATCTH; transcription factor	NM_128150	AT2G25900	8.55733e-06	5.03582e-05	0.244454	-4.09075	pft1 6h down vs pft1 0h	58.8144	17.7727	0.805821	1
16019	261135_at	PDF1.4	PDF1.4	NM_101817	AT1G19610	0.000181812	0.000389974	0.2442	-4.095	pft1 6h down vs pft1 0h	25.8178	14.1223	1.45866	1
15097	260205_at	TIFY7	TIFY7	NM_001036187 /// NM_105738	AT1G70700	1.14338e-05	1.16866e-05	0.241505	-4.14071	pft1 6h down vs pft1 0h	54.4984	11.2296	0.549475	1
8218	253217_at	ADF9	ADF9 (ACTIN DEPOLYMERIZING FACTOR 9); actin binding	NM_119663	AT4G34970	1.12652e-05	1.55679e-05	0.241186	-4.14618	pft1 6h down vs pft1 0h	54.7121	12.2047	0.594855	1
19602	264774_at	---	---	NM_102136	AT1G22890	5.45872e-05	0.00302752	0.240908	-4.15097	pft1 6h down vs pft1 0h	35.915	38.7718	2.87878	1
11843	256914_at	---	---	NM_113293	AT3G23880	0.000488342	0.00169255	0.239769	-4.17069	pft1 6h down vs pft1 0h	19.5188	17.4077	2.37825	1
19362	264527_at	---	---	NM_102813	AT1G30760	0.00180224	0.000994852	0.238992	-4.18424	pft1 6h down vs pft1 0h	13.2542	9.99061	2.01005	1
21695	266901_at	JAZ7	JAZ7 (JASMONATE-ZIM-DOMAIN PROTEIN 7)	NM_129014	AT2G34600	2.20687e-05	3.46129e-05	0.238932	-4.18529	pft1 6h down vs pft1 0h	45.7901	12.8774	0.749938	1
5247	250217_at	---	---	NM_121416	AT5G14120	1.9321e-08	8.25068e-08	0.237564	-4.20939	pft1 6h down vs pft1 0h	280.359	16.2349	0.15442	1
7582	252570_at	IVD	IVD (ISOVALERYL-COA-DEHYDROGENASE); ATP binding / isovaleryl-CoA dehydrogenase	NM_114399	AT3G45300	2.70516e-06	9.84616e-06	0.23731	-4.2139	pft1 6h down vs pft1 0h	79.4187	16.0149	0.537738	1
20910	266106_at	ATATG8E	AtATG8e; microtubule binding	NM_130080 /// NM_180100	AT2G45170	4.88616e-07	2.31609e-06	0.237198	-4.21589	pft1 6h down vs pft1 0h	123.393	16.9566	0.366452	1
15799	260914_at	BXL2	BXL2 (BETA-XYLOSIDASE 2); hydrolase, hydrolyzing O-glycosyl compounds	NM_100144	AT1G02640	5.77792e-07	4.31411e-06	0.236812	-4.22277	pft1 6h down vs pft1 0h	118.208	19.1839	0.432772	1
19364	264529_at	---	---	NM_102819	AT1G30820	4.80048e-05	8.42771e-05	0.236665	-4.22538	pft1 6h down vs pft1 0h	37.1839	13.5905	0.974651	1
2607	247543_at	---	---	NM_125553	AT5G61600	2.0921e-07	3.73696e-07	0.235464	-4.24694	pft1 6h down vs pft1 0h	153.235	13.2359	0.230338	1
13008	258100_at	---	---	NM_113258	AT3G23550	4.04798e-05	0.000346378	0.235214	-4.25145	pft1 6h down vs pft1 0h	38.9315	21.6565	1.48339	1
20353	265536_at	---	---	NM_127148	AT2G15880	0.000423159	0.00100546	0.23468	-4.26111	pft1 6h down vs pft1 0h	20.3387	15.7764	2.06849	1
2032	246962_s_at	BZIP9	BZIP9 (BASIC LEUCINE ZIPPER 9); DNA binding / protein heterodimerization/ transcription	NM_122389	AT5G24800	1.46806e-06	3.21308e-06	0.233597	-4.28088	pft1 6h down vs pft1 0h	93.0161	14.2305	0.407971	1
2348	247280_at	EXL2	EXL2 (EXORDIUM LIKE 2)	NM_125822	AT5G64260	5.14543e-06	8.46681e-06	0.232932	-4.2931	pft1 6h down vs pft1 0h	67.1894	13.3504	0.529861	1
4420	249378_at	---	---	NM_001125869 /// NM_123409	AT5G40450	2.39222e-07	6.75177e-07	0.2328	-4.29553	pft1 6h down vs pft1 0h	148.088	15.1406	0.272642	1
9375	254384_at	---	---	NM_118308	AT4G21870	0.000217411	0.000547037	0.232779	-4.29592	pft1 6h down vs pft1 0h	24.5597	15.9222	1.72881	1
3404	248347_at	---	---	NM_124604	AT5G52250	4.2601e-07	1.83829e-06	0.231001	-4.32898	pft1 6h down vs pft1 0h	127.798	17.143	0.357709	1
784	245692_at	BHLH101	BHLH101; DNA binding / transcription factor	NM_120497	AT5G04150	5.02363e-07	1.12928e-06	0.227656	-4.39259	pft1 6h down vs pft1 0h	122.519	14.7602	0.321259	1
366	245264_at	---	---	NM_117830	AT4G17245	2.6134e-05	0.000140633	0.223597	-4.47234	pft1 6h down vs pft1 0h	43.7729	20.0101	1.21903	1
1186	246099_at	ATBCB	ATBCB (ARABIDOPSIS BLUE-COPPER-BINDING PROTEIN); copper ion binding / electron carrier	NM_122030	AT5G20230	0.000105175	0.000408613	0.223086	-4.48258	pft1 6h down vs pft1 0h	30.0374	18.8703	1.67527	1
19183	264346_at	---	---	NM_101073	AT1G12010	1.50981e-05	5.39571e-05	0.218596	-4.57464	pft1 6h down vs pft1 0h	50.6417	18.1754	0.957071	1
6331	251306_at	---	---	NM_115990	AT3G61260	7.33983e-07	1.09932e-06	0.217631	-4.59494	pft1 6h down vs pft1 0h	111.173	14.1216	0.338729	1
10147	255177_at	ACS11	ACS11; 1-aminocyclopropane-1-carboxylate synthase	NM_116873	AT4G08040	0.00102035	0.000730443	0.217347	-4.60094	pft1 6h down vs pft1 0h	15.735	12.2326	2.07309	1
8127	253125_at	---	---	NM_119771	AT4G36040	3.19613e-05	6.97927e-05	0.216039	-4.62879	pft1 6h down vs pft1 0h	41.4799	16.2506	1.04472	1
16915	262047_at	---	---	NM_001084382 /// NM_106665	AT1G80160	0.000304517	0.00108435	0.214596	-4.65992	pft1 6h down vs pft1 0h	22.3365	20.0087	2.38877	1
1925	246855_at	---	---	NM_001085154 /// NM_122529	AT5G26280	0.00664701	0.00751307	0.213835	-4.67649	pft1 6h down vs pft1 0h	8.73078	15.4425	4.71664	1
17808	262947_at	GASA1	GASA1 (GAST1 PROTEIN HOMOLOG 1)	NM_106225	AT1G75750	1.03996e-08	2.87414e-08	0.213393	-4.68619	pft1 6h down vs pft1 0h	327.808	16.7586	0.136329	1
5962	250936_at	---	---	NM_120390	AT5G03120	1.28255e-06	1.02118e-06	0.210171	-4.75804	pft1 6h down vs pft1 0h	96.3122	12.5565	0.347662	1
3659	248606_at	CPuORF4	CPuORF4 (Conserved peptide upstream open reading frame 4)	NM_001125930 /// NM_124322	AT5G49448 /// AT5G49450	4.10031e-06	5.03928e-05	0.208492	-4.79634	pft1 6h down vs pft1 0h	71.2854	26.6876	0.99834	1
3958	248910_at	CIPK20	CIPK20 (CBL-INTERACTING PROTEIN KINASE 20); kinase/ protein serine/threonine kinase	NM_123950	AT5G45820	2.27476e-07	6.15292e-07	0.208333	-4.8	pft1 6h down vs pft1 0h	150.001	17.3395	0.308256	1
13299	258395_at	ANAC055	ANAC055 (ARABIDOPSIS NAC DOMAIN CONTAINING PROTEIN 55); transcription factor	NM_112418	AT3G15500	2.17905e-07	5.52429e-07	0.206354	-4.84605	pft1 6h down vs pft1 0h	151.653	17.2563	0.303435	1
1321	246238_at	---	---	NM_119831	AT4G36670	0.000786914	0.0011583	0.206172	-4.85033	pft1 6h down vs pft1 0h	16.9903	16.3657	2.56863	1
14651	259751_at	MYBL2	MYBL2 (ARABIDOPSIS MYB-LIKE 2); DNA binding / transcription factor	NM_105772	AT1G71030	0.000175039	0.0007738	0.205785	-4.85943	pft1 6h down vs pft1 0h	26.0922	22.1599	2.26478	1
17561	262698_at	---	---	NM_106246	AT1G75960	8.69249e-06	5.42361e-06	0.205402	-4.86849	pft1 6h down vs pft1 0h	58.5729	12.1952	0.555217	1
5608	250580_at	GDH2	GDH2 (GLUTAMATE DEHYDROGENASE 2); ATP binding / glutamate dehydrogenase [NAD(P)+]/ glut	NM_001125711 /// NM_001125712 /// NM_120826	AT5G07440	1.11524e-06	1.59221e-06	0.205135	-4.87483	pft1 6h down vs pft1 0h	99.8418	15.0738	0.402604	1
3109	248050_at	---	---	NM_124992	AT5G56100	1.49417e-06	4.17757e-06	0.204681	-4.88564	pft1 6h down vs pft1 0h	92.594	18.0686	0.520367	1
15427	260536_at	ETFQO	ETFQO (electron-transfer flavoprotein:ubiquinone oxidoreductase); catalytic/ electron c	NM_129901	AT2G43400	6.65482e-08	9.20241e-08	0.202976	-4.92669	pft1 6h down vs pft1 0h	205.015	15.0268	0.195456	1
7264	252250_at	---	---	NM_114839	AT3G49790	7.01568e-08	4.96147e-07	0.202921	-4.92804	pft1 6h down vs pft1 0h	202.288	22.8657	0.301427	1
19317	264482_at	---	---	NM_106370	AT1G77210	3.19968e-06	1.68464e-05	0.2029	-4.92855	pft1 6h down vs pft1 0h	76.0334	21.796	0.764436	1
3840	248790_at	TIP2;3	AtTIP2;3; ammonia transporter/ methylammonium transmembrane transporter/ water channel	NM_124117	AT5G47450	0.00193393	0.00099176	0.202656	-4.93446	pft1 6h down vs pft1 0h	12.9705	12.1474	2.49745	1
364	245262_at	---	---	NM_117756	AT4G16563	0.000107675	7.20116e-05	0.202404	-4.94062	pft1 6h down vs pft1 0h	29.8441	12.8207	1.14557	1
16549	261674_at	---	---	NM_001123831 /// NM_101685	AT1G18270	3.62105e-08	5.92505e-08	0.202045	-4.94939	pft1 6h down vs pft1 0h	239.188	15.7586	0.17569	1
1121	246034_at	---	---	NM_120919	AT5G08350	7.37332e-06	1.89737e-05	0.200928	-4.97691	pft1 6h down vs pft1 0h	61.157	18.3298	0.799247	1
15544	260656_at	---	---	NM_101795	AT1G19380	0.00304349	0.00154535	0.199695	-5.00764	pft1 6h down vs pft1 0h	11.2603	12.4008	2.93675	1
9809	254828_at	AIR1	AIR1; lipid binding	NM_117325	AT4G12550	0.00592956	0.00770839	0.197282	-5.0689	pft1 6h down vs pft1 0h	9.07072	17.9408	5.27435	1
2364	247297_at	---	---	NM_125806	AT5G64100	0.00693314	0.00373525	0.196533	-5.0882	pft1 6h down vs pft1 0h	8.60776	13.0738	4.05025	1
17845	262986_at	---	---	NM_102188	AT1G23390	7.48594e-09	7.38054e-08	0.195521	-5.11455	pft1 6h down vs pft1 0h	356.138	25.8451	0.193521	1
13372	258468_at	---	---	NM_111482	AT3G06070	1.03677e-06	3.94816e-06	0.189864	-5.26692	pft1 6h down vs pft1 0h	101.734	21.4543	0.562365	1
11696	256766_at	PCC1	PCC1 (PATHOGEN AND CIRCADIAN CONTROLLED 1)	NM_113121	AT3G22231	0.0116613	0.0104363	0.182945	-5.46611	pft1 6h down vs pft1 0h	7.19104	17.5592	6.51152	1
7996	252991_at	---	---	NM_120008	AT4G38470	1.0699e-08	1.95517e-08	0.181364	-5.51378	pft1 6h down vs pft1 0h	325.469	18.4328	0.151026	1
15179	260287_at	---	---	NM_106692	AT1G80440	6.86577e-08	3.5205e-07	0.181314	-5.5153	pft1 6h down vs pft1 0h	203.399	24.1181	0.3162	1
20492	265680_at	---	---	NM_128774	AT2G32150	6.08344e-08	1.75102e-07	0.181187	-5.51915	pft1 6h down vs pft1 0h	209.735	20.7983	0.264438	1
15800	260915_at	---	---	NM_100146	AT1G02660	3.89519e-09	1.55966e-08	0.179255	-5.57864	pft1 6h down vs pft1 0h	419.843	22.7617	0.144573	1
2926	247866_at	XTR3	XTR3 (XYLOGLUCAN ENDOTRANSGLYCOSYLASE 3); hydrolase, acting on glycosyl bonds / xyloglu	NM_125136	AT5G57550	2.88125e-05	2.00634e-05	0.178925	-5.58893	pft1 6h down vs pft1 0h	42.647	14.9215	0.933026	1
21776	266984_at	---	---	NM_129515	AT2G39570	2.85743e-08	4.36208e-08	0.178541	-5.60097	pft1 6h down vs pft1 0h	253.957	17.9621	0.18861	1
1334	246251_at	---	---	NM_119885	AT4G37220	2.67867e-06	1.3936e-06	0.176802	-5.65605	pft1 6h down vs pft1 0h	79.6216	13.8907	0.465222	1
21919	267128_at	MES1	MES1 (METHYL ESTERASE 1); hydrolase, acting on ester bonds / methyl indole-3-acetate es	NM_127926	AT2G23620	0.00241825	0.000966983	0.176428	-5.66803	pft1 6h down vs pft1 0h	12.1035	13.2818	2.92628	1
9930	254954_at	---	---	NM_117159	AT4G10910	2.25582e-06	5.42885e-06	0.175246	-5.70627	pft1 6h down vs pft1 0h	83.2451	20.9894	0.672374	1
21594	266799_at	ATPSK2	ATPSK2 (PHYTOSULFOKINE 2 PRECURSOR); growth factor	NM_127851	AT2G22860	0.000554462	0.000294093	0.174992	-5.71454	pft1 6h down vs pft1 0h	18.8162	14.4572	2.0489	1
6661	251642_at	AtSIP2	AtSIP2 (Arabidopsis thaliana seed imbibition 2); hydrolase, hydrolyzing O-glycosyl comp	NM_115612 /// NM_180384 /// NM_202722	AT3G57520	4.75288e-06	3.44063e-06	0.174184	-5.74106	pft1 6h down vs pft1 0h	68.5947	15.4339	0.600005	1
3674	248622_at	---	---	NM_124313	AT5G01980 /// AT5G49360	4.36053e-09	3.81322e-08	0.172641	-5.79235	pft1 6h down vs pft1 0h	408.082	28.9905	0.189443	1
2604	247540_at	---	---	NM_125552	AT5G61590	1.97899e-07	5.04183e-07	0.17136	-5.83568	pft1 6h down vs pft1 0h	155.42	21.5788	0.370245	1
2230	247162_at	---	---	NM_125970	AT5G65730	7.61991e-05	7.17544e-05	0.168764	-5.92545	pft1 6h down vs pft1 0h	32.8054	17.4647	1.41966	1
10131	255160_at	---	---	NM_116854	AT4G07820	0.000382512	0.000584567	0.168132	-5.94769	pft1 6h down vs pft1 0h	20.9345	20.7256	2.64005	1
5039	250007_at	BMY3	BMY3; beta-amylase/ catalytic/ cation binding	NM_121872	AT5G18670	2.20823e-05	3.7505e-05	0.16751	-5.96981	pft1 6h down vs pft1 0h	45.7826	20.5055	1.19437	1
16538	261663_at	EPR1	EPR1 (EARLY-PHYTOCHROME-RESPONSIVE1); DNA binding / transcription factor	NM_001123832 /// NM_101691	AT1G18330 /// AT3G10113	4.99947e-05	0.000122277	0.167231	-5.97976	pft1 6h down vs pft1 0h	36.7784	23.0197	1.66908	1
5129	250099_at	---	---	NM_121736	AT5G17300	7.06934e-06	4.28723e-05	0.165622	-6.03783	pft1 6h down vs pft1 0h	61.8353	29.1071	1.25526	1
4498	249459_at	---	---	NM_001036908 /// NM_123320	AT5G39580	1.95955e-05	2.68886e-05	0.165237	-6.05191	pft1 6h down vs pft1 0h	47.26	19.6093	1.10646	1
20403	265588_at	---	---	NM_127555	AT2G19970	4.78106e-05	5.70625e-05	0.158962	-6.2908	pft1 6h down vs pft1 0h	37.2246	19.8527	1.42219	1
1200	246114_at	DIN10	DIN10 (DARK INDUCIBLE 10); hydrolase, hydrolyzing O-glycosyl compounds	NM_001036833 /// NM_122032 /// NM_180713	AT5G20250	3.70031e-11	2.51315e-10	0.154659	-6.46583	pft1 6h down vs pft1 0h	1351.27	30.4987	0.0601877	1
22304	267523_at	---	---	NM_001036370 /// NM_001036371 /// NM_128612 /// NM_179820	AT2G30600	6.32066e-08	1.0082e-07	0.152158	-6.57211	pft1 6h down vs pft1 0h	207.711	21.7249	0.278911	1
1014	245925_at	BZO2H3	BZO2H3; DNA binding / protein heterodimerization/ transcription factor	NM_001036885 /// NM_122760 /// NM_180757	AT5G28770	4.2899e-08	2.54667e-07	0.151134	-6.61663	pft1 6h down vs pft1 0h	229.142	30.6117	0.356247	1
19750	264923_s_at	---	---	NM_104757 /// NM_105269	AT1G60740 /// AT1G65970	3.8931e-06	6.87957e-06	0.150232	-6.65638	pft1 6h down vs pft1 0h	72.2539	22.9882	0.848423	1
14877	259982_at	ATL8	ATL8; protein binding / zinc ion binding	NM_106291	AT1G76410	1.4003e-07	2.87953e-07	0.14978	-6.67647	pft1 6h down vs pft1 0h	169.723	23.6254	0.371198	1
19075	264238_at	---	---	NM_104350	AT1G54740	4.82233e-07	7.00737e-07	0.14924	-6.70062	pft1 6h down vs pft1 0h	123.809	21.7675	0.468842	1
1116	246028_at	---	---	NM_001036841 /// NM_122124	AT5G21170	1.73091e-09	4.10299e-09	0.148402	-6.73845	pft1 6h down vs pft1 0h	514.882	24.5282	0.127036	1
13134	258227_at	UVR3	UVR3 (UV REPAIR DEFECTIVE 3); DNA (6-4) photolyase	NM_001035626 /// NM_112432	AT3G15620	1.23409e-08	2.41165e-08	0.143653	-6.96121	pft1 6h down vs pft1 0h	313.955	24.2241	0.205755	1
22140	267357_at	HSPRO2	HSPRO2 (ARABIDOPSIS ORTHOLOG OF SUGAR BEET HS1 PRO-1 2)	NM_129558	AT2G40000	1.89613e-07	1.53466e-06	0.142915	-6.99715	pft1 6h down vs pft1 0h	157.122	35.4384	0.601457	1
20877	266072_at	ATTPS11	ATTPS11; transferase, transferring glycosyl groups	NM_127426	AT2G18700	1.21022e-05	7.08064e-05	0.129892	-7.69871	pft1 6h down vs pft1 0h	53.6883	37.4712	1.86118	1
2984	247924_at	---	---	NM_125147 /// NM_180872	AT5G57655	1.18046e-06	1.59554e-06	0.126891	-7.88076	pft1 6h down vs pft1 0h	98.3918	25.2434	0.684159	1
15550	260662_at	---	---	NM_101812	AT1G19540	6.88472e-08	6.50784e-08	0.12667	-7.89455	pft1 6h down vs pft1 0h	203.257	22.8933	0.300352	1
22305	267524_at	---	---	NM_001036370 /// NM_001036371 /// NM_128612 /// NM_179820	AT2G30600	1.98679e-07	2.05169e-07	0.126454	-7.90802	pft1 6h down vs pft1 0h	155.264	23.4991	0.403597	1
6380	251356_at	AtPP2-A13	AtPP2-A13 (Arabidopsis thaliana phloem protein 2-A13); carbohydrate binding	NM_115970 /// NM_202741	AT3G61060	3.42268e-08	6.74444e-08	0.125544	-7.96535	pft1 6h down vs pft1 0h	242.622	27.8159	0.305725	1
4380	249337_at	---	---	NM_123473 /// NM_203136	AT5G41080	1.06208e-07	1.40186e-07	0.120218	-8.31819	pft1 6h down vs pft1 0h	182.079	26.2302	0.384159	1
20289	265471_at	---	---	NM_001124989 /// NM_129269	AT2G37130	2.84637e-05	2.4259e-05	0.120024	-8.33168	pft1 6h down vs pft1 0h	42.786	23.9328	1.49163	1
15743	260856_at	---	---	NM_102039	AT1G21910	1.40232e-06	7.70126e-07	0.110331	-9.0636	pft1 6h down vs pft1 0h	94.1214	22.772	0.645179	1
4083	249037_at	FLA13	FLA13 (FASCICLIN-LIKE ARABINOGALACTAN PROTEIN 13 PRECURSOR)	NM_123780	AT5G44130	0.000411359	0.000154967	0.110231	-9.07187	pft1 6h down vs pft1 0h	20.504	20.8924	2.71717	1
3014	247954_at	BGAL4	BGAL4 (beta-galactosidase 4); beta-galactosidase	NM_125070	AT5G56870	3.03451e-07	3.0011e-06	0.109185	-9.15877	pft1 6h down vs pft1 0h	139.37	48.5762	0.929444	1
20205	265387_at	---	---	NM_127631	AT2G20670	2.88338e-07	5.71935e-07	0.107014	-9.34457	pft1 6h down vs pft1 0h	141.199	32.5088	0.613957	1
5212	250182_at	---	---	NM_121451	AT5G14470	1.42087e-07	4.45909e-07	0.106705	-9.37164	pft1 6h down vs pft1 0h	169.095	36.5994	0.577181	1
16275	261395_at	---	---	NM_001084380 /// NM_106619	AT1G79700	1.6841e-06	4.61343e-06	0.10479	-9.54287	pft1 6h down vs pft1 0h	89.7785	36.3717	1.08034	1
19616	264788_at	---	---	NM_127342	AT2G17880	2.22017e-06	3.52756e-06	0.103505	-9.66138	pft1 6h down vs pft1 0h	83.5889	31.8882	1.0173	1
17972	263118_at	MCCA	MCCA; methylcrotonoyl-CoA carboxylase	NM_100191 /// NM_179252	AT1G03090	2.4486e-07	8.12077e-07	0.101552	-9.8472	pft1 6h down vs pft1 0h	147.211	38.8782	0.704264	1
9036	254042_at	XTR6	XTR6 (XYLOGLUCAN ENDOTRANSGLYCOSYLASE 6); hydrolase, acting on glycosyl bonds / hydrola	NM_118713	AT4G25810	7.79202e-06	3.59603e-06	0.101457	-9.85638	pft1 6h down vs pft1 0h	60.278	23.5215	1.04058	1
761	245668_at	DYL1	DYL1 (DORMANCY-ASSOCIATED PROTEIN-LIKE 1)	NM_001160906 /// NM_102599 /// NM_179389 /// NM_179390	AT1G28330	1.10781e-07	1.71409e-07	0.0999034	-10.0097	pft1 6h down vs pft1 0h	180.139	32.307	0.478251	1
7575	252563_at	ATEXLA1	ATEXLA1 (ARABIDOPSIS THALIANA EXPANSIN-LIKE A1)	NM_114466	AT3G45970	5.58472e-07	9.72462e-07	0.0994018	-10.0602	pft1 6h down vs pft1 0h	119.242	33.6224	0.751913	1
8662	253666_at	MERI5B	MERI5B (meristem-5); hydrolase, acting on glycosyl bonds / xyloglucan:xyloglucosyl tran	NM_119173	AT4G30270	9.48473e-07	1.08668e-06	0.0983978	-10.1628	pft1 6h down vs pft1 0h	104.089	30.4767	0.780785	1
2985	247925_at	TCH4	TCH4 (Touch 4); hydrolase, acting on glycosyl bonds / xyloglucan:xyloglucosyl transfera	NM_125137	AT5G57560	7.23796e-06	1.08531e-05	0.0957526	-10.4436	pft1 6h down vs pft1 0h	61.4546	33.8396	1.46838	1
13306	258402_at	---	---	NM_001035624 /// NM_001035625 /// NM_112413	AT3G15450	6.20942e-08	7.26606e-07	0.0940975	-10.6273	pft1 6h down vs pft1 0h	208.648	57.1646	0.730602	1
8162	253161_at	SEN1	SEN1 (SENESCENCE 1)	NM_001085027 /// NM_001085028 /// NM_119743	AT4G35770	1.39125e-07	1.21256e-06	0.0934975	-10.6955	pft1 6h down vs pft1 0h	170.004	53.4999	0.839197	1
4894	249862_at	---	---	NM_122198	AT5G22920	6.11346e-09	2.08845e-08	0.0900803	-11.1012	pft1 6h down vs pft1 0h	374.788	42.9054	0.305278	1
22244	267461_at	---	---	NM_128942 /// NM_179889	AT2G33830	1.83148e-06	8.50915e-06	0.0867241	-11.5308	pft1 6h down vs pft1 0h	87.8541	49.224	1.49411	1
17320	262456_at	STP1	STP1 (SUGAR TRANSPORTER 1); carbohydrate transmembrane transporter/ sugar:hydrogen symp	NM_100998	AT1G11260	1.51327e-05	1.874e-05	0.0856809	-11.6712	pft1 6h down vs pft1 0h	50.611	35.4405	1.86734	1
17467	262603_at	---	---	NM_001035972 /// NM_101407	AT1G15380	3.05657e-09	6.93387e-09	0.0792078	-12.625	pft1 6h down vs pft1 0h	446.261	42.8783	0.256222	1
13132	258225_at	---	---	NM_112433	AT3G15630	2.35023e-05	5.05643e-05	0.0787947	-12.6912	pft1 6h down vs pft1 0h	45.0292	44.3183	2.62457	1
7095	252081_at	HSFA7A	AT-HSFA7A; DNA binding / transcription factor	NM_115050	AT3G51910	5.09541e-08	6.27576e-08	0.075856	-13.1829	pft1 6h down vs pft1 0h	219.37	38.1381	0.463607	1
6221	251196_at	---	---	NM_116160	AT3G62950	1.24356e-08	1.90948e-08	0.0550507	-18.1651	pft1 6h down vs pft1 0h	313.35	50.8812	0.433009	1
8065	253061_at	BT5	BT5 (BTB AND TAZ DOMAIN PROTEIN 5); protein binding / transcription regulator	NM_119924	AT4G37610	5.80436e-09	1.87877e-08	0.0479099	-20.8725	pft1 6h down vs pft1 0h	379.719	67.4306	0.473548	1
8995	254001_at	MIOX4	MIOX4; inositol oxygenase	NM_118759	AT4G26260	1.32668e-07	1.76738e-07	0.0453156	-22.0675	pft1 6h down vs pft1 0h	172.07	56.115	0.869643	1
7887	252882_at	---	---	NM_120128	AT4G39675	8.30532e-07	1.0864e-06	0.0398441	-25.0978	pft1 6h down vs pft1 0h	107.702	60.9138	1.50821	1
849	245757_at	PHI-1	PHI-1 (PHOSPHATE-INDUCED 1)	NM_103210	AT1G35140	1.35237e-07	1.3668e-07	0.0376435	-26.565	pft1 6h down vs pft1 0h	171.234	58.7381	0.914745	1
12238	257315_at	ERD5	ERD5 (EARLY RESPONSIVE TO DEHYDRATION 5); proline dehydrogenase	NM_113981	AT3G30775	2.75521e-08	2.80999e-08	0.036449	-27.4356	pft1 6h down vs pft1 0h	256.307	59.894	0.623148	1
19359	264524_at	ATBCAT-2	ATBCAT-2 (ARABIDOPSIS THALIANA BRANCHED-CHAIN AMINO ACID TRANSAMINASE 2); branched-chai	NM_001035938 /// NM_001035939 /// NM_100881	AT1G10070	1.31844e-08	3.3528e-08	0.0356072	-28.0842	pft1 6h down vs pft1 0h	308.76	76.5325	0.660988	1
15629	260741_at	---	---	NM_101374 /// NM_180612	AT1G15040	2.03366e-08	3.43143e-08	0.0308001	-32.4674	pft1 6h down vs pft1 0h	276.754	75.1365	0.72398	1
19605	264777_at	THA1	THA1 (Threonine Aldolase 1); aldehyde-lyase/ threonine aldolase	NM_001035924 /// NM_001084023 /// NM_100736 /// NM_179283 /// NM_179284	AT1G08630	2.83369e-11	6.07737e-11	0.0302257	-33.0844	pft1 6h down vs pft1 0h	1444.69	80.2372	0.148105	1
15556	260668_at	---	---	NM_101811	AT1G19530	3.28371e-09	7.23854e-09	0.0268032	-37.309	pft1 6h down vs pft1 0h	438.283	86.7301	0.527696	1
21488	266693_at	MIOX2	MIOX2 (MYO-INOSITOL OXYGENASE 2); inositol oxygenase	NM_127538	AT2G19800	7.75925e-09	3.50624e-09	0.0257123	-38.8919	pft1 6h down vs pft1 0h	352.934	59.4958	0.449534	1
7428	252415_at	ASN1	ASN1 (GLUTAMINE-DEPENDENT ASPARAGINE SYNTHASE 1); asparagine synthase (glutamine-hydrol	NM_114602 /// NM_180332 /// NM_180333	AT3G47340	1.63933e-08	2.66506e-08	0.00829793	-120.512	pft1 6h down vs pft1 0h	292.239	141.048	1.28706	1

## Sheet: Col 0h vs Col 6hr
Column #	Column ID	Gene Symbol	Gene Title	RefSeq Transcript ID	AGI	p-value(Genotype)	p-value(Col 6h vs. Col 0)	Ratio(Col 6h vs. Col 0)	Fold-Change(Col 6h vs. Col 0)	Fold-Change(Col 6h vs. Col 0) (Description)	F(Genotype)	SS(Genotype)	SS(Error)	F(Error)
2779	247717_at	LTP3	LTP3 (LIPID TRANSFER PROTEIN 3); lipid binding	NM_125323	AT5G59320	1.79792e-07	8.64584e-08	81.8066	81.8066	Col 6h up vs Col 0	159.265	87.6402	1.46741	1
19236	264400_at	GPT2	GPT2; antiporter/ glucose-6-phosphate transmembrane transporter	NM_104862	AT1G61800	5.02619e-06	2.7963e-06	44.5963	44.5963	Col 6h up vs Col 0	67.6017	68.0018	2.68245	1
8343	253344_at	---	---	NM_001085019 /// NM_119510	AT4G33550	4.67964e-07	6.00127e-07	30.5573	30.5573	Col 6h up vs Col 0	124.764	68.0996	1.45554	1
1070	245982_at	SAG29	SAG29 (SENESCENCE-ASSOCIATED PROTEIN 29)	NM_121320	AT5G13170	3.92755e-06	1.24483e-06	29.8815	29.8815	Col 6h up vs Col 0	72.0885	46.9414	1.73644	1
22346	267565_at	CYP71A12	CYP71A12 (cytochrome P450, family 71, subfamily A, polypeptide 12); electron carrier/ h	NM_128628	AT2G30750	0.00262104	0.000957421	29.8232	29.8232	Col 6h up vs Col 0	11.8027	49.4526	11.1732	1
18345	263497_at	COR15A	COR15A (COLD-REGULATED 15A)	NM_129815 /// NM_180040	AT2G42540	0.000544894	0.000313973	28.2861	28.2861	Col 6h up vs Col 0	18.9112	54.4815	7.68244	1
20902	266098_at	---	---	NM_129343	AT2G37870	2.98578e-08	2.73896e-08	24.1609	24.1609	Col 6h up vs Col 0	251.151	53.9186	0.572497	1
13176	258270_at	---	---	NM_112435	AT3G15650	0.000216708	0.000135167	16.3426	16.3426	Col 6h up vs Col 0	24.582	38.6462	4.19236	1
7615	252607_at	XTR8	XTR8 (XYLOGLUCAN ENDO-TRANSGLYCOSYLASE-RELATED 8); hydrolase, acting on glycosyl bonds	NM_114368	AT3G44990	4.46726e-08	1.34302e-07	16.0015	16.0015	Col 6h up vs Col 0	226.804	55.3592	0.650891	1
377	245275_at	BAM5	BAM5 (BETA-AMYLASE 5); beta-amylase	NM_117609 /// NM_179058	AT4G15210	0.000225859	0.000124795	15.295	15.295	Col 6h up vs Col 0	24.2987	35.5837	3.90514	1
9274	254283_s_at	---	---	NM_001036623 /// NM_001160794 /// NM_118416 /// NM_118417	AT4G22870 /// AT4G22880	0.00144729	0.00064673	14.6933	14.6933	Col 6h up vs Col 0	14.1693	32.8801	6.18805	1
4259	249215_at	DFR	DFR (DIHYDROFLAVONOL 4-REDUCTASE); dihydrokaempferol 4-reductase	NM_123645	AT5G42800	0.00268446	0.00121545	14.3422	14.3422	Col 6h up vs Col 0	11.7146	32.601	7.42118	1
16918	262050_at	---	---	NM_106662	AT1G80130	2.18283e-05	1.25357e-05	14.1123	14.1123	Col 6h up vs Col 0	45.9237	33.4693	1.94347	1
9225	254232_at	CORI3	CORI3 (CORONATINE INDUCED 1); cystathionine beta-lyase/ transaminase	NM_001036628 /// NM_118491 /// NM_179099	AT4G23600	0.000249881	8.11683e-05	13.6274	13.6274	Col 6h up vs Col 0	23.6185	28.0601	3.16814	1
5113	250083_at	ATGSTF12	ATGSTF12 (ARABIDOPSIS THALIANA GLUTATHIONE S-TRANSFERASE PHI 12); glutathione transfera	NM_121728	AT5G17220	0.000622682	0.000349767	12.6573	12.6573	Col 6h up vs Col 0	18.1933	31.2203	4.57609	1
10750	255795_at	RD20	RD20 (RESPONSIVE TO DESSICATION 20); calcium ion binding	NM_001036395 /// NM_128898	AT2G33380	7.60591e-06	7.45079e-06	12.5963	12.5963	Col 6h up vs Col 0	60.6612	35.2154	1.54807	1
722	245628_at	PAP1	PAP1 (PRODUCTION OF ANTHOCYANIN PIGMENT 1); DNA binding / transcription factor	NM_104541	AT1G56650	2.12335e-05	5.44452e-06	11.9816	11.9816	Col 6h up vs Col 0	46.2624	23.736	1.36819	1
3394	248337_at	LTI78	LTI78 (LOW-TEMPERATURE-INDUCED 78)	NM_124610	AT5G52310	5.42193e-05	9.306e-05	11.7264	11.7264	Col 6h up vs Col 0	35.9808	39.473	2.92549	1
2780	247718_at	LTP4	LTP4 (LIPID TRANSFER PROTEIN 4); lipid binding	NM_125322	AT5G59310	3.26052e-08	8.59063e-09	11.6826	11.6826	Col 6h up vs Col 0	245.62	23.413	0.254192	1
1561	246481_s_at	KIN1	KIN1	NM_121601 /// NM_121602	AT5G15960 /// AT5G15970	4.22295e-06	7.24859e-06	10.0074	10.0074	Col 6h up vs Col 0	70.7405	33.6976	1.27028	1
15512	260623_at	ATNRT2:1	ATNRT2:1 (NITRATE TRANSPORTER 2:1); nitrate transmembrane transporter	NM_100684	AT1G08090	0.000105267	0.000123503	9.86809	9.86809	Col 6h up vs Col 0	30.0301	30.8885	2.74289	1
19914	265091_s_at	---	---	NM_100232 /// NM_100275	AT1G03495 /// AT1G03940	0.00119131	0.000577485	9.3084	9.3084	Col 6h up vs Col 0	15.0243	23.1989	4.11758	1
14686	259789_at	COR414-TM1	COR414-TM1	NM_102679	AT1G29395	0.000167553	6.72836e-05	8.8851	8.8851	Col 6h up vs Col 0	26.4114	20.812	2.10132	1
5528	250500_at	---	---	NM_120990	AT5G09530	0.000157642	0.000120823	8.41759	8.41759	Col 6h up vs Col 0	26.8625	23.7758	2.36024	1
10226	255259_at	NDB2	NDB2 (NAD(P)H dehydrogenase B2); FAD binding / disulfide oxidoreductase/ oxidoreductase	NM_116741	AT4G05020	0.000106995	0.000122503	8.12034	8.12034	Col 6h up vs Col 0	29.8962	25.6768	2.29031	1
719	245624_at	---	---	NM_117485	AT4G14090	0.00113205	0.000470218	8.04426	8.04426	Col 6h up vs Col 0	15.2553	19.318	3.37682	1
18343	263495_at	COR15B	COR15B (COLD REGULATED 15B)	NM_129814	AT2G42530	0.000168459	0.000102887	7.73411	7.73411	Col 6h up vs Col 0	26.3718	20.5554	2.07852	1
15906	261021_at	---	---	NM_102402	AT1G26380	0.00726144	0.00473093	7.61315	7.61315	Col 6h up vs Col 0	8.47417	21.8186	6.86592	1
13124	258217_at	XPL1	XPL1 (XIPOTL 1); methyltransferase/ phosphoethanolamine N-methyltransferase	NM_001125181 /// NM_112681	AT3G17998 /// AT3G18000	9.88866e-07	1.53109e-06	7.35088	7.35088	Col 6h up vs Col 0	102.979	24.4042	0.631953	1
20946	266142_at	---	---	NM_129460	AT2G39030	0.00382267	0.00111133	7.30775	7.30775	Col 6h up vs Col 0	10.4708	15.7898	4.02129	1
13125	258218_at	XPL1	XPL1 (XIPOTL 1); methyltransferase/ phosphoethanolamine N-methyltransferase	NM_001125181 /// NM_112681	AT3G17998 /// AT3G18000	3.67966e-06	5.64316e-06	7.17806	7.17806	Col 6h up vs Col 0	73.3214	23.9249	0.870139	1
9530	254543_at	---	---	NM_118101	AT4G19810	8.01704e-06	1.40063e-05	7.16521	7.16521	Col 6h up vs Col 0	59.8296	24.8664	1.10832	1
15447	260556_at	---	---	NM_129924	AT2G43620	0.000158678	0.000163466	7.06377	7.06377	Col 6h up vs Col 0	26.8137	21.8085	2.16889	1
19792	264968_at	---	---	NM_105404 /// NM_179525	AT1G67360	3.0272e-07	4.65914e-07	7.03501	7.03501	Col 6h up vs Col 0	139.456	23.2046	0.443717	1
8107	253104_at	---	---	NM_001036715 /// NM_119768	AT4G36010	2.05224e-06	2.22601e-06	6.98886	6.98886	Col 6h up vs Col 0	85.3072	21.1839	0.662199	1
12195	257271_at	---	---	NM_113718	AT3G28007	0.000426973	0.000182648	6.97091	6.97091	Col 6h up vs Col 0	20.2865	16.8111	2.20983	1
4949	249917_at	---	---	NM_122151 /// NM_180724	AT5G22460	1.93191e-06	1.35159e-06	6.69183	6.69183	Col 6h up vs Col 0	86.6504	18.0487	0.555448	1
21538	266743_at	RNS1	RNS1 (RIBONUCLEASE 1); endoribonuclease/ ribonuclease	NM_126351	AT2G02990 /// AT2G16300	0.000463021	0.000571353	6.63805	6.63805	Col 6h up vs Col 0	19.8201	21.9584	2.95436	1
14636	259736_at	AtGH9C2	AtGH9C2 (Arabidopsis thaliana glycosyl hydrolase 9C2); carbohydrate binding / catalytic	NM_105114	AT1G64390	1.89919e-06	5.80328e-06	6.42666	6.42666	Col 6h up vs Col 0	87.0339	25.4914	0.781043	1
20575	265766_at	---	---	NM_130375	AT2G48080	6.1597e-06	4.01319e-06	6.41115	6.41115	Col 6h up vs Col 0	64.1047	16.9806	0.70637	1
3244	248185_at	UF3GT	UF3GT (udp-glucose:flavonoid 3-O-glucosyltransferase); transferase, transferring glycos	NM_124785	AT5G54060	0.00413845	0.00148726	6.38249	6.38249	Col 6h up vs Col 0	10.2062	14.6938	3.83916	1
22375	267595_at	AtGH9B8	AtGH9B8 (Arabidopsis thaliana glycosyl hydrolase 9B8); catalytic/ hydrolase, hydrolyzin	NM_128859	AT2G32990	6.1307e-06	1.29944e-05	6.3616	6.3616	Col 6h up vs Col 0	64.1839	23.0781	0.958833	1
11065	256114_at	---	---	NM_101546	AT1G16850	4.59063e-05	3.2576e-05	6.33571	6.33571	Col 6h up vs Col 0	37.6349	17.3105	1.22656	1
14304	259403_at	PGDH	PGDH (3-PHOSPHOGLYCERATE DEHYDROGENASE); phosphoglycerate dehydrogenase	NM_101636	AT1G17745	8.28766e-07	6.48528e-07	6.31631	6.31631	Col 6h up vs Col 0	107.761	17.4343	0.431432	1
17508	262644_at	BETA-VPE	BETA-VPE (BETA VACUOLAR PROCESSING ENZYME); cysteine-type endopeptidase	NM_104948	AT1G62710	1.60104e-07	1.66698e-07	6.26854	6.26854	Col 6h up vs Col 0	164.037	18.5464	0.301499	1
15459	260568_at	---	---	NM_129919	AT2G43570	0.00160592	0.00227193	6.08354	6.08354	Col 6h up vs Col 0	13.7292	21.6061	4.19664	1
1483	246403_at	---	---	NM_104556	AT1G57590	3.87751e-05	3.74863e-05	6.05161	6.05161	Col 6h up vs Col 0	39.3844	17.9072	1.21247	1
21872	267080_at	---	---	NM_129684	AT2G41190	1.68454e-05	1.5721e-05	6.02056	6.02056	Col 6h up vs Col 0	49.1945	17.5313	0.950312	1
13183	258277_at	PAD3	PAD3 (PHYTOALEXIN DEFICIENT 3); dihydrocamalexic acid decarboxylase/ monooxygenase/ oxy	NM_113595	AT3G26830	0.00163521	0.000505106	5.98474	5.98474	Col 6h up vs Col 0	13.6538	13.0142	2.54175	1
19943	265121_at	FMO GS-OX3	FMO GS-OX3 (FLAVIN-MONOOXYGENASE GLUCOSINOLATE S-OXYGENASE 3); 3-methylthiopropyl gluco	NM_104934	AT1G62560	9.8582e-08	3.2363e-07	5.8758	5.8758	Col 6h up vs Col 0	185.558	23.1567	0.332787	1
19944	265122_at	FMO GS-OX2	FMO GS-OX2 (FLAVIN-MONOOXYGENASE GLUCOSINOLATE S-OXYGENASE 2); 3-methylthiopropyl gluco	NM_104933	AT1G62540	1.3263e-06	2.92557e-06	5.85467	5.85467	Col 6h up vs Col 0	95.4833	21.0485	0.587844	1
15842	260957_at	ADS1	ADS1 (DELTA 9 DESATURASE 1); oxidoreductase	NM_100489	AT1G06080	1.30035e-05	2.80341e-05	5.69452	5.69452	Col 6h up vs Col 0	52.6803	20.6403	1.04481	1
7893	252888_at	APL3	APL3; glucose-1-phosphate adenylyltransferase	NM_120081	AT4G39210	2.6641e-05	1.30709e-05	5.55511	5.55511	Col 6h up vs Col 0	43.549	13.4695	0.824788	1
8811	253815_at	ATEXPB3	ATEXPB3 (ARABIDOPSIS THALIANA EXPANSIN B3)	NM_001084985 /// NM_118965	AT4G28250	0.000106008	0.00019518	5.54415	5.54415	Col 6h up vs Col 0	29.9723	19.7027	1.75297	1
10397	255437_at	AOP2	AOP2 (ALKENYL HYDROXALKYL PRODUCING 2); oxidoreductase, acting on paired donors, with i	---	AT4G03060	4.55855e-07	6.58536e-07	5.33863	5.33863	Col 6h up vs Col 0	125.604	16.8488	0.357713	1
8623	253627_at	---	---	NM_119211	AT4G30650	0.000163475	0.000477832	5.25892	5.25892	Col 6h up vs Col 0	26.5929	21.4494	2.15089	1
2785	247723_at	---	---	NM_125312	AT5G59220	0.00012652	5.62497e-05	5.10699	5.10699	Col 6h up vs Col 0	28.548	11.9211	1.11355	1
14971	260077_at	---	---	NM_106020	AT1G73620	4.25421e-06	1.41478e-05	5.09638	5.09638	Col 6h up vs Col 0	70.6048	20.1237	0.76005	1
16791	261921_at	---	---	NM_105262	AT1G65900	1.17521e-05	3.32831e-05	5.09304	5.09304	Col 6h up vs Col 0	54.1054	19.4632	0.959274	1
21124	266327_at	ATHB-7	ATHB-7 (ARABIDOPSIS THALIANA HOMEOBOX 7); transcription activator/ transcription factor	NM_001036473 /// NM_130233	AT2G46680	1.44675e-07	1.31395e-07	4.99278	4.99278	Col 6h up vs Col 0	168.321	13.7408	0.217692	1
1017	245928_s_at	VSP1	VSP1 (VEGETATIVE STORAGE PROTEIN 1); acid phosphatase/ transcription factor binding	NM_001036860 /// NM_001125801 /// NM_122386 /// NM_122387	AT5G24770 /// AT5G24780	0.00626063	0.00222296	4.96671	4.96671	Col 6h up vs Col 0	8.90781	10.9645	3.28237	1
13886	258983_at	---	---	NM_111720	AT3G08860	2.67521e-06	1.3961e-06	4.96019	4.96019	Col 6h up vs Col 0	79.6483	11.875	0.397583	1
20726	265920_s_at	---	---	NM_127083	AT2G15120 /// AT2G15220	0.0177568	0.010619	4.95622	4.95622	Col 6h up vs Col 0	6.17125	13.476	5.82311	1
2528	247463_at	---	---	NM_125615	AT5G62210	0.000347216	0.000362977	4.93076	4.93076	Col 6h up vs Col 0	21.52	14.7548	1.82835	1
12706	257793_at	---	---	NM_113610	AT3G26960	6.85944e-05	4.43477e-05	4.87657	4.87657	Col 6h up vs Col 0	33.7578	12.4558	0.983934	1
8940	253946_at	---	---	NM_118813 /// NM_179120	AT4G26790	7.0025e-05	0.000114975	4.8227	4.8227	Col 6h up vs Col 0	33.5688	15.9771	1.2692	1
16953	262085_at	---	---	NM_104484	AT1G56060	0.00391629	0.00202185	4.80747	4.80747	Col 6h up vs Col 0	10.3896	11.8868	3.05094	1
3328	248271_at	---	---	NM_001036991 /// NM_001125953 /// NM_124721	AT5G53420	0.000104871	0.000136264	4.79676	4.79676	Col 6h up vs Col 0	30.0612	14.9205	1.32357	1
19687	264859_at	G6PD3	G6PD3 (GLUCOSE-6-PHOSPHATE DEHYDROGENASE 3); glucose-6-phosphate dehydrogenase	NM_102274	AT1G24280	9.97308e-07	1.45382e-06	4.74584	4.74584	Col 6h up vs Col 0	102.754	14.6406	0.379951	1
10560	255604_at	---	---	NM_116338	AT4G01080	0.00310058	0.00129841	4.74202	4.74202	Col 6h up vs Col 0	11.1942	10.8709	2.58964	1
3861	248812_at	---	---	NM_124104	AT5G47330	0.00186364	0.000523332	4.69758	4.69758	Col 6h up vs Col 0	13.1188	9.45056	1.92102	1
21565	266770_at	ATEXPA15	ATEXPA15 (ARABIDOPSIS THALIANA EXPANSIN A15)	NM_126361	AT2G03090	5.89878e-06	8.36624e-06	4.62673	4.62673	Col 6h up vs Col 0	64.8342	14.1943	0.58382	1
18671	263829_at	---	---	NM_129604	AT2G40435	0.00100933	0.000899449	4.57704	4.57704	Col 6h up vs Col 0	15.7859	13.0136	2.19836	1
4636	249599_at	---	---	NM_123158	AT5G37990	1.54083e-05	0.000103629	4.52456	4.52456	Col 6h up vs Col 0	50.3699	21.4223	1.13413	1
6312	251287_at	---	---	NM_116047	AT3G61820	3.86913e-06	8.03356e-06	4.52171	4.52171	Col 6h up vs Col 0	72.3701	15.2067	0.560332	1
7832	252827_at	CYP79B2	CYP79B2; electron carrier/ heme binding / iron ion binding / monooxygenase/ oxygen bind	NM_120158	AT4G39950	9.14842e-06	1.47765e-05	4.49148	4.49148	Col 6h up vs Col 0	57.7917	14.1808	0.654342	1
14230	259329_at	AHP4	AHP4 (HPT PHOSPHOTRANSMITTER 4); histidine phosphotransfer kinase/ transferase, transfe	NM_112507	AT3G16360	7.27387e-06	3.66225e-06	4.46046	4.46046	Col 6h up vs Col 0	61.375	10.2769	0.446519	1
13193	258287_at	SULTR3;4	SULTR3;4 (SULFATE TRANSPORTER 3;4); sulfate transmembrane transporter	NM_112469	AT3G15990	0.000184149	4.98423e-05	4.42663	4.42663	Col 6h up vs Col 0	25.7261	8.64442	0.896048	1
7875	252870_at	AKN2	AKN2 (APS-kinase 2); ATP binding / adenylylsulfate kinase/ kinase/ transferase, transfe	NM_120157	AT4G39940	7.78642e-07	1.32808e-06	4.34382	4.34382	Col 6h up vs Col 0	109.501	13.5546	0.330095	1
12137	257213_at	---	---	NM_001084687 /// NM_112364	AT3G15020	2.78881e-07	3.46504e-07	4.32799	4.32799	Col 6h up vs Col 0	142.406	12.3807	0.231839	1
10261	255294_at	---	---	NM_116713	AT4G04750	0.000839803	0.00122866	4.31624	4.31624	Col 6h up vs Col 0	16.6683	14.0356	2.24547	1
448	245348_at	ATTPS5	ATTPS5; protein binding / transferase, transferring glycosyl groups / trehalose-phospha	NM_117886	AT4G17770	8.5035e-07	7.22928e-07	4.30941	4.30941	Col 6h up vs Col 0	107.051	11.19	0.278746	1
13066	258158_at	PAP17	PAP17; acid phosphatase/ phosphatase/ protein serine/threonine phosphatase	NM_112660	AT3G17790	0.000312309	0.000456145	4.30865	4.30865	Col 6h up vs Col 0	22.1772	13.6555	1.64199	1
21007	266209_at	ATC	ATC (ARABIDOPSIS THALIANA CENTRORADIALIS); phosphatidylethanolamine binding	NM_128315	AT2G27550	6.90167e-05	6.51445e-05	4.29135	4.29135	Col 6h up vs Col 0	33.7015	11.7018	0.92592	1
11606	256676_at	SEX4	SEX4 (STARCH-EXCESS 4); polysaccharide binding / protein tyrosine/serine/threonine phos	NM_001035765 /// NM_115078	AT3G52180	1.26501e-06	6.91705e-07	4.28724	4.28724	Col 6h up vs Col 0	96.6544	9.91782	0.27363	1
14774	259878_at	---	---	NM_106329	AT1G76790	3.32945e-05	1.52265e-05	4.24668	4.24668	Col 6h up vs Col 0	41.0284	9.40638	0.611374	1
5497	250469_at	---	---	NM_121051	AT5G10130	0.000459677	0.000993854	4.24571	4.24571	Col 6h up vs Col 0	19.8614	15.2726	2.05056	1
20982	266184_s_at	ATPT2	ATPT2 (ARABIDOPSIS THALIANA PHOSPHATE TRANSPORTER 2); carbohydrate transmembrane transp	NM_115327 /// NM_129452	AT2G38940 /// AT3G54700	0.000234405	0.000381254	4.22218	4.22218	Col 6h up vs Col 0	24.0468	13.6371	1.51228	1
15633	260745_at	ATGSTU20	ATGSTU20 (GLUTATHIONE S-TRANSFERASE TAU 20); glutathione transferase	NM_106484	AT1G78370	5.30105e-07	1.11282e-06	4.22011	4.22011	Col 6h up vs Col 0	120.845	13.7283	0.302941	1
10728	255773_at	SOT17	SOT17 (SULFOTRANSFERASE 17); desulfoglucosinolate sulfotransferase/ sulfotransferase	NM_101717	AT1G18590	1.41439e-07	3.02553e-07	4.19274	4.19274	Col 6h up vs Col 0	169.292	13.6035	0.21428	1
13300	258396_at	---	---	NM_112414	AT3G15460	7.20923e-05	0.000109423	4.14981	4.14981	Col 6h up vs Col 0	33.3042	12.7854	1.02372	1
6946	251928_at	---	---	NM_115258 /// NM_180369	AT3G53980	0.00021217	0.000332072	4.14066	4.14066	Col 6h up vs Col 0	24.7281	13.0916	1.41179	1
16074	261191_at	---	---	NM_103023	AT1G32900	8.38682e-08	8.30453e-08	4.13886	4.13886	Col 6h up vs Col 0	193.331	10.9518	0.151061	1
21123	266326_at	CB5-C	CB5-C (CYTOCHROME B5 ISOFORM C); heme binding	NM_130230	AT2G46650	4.43295e-06	2.44058e-05	4.12103	4.12103	Col 6h up vs Col 0	69.8519	17.4614	0.666606	1
6083	251058_at	---	---	NM_120257	AT5G01790	3.44817e-06	5.92918e-06	4.08364	4.08364	Col 6h up vs Col 0	74.5704	12.5631	0.449262	1
11047	256096_at	---	---	NM_101235 /// NM_179324	AT1G13650	0.000252176	0.000365281	4.06384	4.06384	Col 6h up vs Col 0	23.5578	12.498	1.41473	1
1954	246884_at	---	---	NM_122523	AT5G26220	0.00220778	0.000898152	4.04154	4.04154	Col 6h up vs Col 0	12.4509	8.64975	1.85256	1
13774	258871_at	---	---	NM_111176	AT3G03060	0.00108965	0.0013956	4.03972	4.03972	Col 6h up vs Col 0	15.4302	12.3441	2.13332	1
14555	259655_at	---	---	NM_104394	AT1G55210	2.77326e-07	4.18943e-07	4.03754	4.03754	Col 6h up vs Col 0	142.609	11.8152	0.220934	1
19155	264318_at	KCS2	KCS2 (3-KETOACYL-COA SYNTHASE 2); fatty acid elongase	NM_100303	AT1G04220	8.99989e-05	4.69793e-05	4.03108	4.03108	Col 6h up vs Col 0	31.348	9.09841	0.773971	1
12204	257280_at	NCED3	NCED3 (NINE-CIS-EPOXYCAROTENOID DIOXYGENASE 3); 9-cis-epoxycarotenoid dioxygenase	NM_112304	AT3G14440	4.50185e-06	8.24266e-07	4.03009	4.03009	Col 6h up vs Col 0	69.5718	6.84968	0.262546	1
6687	251668_at	---	---	NM_115560	AT3G57010	1.49575e-07	3.47363e-07	4.00043	4.00043	Col 6h up vs Col 0	166.901	13.0016	0.207733	1
14657	259757_at	ATPDIL1-2	ATPDIL1-2 (PDI-LIKE 1-2); protein disulfide isomerase	NM_106400	AT1G77510	2.23139e-06	2.96471e-06	3.98317	3.98317	Col 6h up vs Col 0	83.4799	11.2946	0.360792	1
5269	250239_at	---	---	NM_121361	AT5G13580	0.000954409	0.00131709	3.97955	3.97955	Col 6h up vs Col 0	16.0501	12.3305	2.04867	1
5237	250207_at	TT4	TT4 (TRANSPARENT TESTA 4); naringenin-chalcone synthase	NM_121396	AT5G13930	0.000915174	0.00542493	3.9695	3.9695	Col 6h up vs Col 0	16.2508	20.2979	3.33077	1
21811	267019_at	---	---	NM_179981	AT2G39130	3.24386e-05	8.49387e-06	3.96607	3.96607	Col 6h up vs Col 0	41.3156	7.34701	0.474204	1
2165	247097_at	---	---	NM_126044	AT5G66460	1.27844e-05	2.81377e-05	3.94099	3.94099	Col 6h up vs Col 0	52.9171	12.9003	0.650089	1
3869	248820_at	---	---	NM_124077	AT5G47060	9.75846e-05	0.000506387	3.92604	3.92604	Col 6h up vs Col 0	30.661	17.0884	1.48622	1
8028	253024_at	---	---	NM_119969	AT4G38080	0.0241358	0.00939094	3.92	3.92	Col 6h up vs Col 0	5.49074	8.31296	4.03732	1
9073	254080_at	FIB2	FIB2 (FIBRILLARIN 2); snoRNA binding	NM_118695	AT4G25630	2.97183e-05	6.04439e-05	3.90565	3.90565	Col 6h up vs Col 0	42.2955	12.5808	0.793202	1
16086	261203_at	---	---	NM_101155	AT1G12845	7.87068e-05	0.000173601	3.90265	3.90265	Col 6h up vs Col 0	32.5171	13.0565	1.07073	1
2639	247575_at	GR-RBP3	GR-RBP3 (glycine-rich RNA-binding protein 3); ATP binding / RNA binding	NM_125496	AT5G61030	0.000129872	0.000155244	3.90085	3.90085	Col 6h up vs Col 0	28.3427	11.0095	1.03584	1
13402	258498_at	---	---	NM_111115	AT3G02480	0.000394925	0.000379617	3.87422	3.87422	Col 6h up vs Col 0	20.7445	10.3878	1.33534	1
15690	260803_at	ATGSTU22	ATGSTU22 (GLUTATHIONE S-TRANSFERASE TAU 22); glutathione transferase	NM_106482	AT1G78340	0.0185906	0.00754482	3.87015	3.87015	Col 6h up vs Col 0	6.06622	8.2717	3.63618	1
9049	254056_at	---	---	NM_118657	AT4G25250	0.00683879	0.00526208	3.86557	3.86557	Col 6h up vs Col 0	8.64761	10.2728	3.16784	1
12141	257217_at	ATPPC3	ATPPC3 (PHOSPHOENOLPYRUVATE CARBOXYLASE 3); phosphoenolpyruvate carboxylase	NM_112356	AT3G14940	0.000315635	0.00032026	3.83423	3.83423	Col 6h up vs Col 0	22.1107	10.3604	1.24952	1
11856	256927_at	---	---	NM_113154	AT3G22550	9.69376e-07	3.65397e-07	3.83163	3.83163	Col 6h up vs Col 0	103.507	7.66896	0.197576	1
1682	246603_at	---	---	NM_102904	AT1G31690	9.12488e-05	0.000209212	3.81941	3.81941	Col 6h up vs Col 0	31.2299	12.826	1.09519	1
14738	259842_at	CPuORF32	CPuORF32 (Conserved peptide upstream open reading frame 32)	NM_001124125 /// NM_106018 /// NM_202410	AT1G73600 /// AT1G73602	1.0268e-06	1.69274e-06	3.80209	3.80209	Col 6h up vs Col 0	101.987	11.1218	0.290803	1
17145	262281_at	---	---	NM_105528	AT1G68570	2.6388e-05	6.86469e-06	3.80018	3.80018	Col 6h up vs Col 0	43.6601	6.88635	0.420604	1
15840	260955_at	---	---	NM_100480	AT1G06000	0.000594412	0.00062559	3.76952	3.76952	Col 6h up vs Col 0	18.4405	10.3259	1.49322	1
22370	267590_at	ATEXPA4	ATEXPA4 (ARABIDOPSIS THALIANA EXPANSIN A4)	NM_129526	AT2G39700	0.00104041	0.000778731	3.75164	3.75164	Col 6h up vs Col 0	15.6442	9.31204	1.58731	1
13301	258397_at	---	---	NM_112403	AT3G15357	0.000452292	0.000466485	3.74677	3.74677	Col 6h up vs Col 0	19.954	10.1171	1.35205	1
10681	255726_at	---	---	NM_102364	AT1G25530	1.38163e-05	9.87765e-05	3.72732	3.72732	Col 6h up vs Col 0	51.8435	16.5226	0.849871	1
16539	261664_s_at	---	---	NM_101690 /// NM_111846	AT1G18320 /// AT3G10110	0.000486472	0.000375562	3.70943	3.70943	Col 6h up vs Col 0	19.5403	9.13723	1.24696	1
14417	259516_at	ERD10	ERD10 (EARLY RESPONSIVE TO DEHYDRATION 10); actin binding	NM_101895 /// NM_180616	AT1G20450	6.51306e-06	6.15496e-06	3.70028	3.70028	Col 6h up vs Col 0	63.1762	9.29636	0.392399	1
419	245319_at	---	---	NM_117709	AT4G16146	0.000375752	0.00110161	3.6932	3.6932	Col 6h up vs Col 0	21.0413	13.6527	1.73027	1
2698	247634_at	---	---	NM_125445	AT5G60520	0.000160261	0.000112521	3.69085	3.69085	Col 6h up vs Col 0	26.74	8.71341	0.868953	1
16784	261913_at	FMO GS-OX1	FMO GS-OX1 (FLAVIN-MONOOXYGENASE GLUCOSINOLATE S-OXYGENASE 1); 3-methylthiopropyl gluco	NM_105258	AT1G65860	3.39406e-06	2.66849e-06	3.66035	3.66035	Col 6h up vs Col 0	74.8775	8.68536	0.309318	1
6545	251524_at	---	---	NM_115761	AT3G58980 /// AT3G58990	2.12337e-06	1.4341e-05	3.64144	3.64144	Col 6h up vs Col 0	84.5588	15.234	0.480423	1
840	245748_at	---	---	NM_103993	AT1G51140	1.42115e-05	1.7697e-05	3.62902	3.62902	Col 6h up vs Col 0	51.4586	9.76284	0.505926	1
14408	259507_at	---	---	NM_103518	AT1G43910	0.000844189	0.0011385	3.62812	3.62812	Col 6h up vs Col 0	16.6428	10.6187	1.70143	1
17221	262357_at	---	---	NM_105962	AT1G73040	0.000138749	0.000121647	3.62611	3.62611	Col 6h up vs Col 0	27.8296	9.02382	0.864674	1
10547	255591_at	ATEXPA17	ATEXPA17 (ARABIDOPSIS THALIANA EXPANSIN A17)	NM_116393	AT4G01630	0.00195312	0.00189772	3.61918	3.61918	Col 6h up vs Col 0	12.9311	9.71903	2.00426	1
16147	261266_at	ATEXPA10	ATEXPA10 (ARABIDOPSIS THALIANA EXPANSIN A 10); structural constituent of cell wall	NM_001084130 /// NM_102440	AT1G26770	0.00206072	0.00217868	3.61353	3.61353	Col 6h up vs Col 0	12.7192	9.99024	2.09452	1
15126	260234_at	---	---	NM_106106	AT1G74460	0.00524259	0.00561103	3.59397	3.59397	Col 6h up vs Col 0	9.44815	10.2892	2.90405	1
16679	261806_at	ATRFNR2	ATRFNR2 (ROOT FNR 2); FAD binding / NADP or NADPH binding / electron carrier/ ferredoxi	NM_102787 /// NM_179403 /// NM_202213	AT1G30510	1.94935e-05	6.40082e-05	3.58989	3.58989	Col 6h up vs Col 0	47.3256	12.5897	0.709394	1
13374	258470_at	---	---	NM_111478	AT3G06035	0.000192506	0.000437603	3.58091	3.58091	Col 6h up vs Col 0	25.4096	11.7837	1.23667	1
6009	250983_at	---	---	NM_001125685 /// NM_120356	AT5G02780	0.00417546	0.00471246	3.55598	3.55598	Col 6h up vs Col 0	10.1769	10.2201	2.678	1
16249	261368_at	---	---	NM_104186	AT1G53070	3.21819e-06	1.48746e-05	3.55515	3.55515	Col 6h up vs Col 0	75.9196	13.3056	0.467357	1
9884	254907_at	---	---	NM_117190	AT4G11190	0.000925634	0.00327592	3.53952	3.53952	Col 6h up vs Col 0	16.1963	14.1748	2.33384	1
21192	266395_at	---	---	NM_129871	AT2G43100	1.39412e-06	3.18178e-06	3.53151	3.53151	Col 6h up vs Col 0	94.2638	10.829	0.306347	1
13984	259081_at	NHX2	NHX2 (SODIUM HYDROGEN EXCHANGER 2); sodium ion transmembrane transporter/ sodium:hydrog	NM_001084641 /// NM_111375	AT3G05030	1.1886e-06	4.9239e-06	3.52014	3.52014	Col 6h up vs Col 0	98.2178	12.6007	0.342116	1
7868	252863_at	MIPS1	MIPS1 (MYO-INOSITOL-1-PHOSTPATE SYNTHASE 1); inositol-3-phosphate synthase	NM_120143	AT4G39800	3.63608e-07	9.57933e-07	3.51524	3.51524	Col 6h up vs Col 0	133.079	11.0831	0.222085	1
11937	257008_at	ESM1	ESM1 (epithiospecifier modifier 1); carboxylesterase/ hydrolase, acting on ester bonds	NM_112278	AT3G14210	2.00672e-06	4.6635e-06	3.51414	3.51414	Col 6h up vs Col 0	85.8034	10.821	0.336305	1
12737	257824_at	---	---	NM_001035687 /// NM_113435	AT3G25290	2.17042e-06	1.8671e-06	3.51047	3.51047	Col 6h up vs Col 0	84.0806	8.31687	0.263775	1
15444	260553_at	---	---	NM_129744	AT2G41800	0.000135312	0.00018883	3.49918	3.49918	Col 6h up vs Col 0	28.0233	9.757	0.928467	1
5171	250141_at	SK13	SK13 (SHAGGY-LIKE KINASE 13); ATP binding / protein kinase/ protein serine/threonine ki	NM_121468	AT5G14640	6.95724e-06	8.564e-06	3.49596	3.49596	Col 6h up vs Col 0	62.0946	9.13243	0.392194	1
20261	265443_at	ATEXPB1	ATEXPB1 (ARABIDOPSIS THALIANA EXPANSIN B1)	NM_127640	AT2G20750	0.000358901	0.000152669	3.4959	3.4959	Col 6h up vs Col 0	21.3182	6.96719	0.871516	1
17952	263096_at	AHB1	AHB1 (ARABIDOPSIS HEMOGLOBIN 1); oxygen binding / oxygen transporter	NM_127165	AT2G16060	0.000360595	0.000332895	3.49495	3.49495	Col 6h up vs Col 0	21.2897	8.7484	1.09579	1
7633	252625_at	HDA3	HDA3 (HISTONE DEACETYLASE 3); histone deacetylase/ nucleic acid binding / zinc ion bind	NM_114344	AT3G44750	0.000184181	0.000369729	3.49111	3.49111	Col 6h up vs Col 0	25.7248	10.8902	1.12889	1
17579	262717_s_at	CYP79F2	CYP79F2; oxidoreductase, acting on paired donors, with incorporation or reduction of mo	NM_101506 /// NM_101507 /// NM_202111	AT1G16400 /// AT1G16410	0.000138575	0.000248366	3.45301	3.45301	Col 6h up vs Col 0	27.8392	10.2838	0.985066	1
10245	255278_at	---	---	NM_116732	AT4G04940	0.000727605	0.00500872	3.44789	3.44789	Col 6h up vs Col 0	17.3852	16.9952	2.60684	1
7193	252179_at	GATL2	GATL2 (Galacturonosyltransferase-like 2); polygalacturonate 4-alpha-galacturonosyltrans	NM_114936	AT3G50760	1.79498e-06	1.09593e-06	3.43445	3.43445	Col 6h up vs Col 0	88.3122	7.33784	0.221573	1
17891	263034_at	MLP423	MLP423 (MLP-LIKE PROTEIN 423)	NM_102249	AT1G24020	0.000117079	0.000261508	3.42276	3.42276	Col 6h up vs Col 0	29.1647	10.7842	0.986054	1
521	245422_at	---	---	NM_117850	AT4G17470	0.00175288	0.00156113	3.42098	3.42098	Col 6h up vs Col 0	13.3673	8.60962	1.71754	1
18928	264091_at	---	---	NM_106562 /// NM_202445	AT1G79110	8.32777e-07	1.94859e-06	3.41701	3.41701	Col 6h up vs Col 0	107.627	10.3082	0.255404	1
21259	266462_at	---	---	NM_130344	AT2G47770	5.4115e-05	2.45385e-05	3.41313	3.41313	Col 6h up vs Col 0	35.9995	6.77308	0.501716	1
9841	254862_at	---	---	NM_117273 /// NM_202809	AT4G12030	2.51883e-06	5.39624e-06	3.39573	3.39573	Col 6h up vs Col 0	80.9013	10.0354	0.330786	1
4310	249266_at	---	---	NM_123531 /// NM_180782	AT5G41670	7.28075e-05	5.60828e-05	3.3826	3.3826	Col 6h up vs Col 0	33.2148	7.74043	0.621444	1
17988	263134_at	RHM1	RHM1 (RHAMNOSE BIOSYNTHESIS 1); UDP-L-rhamnose synthase/ UDP-glucose 4,6-dehydratase/ c	NM_106504	AT1G78570	7.06463e-06	6.97961e-06	3.3686	3.3686	Col 6h up vs Col 0	61.8461	8.10848	0.34962	1
3305	248248_at	SPDS3	SPDS3 (SPERMIDINE SYNTHASE 3); spermidine synthase/ spermine synthase	NM_001085279 /// NM_001085280 /// NM_124691 /// NM_180847 /// NM_180848	AT5G53120	1.48345e-08	3.04765e-08	3.36644	3.36644	Col 6h up vs Col 0	299.705	9.60443	0.0854568	1
19272	264436_at	ERD9	ERD9 (EARLY-RESPONSIVE TO DEHYDRATION 9); glutathione transferase	NM_100911	AT1G10370	0.000979237	0.000330356	3.36202	3.36202	Col 6h up vs Col 0	15.9284	6.13187	1.02657	1
20157	265339_at	AtPPa2	AtPPa2 (Arabidopsis thaliana pyrophosphorylase 2); inorganic diphosphatase/ pyrophospha	NM_127380	AT2G18230	2.21423e-05	6.44959e-05	3.35392	3.35392	Col 6h up vs Col 0	45.7495	10.9333	0.637285	1
15223	260331_at	---	---	NM_001084384 /// NM_106676 /// NM_202461	AT1G80270	0.000445616	0.000596454	3.34491	3.34491	Col 6h up vs Col 0	20.0394	9.15492	1.21826	1
15615	260727_at	---	---	NM_103706	AT1G48100	6.01227e-07	1.31654e-06	3.33499	3.33499	Col 6h up vs Col 0	117.009	9.71845	0.221485	1
4604	249567_at	---	---	NM_123161	AT5G38020	4.62899e-05	0.00172968	3.32861	3.32861	Col 6h up vs Col 0	37.5505	23.9187	1.6986	1
18983	264146_at	CER1	CER1 (ECERIFERUM 1); octadecanal decarbonylase	NM_100101 /// NM_180601	AT1G02205	2.8899e-05	6.02671e-05	3.32096	3.32096	Col 6h up vs Col 0	42.6129	9.82924	0.615103	1
5076	250045_at	---	---	NM_121776	AT5G17700	0.000469895	0.000446521	3.311	3.311	Col 6h up vs Col 0	19.7363	8.11228	1.09609	1
5688	250661_at	---	---	NM_120785	AT5G07030	5.28973e-08	2.34488e-07	3.30584	3.30584	Col 6h up vs Col 0	217.3	11.3796	0.139649	1
16986	262119_s_at	ATGSTF6	ATGSTF6 (GLUTATHIONE S-TRANSFERASE); copper ion binding / glutathione binding / glutath	NM_100173 /// NM_100174	AT1G02920 /// AT1G02930	0.0106365	0.00556676	3.30134	3.30134	Col 6h up vs Col 0	7.42859	7.0306	2.5238	1
1475	246395_at	---	---	NM_104598	AT1G58170	0.000537206	0.000370516	3.29738	3.29738	Col 6h up vs Col 0	18.989	7.32597	1.0288	1
5569	250541_at	---	---	NM_120989	AT5G09520	0.00205599	0.00680045	3.2763	3.2763	Col 6h up vs Col 0	12.7282	12.8245	2.68684	1
11711	256781_at	---	---	NM_112211	AT3G13650	0.00141443	0.00231546	3.27587	3.27587	Col 6h up vs Col 0	14.268	9.76022	1.82417	1
16966	262098_at	NF-YC2	NF-YC2 (NUCLEAR FACTOR Y, SUBUNIT C2); DNA binding / transcription activator/ transcrip	NM_001084257 /// NM_104496	AT1G56170	1.90175e-05	1.75384e-05	3.26114	3.26114	Col 6h up vs Col 0	47.6373	7.58252	0.424458	1
5820	250794_at	---	---	NM_120609 /// NM_180439	AT5G05270	0.000174474	0.000221624	3.2608	3.2608	Col 6h up vs Col 0	26.1158	8.48627	0.866529	1
13921	259018_at	AIR12	AIR12; extracellular matrix structural constituent	NM_111618	AT3G07390	5.43057e-06	1.31332e-05	3.25216	3.25216	Col 6h up vs Col 0	66.2501	9.70497	0.39064	1
5226	250196_at	---	---	NM_121462	AT5G14580	0.00270779	0.00507471	3.23476	3.23476	Col 6h up vs Col 0	11.6828	10.3232	2.35632	1
6055	251029_at	---	---	NM_120283	AT5G02050	0.000188924	0.000235661	3.22783	3.22783	Col 6h up vs Col 0	25.5431	8.3069	0.86723	1
15122	260230_at	---	---	NM_106110	AT1G74500	0.000189038	0.000162756	3.22065	3.22065	Col 6h up vs Col 0	25.5388	7.42504	0.775295	1
11853	256924_at	AT5MAT	AT5MAT; O-malonyltransferase/ transferase	NM_113880	AT3G29590	0.00848233	0.00212851	3.21453	3.21453	Col 6h up vs Col 0	8.03653	5.1739	1.71679	1
19966	265147_at	---	---	NM_104016	AT1G51380	0.00548738	0.01002	3.20847	3.20847	Col 6h up vs Col 0	9.30692	10.5311	3.01742	1
3677	248625_at	PKT2	PKT2 (PEROXISOMAL 3-KETO-ACYL-COA THIOLASE 2); acetyl-CoA C-acyltransferase/ catalytic	NM_001036960 /// NM_124265 /// NM_180826	AT5G48880	0.00298701	0.000800364	3.20738	3.20738	Col 6h up vs Col 0	11.3272	5.28391	1.24395	1
4025	248978_at	AtPP2-A8	AtPP2-A8 (Phloem protein 2-A8); carbohydrate binding	NM_123875	AT5G45070	0.00154683	0.00717161	3.19476	3.19476	Col 6h up vs Col 0	13.8865	13.6789	2.62679	1
2641	247577_at	---	---	NM_125522	AT5G61290	0.00182577	0.00218512	3.16684	3.16684	Col 6h up vs Col 0	13.2017	8.35684	1.68804	1
12098	257173_at	SAHH2	SAHH2 (S-ADENOSYL-L-HOMOCYSTEINE (SAH) HYDROLASE 2); adenosylhomocysteinase/ binding /	NM_113286	AT3G23810	5.19301e-06	8.39546e-06	3.16365	3.16365	Col 6h up vs Col 0	67.0282	8.3031	0.330332	1
11195	256245_at	HSP70	HSP70 (heat shock protein 70); ATP binding	NM_112093	AT3G12580	0.00443312	0.00603469	3.13817	3.13817	Col 6h up vs Col 0	9.98114	8.92693	2.38501	1
18256	263406_at	AIR3	AIR3; serine-type endopeptidase	NM_126453	AT2G04160	5.52806e-06	1.71604e-05	3.13313	3.13313	Col 6h up vs Col 0	65.943	9.73934	0.393849	1
9671	254687_at	CYP83A1	CYP83A1 (CYTOCHROME P450 83A1); oxidoreductase, acting on paired donors, with incorpora	NM_117451	AT4G13770 /// AT5G65110	6.44883e-08	5.00818e-07	3.13262	3.13262	Col 6h up vs Col 0	206.657	12.0021	0.154874	1
20966	266167_at	YLS5	YLS5	NM_001125001 /// NM_129443 /// NM_179972	AT2G38860	0.00156068	0.00138351	3.12902	3.12902	Col 6h up vs Col 0	13.849	7.37478	1.42004	1
17838	262978_at	TUB1	TUB1; GTP binding / GTPase/ structural molecule	NM_106228	AT1G75780	0.000273796	0.000596856	3.1243	3.1243	Col 6h up vs Col 0	23.0181	9.36281	1.08469	1
21635	266841_at	ATHSFA2	ATHSFA2; DNA binding / transcription factor	NM_001124916 /// NM_128173	AT2G26150	0.00734853	0.00235105	3.11803	3.11803	Col 6h up vs Col 0	8.44	5.33057	1.68422	1
18984	264147_at	CER1	CER1 (ECERIFERUM 1); octadecanal decarbonylase	NM_100101 /// NM_180601	AT1G02205	0.000276752	0.000560203	3.10737	3.10737	Col 6h up vs Col 0	22.9484	9.06669	1.05357	1
8874	253879_s_at	---	---	NM_118891 /// NM_118892	AT4G27560 /// AT4G27570	1.12088e-05	1.09055e-05	3.1049	3.1049	Col 6h up vs Col 0	54.7846	7.04509	0.342923	1
17213	262349_at	---	---	NM_130380	AT2G48130	0.0090725	0.00740708	3.10252	3.10252	Col 6h up vs Col 0	7.85227	7.44146	2.52716	1
21547	266752_at	ABCB4	ABCB4 (ATP BINDING CASSETTE SUBFAMILY B4); ATPase, coupled to transmembrane movement of	NM_130268	AT2G47000	8.61768e-05	0.000120938	3.10098	3.10098	Col 6h up vs Col 0	31.7221	7.92602	0.666287	1
20719	265913_at	---	---	NM_179732 /// NM_179733	AT2G25625	2.50774e-07	2.30014e-07	3.09806	3.09806	Col 6h up vs Col 0	146.317	6.81915	0.12428	1
18300	263452_at	---	---	NM_127787	AT2G22190	1.88909e-05	6.01208e-05	3.09748	3.09748	Col 6h up vs Col 0	47.7218	9.76032	0.545401	1
1509	246429_at	---	---	NM_121751 /// NM_203066	AT5G17450	2.93101e-05	5.74601e-05	3.08262	3.08262	Col 6h up vs Col 0	42.4523	8.50037	0.533956	1
1978	246908_at	RD22	RD22; nutrient reservoir	NM_122472	AT5G25610	8.24748e-05	0.000119648	3.08111	3.08111	Col 6h up vs Col 0	32.1049	7.90641	0.656715	1
11603	256673_at	FLA15	FLA15 (FASCICLIN-LIKE ARABINOGALACTAN PROTEIN 15 PRECURSOR)	NM_115097	AT3G52370	0.000192284	0.000127376	3.07166	3.07166	Col 6h up vs Col 0	25.4178	6.33837	0.664981	1
15095	260203_at	ANAC019	ANAC019 (Arabidopsis NAC domain containing protein 19); transcription factor	NM_104167	AT1G52890	0.00905668	0.00830764	3.06649	3.06649	Col 6h up vs Col 0	7.85701	7.62544	2.58807	1
20945	266141_at	PDF2.1	PDF2.1; peptidase inhibitor	NM_126272	AT2G02120	0.00400138	0.00255586	3.06591	3.06591	Col 6h up vs Col 0	10.3179	6.50817	1.68204	1
20039	265221_s_at	GAD3	GAD3 (glutamate decarboxylase 3); calmodulin binding	NM_126261 /// NM_126262	AT2G02000 /// AT2G02010	0.0085758	0.00452356	3.06359	3.06359	Col 6h up vs Col 0	8.0063	6.16944	2.05486	1
19906	265083_at	---	---	NM_100261	AT1G03820	0.00753315	0.00589858	3.06029	3.06029	Col 6h up vs Col 0	8.3692	7.09889	2.26191	1
7885	252880_at	---	---	NM_120134	AT4G39730	1.17518e-07	7.94283e-08	3.05086	3.05086	Col 6h up vs Col 0	177.457	6.12893	0.0921001	1
2664	247600_at	MYB34	MYB34 (MYB DOMAIN PROTEIN 34); DNA binding / kinase/ transcription activator/ transcrip	NM_125482	AT5G60890	1.73603e-06	5.01957e-06	3.03938	3.03938	Col 6h up vs Col 0	89.0771	8.96237	0.268303	1
6845	251827_at	TT5	TT5 (TRANSPARENT TESTA 5); chalcone isomerase	NM_115370	AT3G55120	0.000255288	0.0015494	3.03086	3.03086	Col 6h up vs Col 0	23.4767	12.2597	1.39255	1
16511	261636_at	---	---	NM_103897	AT1G50110	4.68845e-06	1.06911e-05	3.02822	3.02822	Col 6h up vs Col 0	68.8392	8.4209	0.326206	1
3593	248540_at	FRO8	FRO8 (FERRIC REDUCTION OXIDASE 8); ferric-chelate reductase/ oxidoreductase	NM_124395	AT5G50160	0.000954906	0.00261985	3.01527	3.01527	Col 6h up vs Col 0	16.0477	9.90748	1.64634	1
17181	262317_at	EDA4	EDA4 (embryo sac development arrest 4); lipid binding	NM_130381	AT2G48140	0.00625671	0.00630956	3.0046	3.0046	Col 6h up vs Col 0	8.90968	7.49882	2.2444	1
16778	261907_at	4CL3	4CL3; 4-coumarate-CoA ligase	NM_105180 /// NM_179513	AT1G65060	0.000831922	0.000503248	2.99745	2.99745	Col 6h up vs Col 0	16.7147	5.99052	0.95573	1
22208	267425_at	---	---	NM_129034	AT2G34810	9.38356e-05	0.000608995	2.98583	2.98583	Col 6h up vs Col 0	30.9918	11.6955	1.00633	1
14953	260059_at	ATTPPB	ATTPPB (TREHALOSE-6-PHOSPHATE PHOSPHATASE); trehalose-phosphatase	NM_106458	AT1G78090	0.000364466	0.000209354	2.98351	2.98351	Col 6h up vs Col 0	21.225	5.80102	0.728828	1
5545	250517_at	scpl35	scpl35 (serine carboxypeptidase-like 35); serine-type carboxypeptidase	NM_120909	AT5G08260	1.64978e-05	1.64103e-05	2.98174	2.98174	Col 6h up vs Col 0	49.467	6.60542	0.356085	1
4213	249167_at	---	---	NM_123651	AT5G42860	0.00348852	0.00157524	2.97091	2.97091	Col 6h up vs Col 0	10.7823	5.45918	1.35016	1
4347	249303_at	---	---	NM_123510	AT5G41460	7.08254e-05	3.72072e-05	2.97012	2.97012	Col 6h up vs Col 0	33.4652	5.5518	0.442394	1
266	245164_at	HSP60-2	HSP60-2 (HEAT SHOCK PROTEIN 60-2); ATP binding	NM_179872	AT2G33210	0.00014314	0.000152214	2.96571	2.96571	Col 6h up vs Col 0	27.5907	6.79705	0.656941	1
15961	261077_at	---	---	NM_100617	AT1G07430	9.0387e-05	8.95573e-05	2.96166	2.96166	Col 6h up vs Col 0	31.3111	6.60892	0.562861	1
17673	262811_at	---	---	NM_101042	AT1G11700	1.15258e-05	1.56993e-05	2.95544	2.95544	Col 6h up vs Col 0	54.3834	7.05929	0.34615	1
721	245627_at	AtGolS2	AtGolS2 (Arabidopsis thaliana galactinol synthase 2); transferase, transferring glycosy	NM_104537	AT1G56600	2.99146e-05	1.15878e-05	2.95072	2.95072	Col 6h up vs Col 0	42.2211	5.03389	0.317938	1
5675	250648_at	---	---	NM_120759	AT5G06760	0.00479879	0.002547	2.94807	2.94807	Col 6h up vs Col 0	9.72649	5.70658	1.56455	1
8050	253046_at	CYP81D8	CYP81D8; electron carrier/ heme binding / iron ion binding / monooxygenase/ oxygen bind	NM_119900	AT4G37370	0.00385129	0.00519599	2.94737	2.94737	Col 6h up vs Col 0	10.4457	7.89341	2.01509	1
16677	261804_at	UGT78D1	UGT78D1 (UDP-GLUCOSYL TRANSFERASE 78D1); UDP-glycosyltransferase/ quercetin 3-O-glucosy	NM_102790	AT1G30530	2.96761e-05	8.58747e-05	2.93797	2.93797	Col 6h up vs Col 0	42.3116	8.69496	0.547995	1
537	245439_at	---	---	NM_117768	AT4G16670	8.00015e-05	1.79325e-05	2.9357	2.9357	Col 6h up vs Col 0	32.3728	4.30294	0.35445	1
14561	259661_at	---	---	NM_104401	AT1G55265	0.000103552	0.000745375	2.928	2.928	Col 6h up vs Col 0	30.1658	11.6929	1.03366	1
4333	249289_at	---	---	NM_123469 /// NM_180780	AT5G41040	0.000154587	0.000574345	2.91626	2.91626	Col 6h up vs Col 0	27.0088	9.58283	0.946144	1
5334	250304_at	---	---	NM_121249	AT5G12110	0.00131121	0.00117009	2.91561	2.91561	Col 6h up vs Col 0	14.5979	6.4786	1.18348	1
18837	264000_at	UCP5	UCP5 (UNCOUPLING PROTEIN 5); binding	NM_127816	AT2G22500	0.000487301	0.000752774	2.91274	2.91274	Col 6h up vs Col 0	19.5308	7.52032	1.0268	1
12649	257735_at	---	---	NM_113655	AT3G27400	0.00225095	0.00495536	2.90756	2.90756	Col 6h up vs Col 0	12.3763	8.96066	1.93071	1
4785	249752_at	LSU2	LSU2 (RESPONSE TO LOW SULFUR 2)	NM_122375	AT5G24660	0.000575387	0.000264817	2.89361	2.89361	Col 6h up vs Col 0	18.6153	5.15174	0.737993	1
11984	257056_at	---	---	NM_112398 /// NM_202590	AT3G15350	4.6615e-06	1.21955e-05	2.89033	2.89033	Col 6h up vs Col 0	68.9427	8.01838	0.310146	1
10421	255462_at	---	---	NM_116528	AT4G02940	0.00572023	0.00430959	2.88294	2.88294	Col 6h up vs Col 0	9.1797	6.21631	1.80581	1
17920	263063_s_at	---	---	NM_127371 /// NM_127372	AT2G18140 /// AT2G18150	0.0188027	0.00748757	2.88178	2.88178	Col 6h up vs Col 0	6.04044	5.02331	2.21763	1
17801	262940_at	---	---	NM_106600	AT1G79520	1.64711e-05	1.83165e-05	2.87907	2.87907	Col 6h up vs Col 0	49.4882	6.37876	0.343719	1
19611	264783_at	PPCK1	PPCK1 (PHOSPHOENOLPYRUVATE CARBOXYLASE KINASE); kinase/ protein serine/threonine kinase	NM_100738	AT1G08650	0.000338949	0.000695873	2.87283	2.87283	Col 6h up vs Col 0	21.6679	7.93203	0.976193	1
14133	259231_at	PP2CA	PP2CA (ARABIDOPSIS THALIANA PROTEIN PHOSPHATASE 2CA); protein binding / protein serine/	NM_111974	AT3G11410	1.75022e-09	1.60484e-09	2.8639	2.8639	Col 6h up vs Col 0	513.447	5.87123	0.0304931	1
15481	260590_at	ATPPC1	ATPPC1 (PHOSPHOENOLPYRUVATE CARBOXYLASE 1); catalytic/ phosphoenolpyruvate carboxylase	NM_001036101 /// NM_001036102 /// NM_104209	AT1G53310	7.85885e-05	0.000145298	2.86276	2.86276	Col 6h up vs Col 0	32.5305	7.40136	0.606722	1
21796	267004_at	---	---	NM_128977 /// NM_201867	AT2G34260	0.000326834	0.000453131	2.86012	2.86012	Col 6h up vs Col 0	21.8931	6.9638	0.848219	1
7993	252988_at	---	---	NM_120003	AT4G38410	0.00292641	0.00192033	2.8536	2.8536	Col 6h up vs Col 0	11.4007	5.71737	1.33731	1
723	245629_at	---	---	NM_104535	AT1G56580	2.67874e-05	4.20918e-05	2.84652	2.84652	Col 6h up vs Col 0	43.4853	6.89342	0.422728	1
1868	246797_at	---	---	NM_122561	AT5G26790	1.25507e-06	3.05345e-06	2.83937	2.83937	Col 6h up vs Col 0	96.851	7.52934	0.207311	1
21408	266612_at	---	---	NM_127050	AT2G14860	0.00217111	0.00454951	2.82863	2.82863	Col 6h up vs Col 0	12.5157	8.33584	1.77609	1
2219	247151_at	bHLH093	bHLH093 (beta HLH protein 93); DNA binding / transcription factor	NM_001085332 /// NM_125962	AT5G65640	4.05435e-05	1.88195e-05	2.82815	2.82815	Col 6h up vs Col 0	38.9151	4.88393	0.334673	1
13868	258965_at	---	---	NM_111889	AT3G10530	0.00156754	0.00207631	2.82781	2.82781	Col 6h up vs Col 0	13.8305	6.99758	1.34921	1
15284	260392_at	---	---	NM_106062	AT1G74030	2.28388e-06	2.50791e-06	2.82358	2.82358	Col 6h up vs Col 0	82.9791	6.05984	0.194743	1
12087	257162_s_at	AMT1;3	AMT1;3 (AMMONIUM TRANSPORTER 1;3); ammonium transmembrane transporter	NM_113335 /// NM_113336	AT3G24290 /// AT3G24300	0.000445802	0.000227515	2.82347	2.82347	Col 6h up vs Col 0	20.037	5.06001	0.673423	1
1090	246002_at	---	---	NM_122081	AT5G20740	4.38336e-05	0.000219478	2.81818	2.81818	Col 6h up vs Col 0	38.1064	9.48751	0.663932	1
3782	248732_at	XTH20	XTH20 (XYLOGLUCAN ENDOTRANSGLUCOSYLASE/HYDROLASE 20); hydrolase, acting on glycosyl bon	NM_124181	AT5G48070	0.0103442	0.00545677	2.81552	2.81552	Col 6h up vs Col 0	7.50162	5.29392	1.88188	1
21903	267112_at	APK	APK (APS KINASE); ATP binding / adenylylsulfate kinase/ kinase/ transferase, transferri	NM_127039	AT2G14750	1.13875e-05	8.35353e-06	2.81091	2.81091	Col 6h up vs Col 0	54.5567	5.43471	0.265642	1
5261	250231_at	LEP	LEP (LEAFY PETIOLE); DNA binding / transcription factor	NM_121394	AT5G13910	5.8217e-06	9.63665e-06	2.81055	2.81055	Col 6h up vs Col 0	65.0574	6.73224	0.275951	1
7182	252168_at	MES10	MES10 (METHYL ESTERASE 10); hydrolase/ hydrolase, acting on ester bonds / methyl jasmon	NM_114904	AT3G50440	1.15191e-05	1.64822e-05	2.80703	2.80703	Col 6h up vs Col 0	54.3918	6.49007	0.318189	1
298	245196_at	---	---	NM_105443	AT1G67750	4.76073e-05	6.31207e-05	2.79643	2.79643	Col 6h up vs Col 0	37.2674	6.39258	0.457421	1
6771	251753_at	---	---	NM_115434 /// NM_180377	AT3G55760	0.000134835	0.000227643	2.79565	2.79565	Col 6h up vs Col 0	28.0506	6.95033	0.660743	1
5749	250722_at	---	---	NM_120701	AT5G06190	0.00348979	0.000836138	2.79357	2.79357	Col 6h up vs Col 0	10.781	3.96182	0.979951	1
8274	253274_at	EDA9	EDA9 (embryo sac development arrest 9); ATP binding	NM_119583	AT4G34200	1.27978e-05	1.44553e-05	2.78923	2.78923	Col 6h up vs Col 0	52.9025	6.017	0.3033	1
12950	258040_at	---	---	NM_113014	AT3G21190	8.37096e-05	0.000184364	2.78707	2.78707	Col 6h up vs Col 0	31.9749	7.40354	0.617446	1
10197	255230_at	ATRFNR1	ATRFNR1 (ROOT FNR 1); FAD binding / NADP or NADPH binding / electron carrier/ ferredoxi	NM_116778	AT4G05390	0.000527623	0.000508059	2.77983	2.77983	Col 6h up vs Col 0	19.088	5.95128	0.831415	1
7137	252123_at	F3H	F3H (FLAVANONE 3-HYDROXYLASE); naringenin 3-dioxygenase	NM_114983	AT3G51240	0.000544291	0.00146244	2.774	2.774	Col 6h up vs Col 0	18.9172	8.20658	1.15684	1
16102	261220_at	---	---	NM_101852	AT1G19970	5.36414e-05	5.29923e-05	2.76986	2.76986	Col 6h up vs Col 0	36.0852	5.78497	0.427504	1
17047	262180_at	PGM	PGM (PHOSPHOGLYCERATE/BISPHOSPHOGLYCERATE MUTASE); catalytic/ intramolecular transferas	NM_106454	AT1G78050	0.000195587	0.000353902	2.76922	2.76922	Col 6h up vs Col 0	25.2972	7.0153	0.739508	1
17598	262736_at	---	---	NM_102625 /// NM_202201	AT1G28570	0.00349399	0.00347223	2.76849	2.76849	Col 6h up vs Col 0	10.7769	6.24842	1.54613	1
9069	254076_at	---	---	NM_118666	AT4G25340	0.00100993	0.000930619	2.75893	2.75893	Col 6h up vs Col 0	15.7831	5.85498	0.989241	1
1591	246511_at	---	---	NM_121553	AT5G15490	5.64474e-05	4.99465e-05	2.75457	2.75457	Col 6h up vs Col 0	35.5908	5.55138	0.415941	1
6043	251017_at	---	---	NM_120354	AT5G02760	9.28389e-05	8.47264e-05	2.75205	2.75205	Col 6h up vs Col 0	31.0826	5.61457	0.481691	1
2056	246986_at	RLK	RLK (Receptor-like kinase); ATP binding / kinase/ protein serine/threonine kinase	NM_126128	AT5G67280	7.24398e-05	0.000193362	2.75069	2.75069	Col 6h up vs Col 0	33.2606	7.61022	0.610149	1
8646	253650_at	---	---	NM_119148	AT4G30020	4.16904e-05	9.97638e-05	2.74888	2.74888	Col 6h up vs Col 0	38.6241	7.29179	0.503436	1
11946	257017_at	---	---	NM_112852	AT3G19620	8.83198e-06	8.33539e-05	2.74398	2.74398	Col 6h up vs Col 0	58.3286	10.4267	0.476686	1
21299	266503_at	---	---	NM_130345	AT2G47780	2.58431e-05	5.94791e-06	2.74157	2.74157	Col 6h up vs Col 0	43.9038	3.8036	0.231026	1
14150	259248_at	---	---	NM_111656	AT3G07770	0.00344058	0.00559578	2.73988	2.73988	Col 6h up vs Col 0	10.83	7.314	1.80092	1
7353	252340_at	AtMYB45	AtMYB45 (myb domain protein 45); DNA binding / transcription factor	NM_114751	AT3G48920	0.000148397	0.000217109	2.73731	2.73731	Col 6h up vs Col 0	27.3165	6.40375	0.625142	1
9227	254234_at	---	---	NM_118499	AT4G23680	6.10154e-05	0.000116011	2.73487	2.73487	Col 6h up vs Col 0	34.8482	6.79964	0.520324	1
5858	250832_at	NAS1	NAS1 (NICOTIANAMINE SYNTHASE 1); nicotianamine synthase	NM_120577	AT5G04950	0.000331815	0.000586253	2.73481	2.73481	Col 6h up vs Col 0	21.7993	6.87729	0.841286	1
13409	258505_at	---	---	NM_111529	AT3G06530	0.00696993	0.0101515	2.73337	2.73337	Col 6h up vs Col 0	8.5924	7.27128	2.25665	1
2336	247268_at	---	---	NM_125804 /// NM_203260	AT5G64080	0.000578716	0.000490419	2.72891	2.72891	Col 6h up vs Col 0	18.5842	5.52645	0.792995	1
13860	258957_at	DOX1	DOX1; lipoxygenase	NM_111008	AT3G01420	0.00263406	0.00174916	2.72682	2.72682	Col 6h up vs Col 0	11.7844	5.24269	1.18636	1
20969	266170_at	---	---	NM_129462	AT2G39050	3.15524e-05	2.15994e-05	2.72422	2.72422	Col 6h up vs Col 0	41.6232	5.0401	0.322903	1
16095	261212_at	atnudt12	atnudt12 (Arabidopsis thaliana Nudix hydrolase homolog 12); hydrolase	NM_101159	AT1G12880	3.33722e-06	3.05765e-06	2.71773	2.71773	Col 6h up vs Col 0	75.2068	5.36831	0.190349	1
18955	264118_at	---	---	NM_106566	AT1G79150	0.00128115	0.000752862	2.71525	2.71525	Col 6h up vs Col 0	14.7001	4.94142	0.896398	1
2333	247265_at	CPuORF22	CPuORF22 (Conserved peptide upstream open reading frame 22)	NM_001126025 /// NM_125851	AT5G64550 /// AT5G64552	5.1458e-05	3.35979e-05	2.70808	2.70808	Col 6h up vs Col 0	36.4929	4.92942	0.36021	1
16962	262094_at	NOP56	NOP56 (Arabidopsis homolog of nucleolar protein Nop56)	NM_104489	AT1G56110	8.49412e-05	0.000169932	2.70492	2.70492	Col 6h up vs Col 0	31.8476	6.78681	0.568274	1
561	245463_at	ATEXLB1	ATEXLB1 (ARABIDOPSIS THALIANA EXPANSIN-LIKE B1)	NM_117807	AT4G17030	1.42749e-05	0.000104949	2.70487	2.70487	Col 6h up vs Col 0	51.3981	9.53292	0.494593	1
12435	257517_at	---	---	NM_112504	AT3G16330	0.000815562	0.000860619	2.69947	2.69947	Col 6h up vs Col 0	16.8127	5.82589	0.924046	1
12573	257658_at	---	---	NM_112167	AT3G13230	6.16283e-05	3.03182e-05	2.69544	2.69544	Col 6h up vs Col 0	34.7539	4.52075	0.346877	1
21868	267076_at	---	---	NM_129674	AT2G41090	0.00538297	0.00262544	2.68832	2.68832	Col 6h up vs Col 0	9.36618	4.64577	1.32271	1
2801	247739_at	---	---	NM_125314	AT5G59240	3.22551e-06	1.73807e-06	2.68504	2.68504	Col 6h up vs Col 0	75.8748	4.55677	0.160151	1
4389	249347_at	---	---	NM_001036912 /// NM_123448	AT5G40830	3.9512e-05	3.61349e-05	2.68136	2.68136	Col 6h up vs Col 0	39.1857	5.29366	0.360244	1
3778	248728_at	CYP708A2	CYP708A2; oxygen binding / thalianol hydroxylase	NM_001036953 /// NM_001085263 /// NM_001125923 /// NM_124174 /// NM_180821 /// NM_18082	AT5G48000	1.71706e-05	0.000624785	2.68115	2.68115	Col 6h up vs Col 0	48.9458	15.1342	0.824543	1
9146	254153_at	PWD	PWD (PHOSPHOGLUCAN, WATER DIKINASE); ATP binding / kinase	NM_118578	AT4G24450	1.57863e-05	1.18831e-05	2.68044	2.68044	Col 6h up vs Col 0	50.0478	4.98822	0.265784	1
1319	246235_at	---	---	NM_119847	AT4G36830	0.00014283	8.32375e-05	2.66354	2.66354	Col 6h up vs Col 0	27.6073	4.64654	0.448823	1
16286	261406_at	NRP2	NRP2 (NAP1-RELATED PROTEIN 2); DNA binding / chromatin binding / histone binding	NM_101738	AT1G18800	0.000147332	3.83288e-05	2.64906	2.64906	Col 6h up vs Col 0	27.3711	3.66662	0.357226	1
3649	248596_at	AtMYB111	AtMYB111 (myb domain protein 111); DNA binding / transcription factor	NM_124310	AT5G49330	2.7097e-06	9.41639e-07	2.64316	2.64316	Col 6h up vs Col 0	79.3842	3.9347	0.132174	1
1880	246809_s_at	---	---	NM_122594 /// NM_122596	AT5G27120 /// AT5G27140	0.000177769	0.00014181	2.64228	2.64228	Col 6h up vs Col 0	25.9801	5.00922	0.514161	1
9112	254119_at	---	---	NM_118611	AT4G24780	1.71934e-05	4.35456e-05	2.63502	2.63502	Col 6h up vs Col 0	48.9286	6.71671	0.366068	1
16378	261500_at	---	---	NM_102608	AT1G28400	0.00149417	0.000903929	2.6338	2.6338	Col 6h up vs Col 0	14.0332	4.69696	0.892543	1
3540	248485_at	---	---	NM_124484	AT5G51050	0.00324281	0.00507517	2.63064	2.63064	Col 6h up vs Col 0	11.0361	6.61985	1.59957	1
2127	247059_at	UGT72E2	UGT72E2; UDP-glycosyltransferase/ coniferyl-alcohol glucosyltransferase/ transferase, t	NM_126067	AT5G66690	0.00815029	0.00294266	2.62778	2.62778	Col 6h up vs Col 0	8.14738	4.01254	1.31332	1
12430	257512_at	---	---	NM_103223	AT1G35250	1.88641e-05	4.97755e-06	2.62776	2.62776	Col 6h up vs Col 0	47.7398	3.61994	0.202204	1
4172	249126_at	TOPP6	TOPP6; protein serine/threonine phosphatase	NM_001036923 /// NM_123704 /// NM_180792	AT5G43380	0.0010653	0.00101335	2.62435	2.62435	Col 6h up vs Col 0	15.5345	5.35196	0.918724	1
9739	254756_at	EDA21	EDA21 (embryo sac development arrest 21)	NM_117394	AT4G13235	0.0132706	0.00824299	2.62425	2.62425	Col 6h up vs Col 0	6.86619	4.92511	1.9128	1
841	245749_at	---	---	NM_103987	AT1G51090	0.0149616	0.00373371	2.6228	2.6228	Col 6h up vs Col 0	6.57393	3.5068	1.42251	1
8489	253492_at	---	---	NM_119331	AT4G31810	0.000241783	0.000424282	2.61983	2.61983	Col 6h up vs Col 0	23.8383	6.24306	0.698377	1
16244	261363_at	SKS6	SKS6 (SKU5-SIMILAR 6); pectinesterase	NM_103408	AT1G41830	0.000574061	0.000421971	2.61811	2.61811	Col 6h up vs Col 0	18.6278	4.86374	0.69627	1
8381	253382_at	---	---	NM_119458	AT4G33040	0.0010019	0.000385393	2.59925	2.59925	Col 6h up vs Col 0	15.8206	3.95887	0.667296	1
2093	247023_at	HEC1	HEC1 (HECATE 1); transcription factor	NM_126106	AT5G67060	0.00227812	0.000571766	2.59547	2.59547	Col 6h up vs Col 0	12.3303	3.46922	0.750285	1
21022	266225_at	ATOEP16-1	ATOEP16-1 (OUTER PLASTID ENVELOPE PROTEIN 16-1); P-P-bond-hydrolysis-driven protein tra	NM_128449	AT2G28900	0.000660754	0.000224131	2.58985	2.58985	Col 6h up vs Col 0	17.8816	3.7788	0.563527	1
12517	257600_at	CLE41	CLE41 (CLAVATA3/ESR-RELATED 41); protein binding / receptor binding	NM_113389	AT3G24770	2.6908e-07	1.73682e-07	2.58852	2.58852	Col 6h up vs Col 0	143.712	4.40851	0.0818029	1
5093	250062_at	---	---	NM_121782 /// NM_180510	AT5G17760	0.000217467	0.000171949	2.58798	2.58798	Col 6h up vs Col 0	24.5579	4.79524	0.5207	1
12594	257679_at	GRP5	GRP5 (GLYCINE-RICH PROTEIN 5); structural constituent of cell wall	NM_112938	AT3G20470	0.0216799	0.0096949	2.58237	2.58237	Col 6h up vs Col 0	5.72286	4.23215	1.97204	1
19124	264287_at	---	---	NM_104873	AT1G61930	8.57802e-05	3.09858e-05	2.57424	2.57424	Col 6h up vs Col 0	31.7622	3.77969	0.317333	1
18028	263174_at	ESP	ESP (EPITHIOSPECIFIER PROTEIN); enzyme regulator	NM_104281 /// NM_180632	AT1G54040	0.000131936	0.000927192	2.5732	2.5732	Col 6h up vs Col 0	28.2196	9.06943	0.857035	1
8093	253090_at	BGAL3	BGAL3 (beta-galactosidase 3); beta-galactosidase/ catalytic/ cation binding / sugar bin	NM_119799 /// NM_179175	AT4G36360	0.000225832	0.000375002	2.57067	2.57067	Col 6h up vs Col 0	24.2995	5.89195	0.646592	1
5586	250558_at	TT7	TT7 (TRANSPARENT TESTA 7); flavonoid 3'-monooxygenase/ oxygen binding	NM_120881	AT5G07990	0.0087164	0.00540225	2.56622	2.56622	Col 6h up vs Col 0	7.96159	4.6398	1.55406	1
6131	251106_at	---	---	NM_120228	AT5G01500	2.39773e-06	5.5274e-06	2.56577	2.56577	Col 6h up vs Col 0	81.9405	6.07686	0.197765	1
17737	262875_at	G-TMT	G-TMT (GAMMA-TOCOPHEROL METHYLTRANSFERASE); tocopherol O-methyltransferase	NM_105171	AT1G64970	1.11377e-06	2.03594e-06	2.56483	2.56483	Col 6h up vs Col 0	99.8757	5.68559	0.151804	1
18842	264005_at	AGP2	AGP2 (ARABINOGALACTAN PROTEIN 2)	NM_127812	AT2G22470	0.00200564	0.00235845	2.56343	2.56343	Col 6h up vs Col 0	12.8259	5.55657	1.15528	1
2613	247549_at	MYB28	MYB28 (myb domain protein 28); DNA binding / transcription factor	NM_125535 /// NM_180910	AT5G61420	2.97025e-05	0.000206681	2.56161	2.56161	Col 6h up vs Col 0	42.3016	8.52901	0.537664	1
993	245903_at	SYTD	SYTD	NM_121148	AT5G11100	0.00624007	0.00358062	2.55787	2.55787	Col 6h up vs Col 0	8.91762	4.44625	1.32958	1
19722	264895_at	---	---	NM_102158	AT1G23100	0.00183537	0.00217795	2.55212	2.55212	Col 6h up vs Col 0	13.1804	5.5057	1.11391	1
21615	266820_at	---	---	NM_130059	AT2G44940	5.54382e-05	0.000157079	2.54759	2.54759	Col 6h up vs Col 0	35.765	6.57934	0.49056	1
9770	254789_at	---	---	NM_117357	AT4G12880	0.00030076	0.000147039	2.5474	2.5474	Col 6h up vs Col 0	22.4151	4.04477	0.481196	1
19468	264635_at	---	---	NM_105224	AT1G65500	0.00160243	0.00308169	2.54648	2.54648	Col 6h up vs Col 0	13.7383	6.43575	1.24921	1
5706	250679_at	---	---	NM_120738	AT5G06550	0.0121643	0.00869156	2.54393	2.54393	Col 6h up vs Col 0	7.08378	4.85901	1.82916	1
21444	266649_at	TIP4;1	TIP4;1 (tonoplast intrinsic protein 4;1); water channel	NM_128141	AT2G25810	0.00215049	0.00128138	2.54184	2.54184	Col 6h up vs Col 0	12.5527	4.3604	0.926313	1
12196	257272_at	---	---	NM_113731 /// NM_202642	AT3G28130	1.23556e-05	9.13085e-06	2.54112	2.54112	Col 6h up vs Col 0	53.3956	4.43565	0.221524	1
16707	261834_at	---	---	NM_100940	AT1G10640	3.11034e-07	7.20313e-06	2.53756	2.53756	Col 6h up vs Col 0	138.494	10.765	0.207276	1
8943	253949_at	AR192	AR192; adenyl-nucleotide exchange factor/ chaperone binding / protein binding / protein	NM_118812	AT4G26780	0.00204727	0.0064556	2.53216	2.53216	Col 6h up vs Col 0	12.7449	7.7166	1.61457	1
16422	261545_at	---	---	NM_105031	AT1G63530	0.00721235	0.00691076	2.53196	2.53196	Col 6h up vs Col 0	8.49366	5.27675	1.65669	1
3727	248676_at	ATSDI1	ATSDI1 (SULPHUR DEFICIENCY-INDUCED 1); binding	NM_124262	AT5G48850	0.00157827	0.00046741	2.52846	2.52846	Col 6h up vs Col 0	13.8019	3.45318	0.667191	1
16803	261933_at	---	---	NM_102090	AT1G22410	4.93656e-08	3.78391e-08	2.522	2.522	Col 6h up vs Col 0	221.137	4.34846	0.0524375	1
12112	257188_at	---	---	NM_112154	AT3G13150	0.00403459	0.00225233	2.51975	2.51975	Col 6h up vs Col 0	10.2904	4.23003	1.09618	1
4396	249354_at	EMB3012	EMB3012 (embryo defective 3012)	NM_123412	AT5G40480	0.00256556	0.00323786	2.51538	2.51538	Col 6h up vs Col 0	11.882	5.51548	1.23783	1
520	245421_at	---	---	NM_117846	AT4G17430	0.000420186	0.000508089	2.51195	2.51195	Col 6h up vs Col 0	20.3798	5.15701	0.674787	1
21306	266510_at	SWA1	SWA1 (SLOW WALKER1); nucleotide binding	NM_130366	AT2G47990	0.000542672	0.000704988	2.51031	2.51031	Col 6h up vs Col 0	18.9335	5.29382	0.745601	1
6732	251713_at	---	---	NM_115466	AT3G56080	0.00168778	0.00118574	2.5089	2.5089	Col 6h up vs Col 0	13.5228	4.45365	0.878253	1
13579	258675_at	LTP6	LTP6; lipid binding	NM_111711	AT3G08770	0.000271907	0.000883274	2.50787	2.50787	Col 6h up vs Col 0	23.0631	6.90724	0.79865	1
19196	264360_at	DBE1	isoamylase, putative / starch debranching enzyme, putative	NM_100213 /// NM_202022	AT1G03310	0.000209148	0.000294051	2.50286	2.50286	Col 6h up vs Col 0	24.8276	5.28467	0.567612	1
4180	249134_at	---	---	NM_123681	AT5G43150	5.60939e-06	2.51206e-05	2.4956	2.4956	Col 6h up vs Col 0	65.6919	6.90323	0.280226	1
6663	251644_at	---	---	NM_115614	AT3G57540	0.000655771	0.000736493	2.49232	2.49232	Col 6h up vs Col 0	17.9211	5.00062	0.744093	1
20144	265326_at	---	---	NM_127379	AT2G18220	0.00311624	0.00252715	2.49068	2.49068	Col 6h up vs Col 0	11.1764	4.65912	1.11166	1
6279	251254_at	---	---	NM_116092	AT3G62270	0.000131377	8.83957e-05	2.48697	2.48697	Col 6h up vs Col 0	28.2527	4.18331	0.394848	1
21117	266320_at	---	---	NM_001084601 /// NM_130229	AT2G46640	0.000121485	9.38074e-05	2.48529	2.48529	Col 6h up vs Col 0	28.8694	4.34097	0.400976	1
20292	265474_at	---	---	NM_127130	AT2G15690	0.000462094	0.000223934	2.48354	2.48354	Col 6h up vs Col 0	19.8315	3.82879	0.514843	1
19054	264217_at	---	---	NM_104709	AT1G60190	6.19151e-05	1.8569e-05	2.48318	2.48318	Col 6h up vs Col 0	34.7101	3.32212	0.255228	1
7480	252468_at	PHS2	PHS2 (ALPHA-GLUCAN PHOSPHORYLASE 2); phosphorylase/ transferase, transferring glycosyl	NM_114564	AT3G46970	0.000859717	0.000615076	2.48051	2.48051	Col 6h up vs Col 0	16.5536	4.32191	0.696228	1
485	245385_at	---	---	NM_117477	AT4G14020	0.000794366	0.000208087	2.47013	2.47013	Col 6h up vs Col 0	16.9434	3.16345	0.497887	1
2518	247453_at	---	---	NM_125638	AT5G62440	3.4619e-05	0.000154458	2.46813	2.46813	Col 6h up vs Col 0	40.6015	6.93756	0.455651	1
9615	254630_at	---	---	NM_001084937 /// NM_117946	AT4G18360	0.00437567	0.00595039	2.46706	2.46706	Col 6h up vs Col 0	10.0235	5.56	1.47918	1
18391	263544_at	APL4	APL4; glucose-1-phosphate adenylyltransferase	NM_001036314 /// NM_127730	AT2G21590	0.000698695	0.00160695	2.46309	2.46309	Col 6h up vs Col 0	17.5926	6.14479	0.93142	1
10485	255527_at	---	---	NM_116469	AT4G02360	0.012055	0.00384343	2.4576	2.4576	Col 6h up vs Col 0	7.10662	3.3309	1.24988	1
18751	263913_at	---	---	NM_129213	AT2G36570	1.02897e-06	5.10766e-06	2.45695	2.45695	Col 6h up vs Col 0	101.932	6.73714	0.176252	1
5530	250502_at	MTHSC70-2	MTHSC70-2 (MITOCHONDRIAL HSP70 2); ATP binding	NM_120996	AT5G09590	0.00112308	0.00286626	2.45498	2.45498	Col 6h up vs Col 0	15.2917	6.4487	1.12457	1
6858	251840_at	ATPDIL1-3	ATPDIL1-3 (PDI-LIKE 1-3); protein disulfide isomerase	NM_001125370 /// NM_115353	AT3G54960	2.53162e-05	4.74919e-05	2.45249	2.45249	Col 6h up vs Col 0	44.1457	5.32228	0.321497	1
15277	260385_at	SOT18	SOT18 (DESULFO-GLUCOSINOLATE SULFOTRANSFERASE 18); 3-methylthiopropyl-desulfoglucosinol	NM_106069	AT1G74090	5.62063e-05	5.86314e-05	2.45246	2.45246	Col 6h up vs Col 0	35.6321	4.55615	0.340978	1
21482	266687_at	PRMT1A	PRMT1A (PROTEIN ARGININE METHYLTRANSFERASE 1A); protein-arginine N-methyltransferase	NM_127525	AT2G19670	0.0021753	0.00600239	2.45186	2.45186	Col 6h up vs Col 0	12.5082	6.86593	1.46377	1
8605	253609_at	AHA2	AHA2; ATPase/ hydrogen-exporting ATPase, phosphorylative mechanism	NM_119165	AT4G30190	1.61412e-06	1.36119e-06	2.44819	2.44819	Col 6h up vs Col 0	90.7675	4.20224	0.123458	1
1596	246516_at	---	---	NM_121579	AT5G15740	0.0142437	0.00452325	2.44111	2.44111	Col 6h up vs Col 0	6.6927	3.27688	1.30565	1
8577	253581_at	---	---	NM_001160806 /// NM_119212	AT4G30660	0.00101814	0.000938605	2.43867	2.43867	Col 6h up vs Col 0	15.7452	4.51916	0.765383	1
4514	249475_at	---	---	NM_123250	AT5G38890	0.00242421	0.00196663	2.4244	2.4244	Col 6h up vs Col 0	12.0942	4.36078	0.961517	1
8178	253177_s_at	---	---	NM_119681 /// NM_119682	AT4G35150 /// AT4G35160	0.00344494	0.00181497	2.42432	2.42432	Col 6h up vs Col 0	10.8256	3.7997	0.935978	1
12880	257970_at	---	---	NM_113673	AT3G27570	4.32672e-06	3.73809e-06	2.42396	2.42396	Col 6h up vs Col 0	70.2947	4.14956	0.157416	1
3275	248218_at	---	---	NM_124750	AT5G53710	0.00216571	0.00145834	2.41357	2.41357	Col 6h up vs Col 0	12.5253	4.04858	0.861952	1
3133	248074_at	FLA1	FLA1 (FASCICLIN-LIKE ARAB INOGALACTAN 1)	NM_124955	AT5G55730	6.25106e-06	1.8923e-05	2.41257	2.41257	Col 6h up vs Col 0	63.8584	5.7599	0.240528	1
13980	259077_s_at	RGP1	RGP1 (REVERSIBLY GLYCOSYLATED POLYPEPTIDE 1); cellulose synthase (UDP-forming)	NM_111090 /// NM_121569	AT3G02230 /// AT5G15650	3.21494e-05	1.36924e-05	2.4123	2.4123	Col 6h up vs Col 0	41.4148	3.42085	0.220265	1
18103	263250_at	---	---	NM_128696	AT2G31390	4.41589e-05	3.49851e-05	2.41124	2.41124	Col 6h up vs Col 0	38.0305	4.0546	0.284305	1
8784	253788_at	---	---	NM_001084992 /// NM_119010	AT4G28680	2.99958e-05	0.000212908	2.41063	2.41063	Col 6h up vs Col 0	42.1905	7.50847	0.474575	1
14929	260035_at	---	---	NM_105559	AT1G68850	0.0112604	0.00624374	2.40941	2.40941	Col 6h up vs Col 0	7.28074	3.89981	1.42836	1
5446	250418_at	---	---	NM_121162	AT5G11240	0.00381923	0.00819015	2.40595	2.40595	Col 6h up vs Col 0	10.4738	6.20556	1.57995	1
2107	247038_at	EPS1	EPS1 (ENHANCED PSEUDOMONAS SUSCEPTIBILTY 1); transferase/ transferase, transferring acy	NM_126116	AT5G67160	7.05729e-05	5.12867e-05	2.40472	2.40472	Col 6h up vs Col 0	33.4978	3.94705	0.314214	1
20551	265740_at	RHA2B	RHA2B (RING-H2 FINGER PROTEIN 2B); protein binding / ubiquitin-protein ligase/ zinc ion	NM_126177	AT2G01150	4.09749e-05	4.15707e-05	2.40172	2.40172	Col 6h up vs Col 0	38.8045	4.30052	0.295534	1
13752	258849_at	UGP	UGP (UDP-glucose pyrophosphorylase); UTP:glucose-1-phosphate uridylyltransferase/ nucle	NM_111195	AT3G03250	1.30501e-06	1.24256e-06	2.40091	2.40091	Col 6h up vs Col 0	95.8823	4.14791	0.115361	1
5366	250337_at	---	---	NM_121217	AT5G11790	5.03155e-05	1.51399e-05	2.39962	2.39962	Col 6h up vs Col 0	36.7149	3.07904	0.223636	1
10045	255070_at	ISA3	ISA3 (ISOAMYLASE 3); alpha-amylase/ isoamylase	NM_116971	AT4G09020	4.28658e-05	4.51451e-05	2.39898	2.39898	Col 6h up vs Col 0	38.3362	4.33576	0.301596	1
13623	258719_at	---	---	NM_111788	AT3G09540	0.00103068	0.000893394	2.39493	2.39493	Col 6h up vs Col 0	15.688	4.2546	0.723203	1
13782	258879_at	---	---	NM_111197 /// NM_180175	AT3G03270	0.00147022	0.00217136	2.39025	2.39025	Col 6h up vs Col 0	14.1021	5.09029	0.962563	1
18682	263841_at	---	---	NM_129242	AT2G36870	9.84409e-05	0.00014083	2.38847	2.38847	Col 6h up vs Col 0	30.5876	4.72591	0.412011	1
11676	256746_at	---	---	NM_113857	AT3G29320	0.0012131	0.000960332	2.38778	2.38778	Col 6h up vs Col 0	14.9429	4.11824	0.734929	1
6254	251229_at	BGLU7	BGLU7 (BETA GLUCOSIDASE 7); catalytic/ cation binding / hydrolase, hydrolyzing O-glycos	NM_116139	AT3G62740	0.00316659	0.00199765	2.3858	2.3858	Col 6h up vs Col 0	11.1197	3.8858	0.93187	1
3017	247957_at	ABI2	ABI2 (ABA INSENSITIVE 2); protein serine/threonine phosphatase	NM_001125976 /// NM_125087	AT5G57050	3.12474e-05	5.87368e-05	2.38456	2.38456	Col 6h up vs Col 0	41.7316	5.0098	0.320129	1
9194	254201_at	---	---	NM_118545	AT4G24130	0.000248522	0.000143737	2.38354	2.38354	Col 6h up vs Col 0	23.6548	3.65893	0.41248	1
5588	250560_at	RPA70B	RPA70B (RPA70-KDA SUBUNIT B); DNA binding / nucleic acid binding	NM_120884	AT5G08020	0.00686771	0.00327782	2.38228	2.38228	Col 6h up vs Col 0	8.63532	3.56516	1.10095	1
8594	253598_at	---	---	NM_119226	AT4G30800	0.000212345	0.000522877	2.37943	2.37943	Col 6h up vs Col 0	24.7224	5.59021	0.602985	1
20152	265334_at	---	---	NM_127394	AT2G18370	0.00394413	0.00456222	2.37536	2.37536	Col 6h up vs Col 0	10.3659	4.78443	1.23081	1
4350	249306_at	---	---	NM_123505	AT5G41400	0.000533621	0.000282235	2.37377	2.37377	Col 6h up vs Col 0	19.0258	3.55209	0.497862	1
9380	254389_s_at	---	---	NM_001125553 /// NM_118312 /// NM_202858 /// NM_202859	AT4G21903 /// AT4G21910	0.00038041	0.000227303	2.37331	2.37331	Col 6h up vs Col 0	20.9675	3.67021	0.466781	1
14249	259348_at	---	---	NM_111248	AT3G03770	7.14606e-07	5.05628e-06	2.36847	2.36847	Col 6h up vs Col 0	111.939	6.78888	0.161728	1
8017	253013_at	mtHsc70-1	mtHsc70-1 (mitochondrial heat shock protein 70-1); ATP binding	NM_119952	AT4G37910	0.000301471	0.000317668	2.36823	2.36823	Col 6h up vs Col 0	22.4001	4.30875	0.512943	1
11167	256217_at	---	---	NM_104511	AT1G56320	0.00922808	0.00425432	2.36713	2.36713	Col 6h up vs Col 0	7.80617	3.48473	1.19042	1
18399	263553_at	PAP10	PAP10 (PURPLE ACID PHOSPHATASE 10); acid phosphatase/ protein serine/threonine phosphat	NM_127196 /// NM_179629	AT2G16430	7.45653e-05	0.000184014	2.36596	2.36596	Col 6h up vs Col 0	32.9997	5.39079	0.435623	1
18558	263715_at	GPRI1	GPRI1 (GBF'S PRO-RICH REGION-INTERACTING FACTOR 1); transcription factor/ transcription	NM_127617	AT2G20570	2.9284e-05	6.14243e-05	2.36397	2.36397	Col 6h up vs Col 0	42.4624	5.0594	0.317734	1
1081	245993_at	---	---	NM_122077	AT5G20700	6.39582e-06	1.01645e-05	2.3626	2.3626	Col 6h up vs Col 0	63.4772	4.61251	0.193771	1
20486	265674_at	---	---	NM_001084521 /// NM_128778	AT2G32190	0.0151686	0.01082	2.36111	2.36111	Col 6h up vs Col 0	6.54099	4.14635	1.69041	1
6848	251830_at	PUR5	PUR5; ATP binding / phosphoribosylformylglycinamidine cyclo-ligase	NM_115359 /// NM_202708	AT3G55010	0.000150297	0.000188741	2.3518	2.3518	Col 6h up vs Col 0	27.2204	4.41749	0.432763	1
13075	258167_at	UGT84A2	UGT84A2; UDP-glycosyltransferase/ sinapate 1-glucosyltransferase	NM_113051	AT3G21560	1.28739e-05	6.59694e-05	2.35089	2.35089	Col 6h up vs Col 0	52.8198	6.33836	0.319999	1
6168	251143_at	SQD2	SQD2 (sulfoquinovosyldiacylglycerol 2); UDP-glycosyltransferase/ UDP-sulfoquinovose:DAG	NM_120200	AT5G01220	0.0176266	0.00523281	2.35005	2.35005	Col 6h up vs Col 0	6.18821	2.92956	1.26243	1
13596	258692_at	---	---	NM_111698	AT3G08640	7.41851e-06	7.24728e-06	2.3495	2.3495	Col 6h up vs Col 0	61.0592	4.00013	0.174699	1
7884	252879_at	NST-K1	NST-K1 (NUCLEOTIDE SUGAR TRANSPORTER-KT 1); nucleotide-sugar transmembrane transporter	NM_120099 /// NM_179196	AT4G39390	0.016905	0.0045317	2.34759	2.34759	Col 6h up vs Col 0	6.28509	2.81571	1.19466	1
18346	263498_at	LSH10	LSH10 (LIGHT SENSITIVE HYPOCOTYLS 10)	NM_129822 /// NM_180043	AT2G42610	4.29459e-05	0.000177978	2.34717	2.34717	Col 6h up vs Col 0	38.3169	6.08458	0.423457	1
16517	261642_at	APL2	APL2 (ADPGLC-PPASE LARGE SUBUNIT); glucose-1-phosphate adenylyltransferase	NM_102533	AT1G27680	9.82005e-05	0.000176415	2.34511	2.34511	Col 6h up vs Col 0	30.6082	4.83802	0.421502	1
5790	250764_at	---	---	NM_120678	AT5G05960	0.00209106	0.00694382	2.34105	2.34105	Col 6h up vs Col 0	12.6619	6.60674	1.39141	1
4898	249866_at	MAM1	MAM1 (METHYLTHIOALKYLMALATE SYNTHASE 1); 2-isopropylmalate synthase/ methylthioalkylmal	NM_122207	AT5G23010	1.84102e-05	0.00023306	2.33904	2.33904	Col 6h up vs Col 0	48.0493	8.19009	0.454538	1
13165	258259_s_at	---	---	NM_113594 /// NM_113596	AT3G26820 /// AT3G26840	0.00257028	0.00248133	2.33812	2.33812	Col 6h up vs Col 0	11.8752	4.26157	0.956969	1
2519	247454_at	---	---	NM_125638	AT5G62440	0.000190636	0.000528294	2.33785	2.33785	Col 6h up vs Col 0	25.4789	5.54682	0.580541	1
8009	253005_at	---	---	NM_119971	AT4G38100	0.0001839	9.45614e-05	2.33698	2.33698	Col 6h up vs Col 0	25.7358	3.37206	0.349403	1
17029	262162_at	---	---	NM_106451	AT1G78020	0.00417928	0.00294644	2.3367	2.3367	Col 6h up vs Col 0	10.1739	3.86858	1.01399	1
20094	265276_at	---	---	NM_128400	AT2G28400	0.000140819	0.000205897	2.33523	2.33523	Col 6h up vs Col 0	27.7158	4.53785	0.436607	1
16033	261149_s_at	DHAR1	DHAR1 (dehydroascorbate reductase); copper ion binding / glutathione dehydrogenase (asc	NM_001084095 /// NM_101813 /// NM_101814	AT1G19550 /// AT1G19570	0.00267189	0.00163436	2.33312	2.33312	Col 6h up vs Col 0	11.7318	3.63996	0.82737	1
21020	266223_at	---	---	NM_128438	AT2G28790	0.000119121	0.000225947	2.32953	2.32953	Col 6h up vs Col 0	29.0261	4.85574	0.446103	1
17048	262181_at	---	---	NM_106455	AT1G78060	0.000538704	0.00195044	2.32719	2.32719	Col 6h up vs Col 0	18.9737	6.20642	0.872282	1
5554	250526_at	---	---	NM_120944	AT5G08570	2.5535e-06	2.97747e-06	2.32255	2.32255	Col 6h up vs Col 0	80.6153	4.05924	0.134275	1
5179	250149_at	---	---	NM_121474	AT5G14700	0.00729598	0.00901802	2.32046	2.32046	Col 6h up vs Col 0	8.46056	4.78588	1.50845	1
8988	253994_at	ABI1	ABI1 (ABA INSENSITIVE 1); calcium ion binding / protein serine/threonine phosphatase	NM_118741	AT4G26080	3.60623e-06	5.26368e-06	2.32019	2.32019	Col 6h up vs Col 0	73.7067	4.30492	0.15575	1
5264	250234_at	---	---	NM_121345	AT5G13420	5.1399e-05	4.03627e-05	2.32016	2.32016	Col 6h up vs Col 0	36.5042	3.70242	0.270466	1
13109	258202_at	---	---	NM_112248	AT3G13940	0.00309616	0.00472681	2.32009	2.32009	Col 6h up vs Col 0	11.1993	4.95518	1.17988	1
9955	254980_at	---	---	NM_117113	AT4G10450	0.000145201	0.000290132	2.3198	2.3198	Col 6h up vs Col 0	27.4817	4.90152	0.475615	1
1652	246573_at	---	---	NM_102904	AT1G31690	0.00690896	0.00346411	2.31446	2.31446	Col 6h up vs Col 0	8.6179	3.39057	1.04915	1
6498	251476_at	---	---	NM_115829	AT3G59670	0.000407154	0.00206234	2.31395	2.31395	Col 6h up vs Col 0	20.5644	6.76184	0.876833	1
18382	263535_at	---	---	NM_128055	AT2G24970	0.000956389	0.00163006	2.31143	2.31143	Col 6h up vs Col 0	16.0403	4.86331	0.808517	1
6020	250994_at	---	---	NM_120327	AT5G02490	1.44904e-05	4.47715e-05	2.30843	2.30843	Col 6h up vs Col 0	51.1949	5.27983	0.275019	1
6758	251740_at	ROC2	ROC2 (ROTAMASE CYCLOPHILIN 2); cyclosporin A binding / peptidyl-prolyl cis-trans isomer	NM_001084832 /// NM_115465	AT3G56070	0.000358264	0.00061867	2.30832	2.30832	Col 6h up vs Col 0	21.329	4.73013	0.591386	1
21210	266413_at	---	---	NM_129431	AT2G38740	0.00402077	0.00461908	2.30572	2.30572	Col 6h up vs Col 0	10.3018	4.45341	1.15279	1
8245	253245_at	GBF6	GBF6 (G-BOX BINDING FACTOR 6); DNA binding / protein heterodimerization/ transcription	NM_001125643 /// NM_119625	AT4G34588 /// AT4G34590	0.00557782	0.00301445	2.30115	2.30115	Col 6h up vs Col 0	9.25672	3.42089	0.985487	1
12727	257814_at	AtFaTA	AtFaTA (Arabidopsis FatA acyl-ACP thioesterase); acyl carrier/ acyl-[acyl-carrier-prote	NM_113415	AT3G25110	7.25846e-06	1.02251e-05	2.30082	2.30082	Col 6h up vs Col 0	61.4091	4.19814	0.182303	1
9078	254085_at	HVA22D	ATHVA22D	NM_001125576 /// NM_118628	AT4G24960	0.000241235	0.000527003	2.29994	2.29994	Col 6h up vs Col 0	23.8535	4.99123	0.557986	1
7948	252943_at	CAD9	CAD9 (CINNAMYL ALCOHOL DEHYDROGENASE 9); binding / catalytic/ oxidoreductase/ zinc ion	NM_001036735 /// NM_120093	AT4G39330	6.08719e-05	0.000321091	2.29576	2.29576	Col 6h up vs Col 0	34.8705	6.25259	0.478157	1
994	245904_at	ATSPS2F	ATSPS2F (SUCROSE PHOSPHATE SYNTHASE 2F); sucrose-phosphate synthase	NM_121149	AT5G11110	2.64719e-05	4.98916e-05	2.29536	2.29536	Col 6h up vs Col 0	43.6231	4.57395	0.279604	1
12609	257694_at	---	---	NM_112122	AT3G12860	5.1941e-05	4.03101e-05	2.29091	2.29091	Col 6h up vs Col 0	36.4009	3.58018	0.262278	1
19208	264372_at	ATGLX1	ATGLX1 (GLYOXALASE I HOMOLOG); lactoylglutathione lyase/ metal ion binding	NM_001035948 /// NM_001035949 /// NM_101055 /// NM_179312 /// NM_179313	AT1G11840	6.9686e-05	4.11849e-05	2.28926	2.28926	Col 6h up vs Col 0	33.6132	3.31997	0.263386	1
8077	253073_at	CYP81F4	CYP81F4; electron carrier/ heme binding / iron ion binding / monooxygenase/ oxygen bind	NM_119904	AT4G37410	1.89958e-05	0.00077397	2.28517	2.28517	Col 6h up vs Col 0	47.6517	11.0604	0.618957	1
946	245854_at	AAC2	AAC2 (ADP/ATP carrier 2); ATP:ADP antiporter/ binding	NM_001036799 /// NM_121352	AT5G13490	0.00219235	0.00134824	2.28498	2.28498	Col 6h up vs Col 0	12.478	3.45777	0.73896	1
17904	263047_at	---	---	NM_127317	AT2G17630	0.000397083	0.000290254	2.28414	2.28414	Col 6h up vs Col 0	20.7122	3.55982	0.458322	1
17804	262943_at	---	---	NM_106595	AT1G79470	0.000597292	0.00101418	2.28368	2.28368	Col 6h up vs Col 0	18.4147	4.64866	0.673182	1
8331	253331_at	---	---	NM_119503	AT4G33490	0.00109596	0.00266519	2.28318	2.28318	Col 6h up vs Col 0	15.4036	5.35249	0.92662	1
8406	253407_at	---	---	NM_119446	AT4G32920	0.000165513	0.000257706	2.28022	2.28022	Col 6h up vs Col 0	26.5015	4.37857	0.440586	1
18383	263536_at	WRKY60	WRKY60; transcription factor	NM_128058	AT2G25000	0.00467029	0.00506968	2.27887	2.27887	Col 6h up vs Col 0	9.81313	4.26706	1.15955	1
10829	255876_at	---	---	NM_129610	AT2G40480	0.000428597	0.000580515	2.27566	2.27566	Col 6h up vs Col 0	20.2644	4.25767	0.560282	1
15998	261114_at	AtbZIP44	AtbZIP44 (Arabidopsis thaliana basic leucine-zipper 44); DNA binding / protein heterodi	NM_001084357 /// NM_001124131 /// NM_106193	AT1G75388 /// AT1G75390	5.02176e-05	0.000118428	2.2748	2.2748	Col 6h up vs Col 0	36.7342	4.81177	0.349303	1
21068	266271_at	ATGSTU6	ATGSTU6 (ARABIDOPSIS THALIANA GLUTATHIONE S-TRANSFERASE TAU 6); glutathione transferase	NM_128498	AT2G29440	3.5264e-05	6.31136e-05	2.27475	2.27475	Col 6h up vs Col 0	40.401	4.42646	0.292168	1
21050	266253_at	HDT4	HDT4; histone deacetylase	NM_128344 /// NM_179778	AT2G27840	0.00764984	0.00309929	2.27382	2.27382	Col 6h up vs Col 0	8.32556	3.0183	0.96676	1
9595	254609_at	---	---	NM_118014	AT4G18970	0.000272264	0.000159391	2.27167	2.27167	Col 6h up vs Col 0	23.0546	3.27895	0.379268	1
9183	254190_at	---	---	NM_118520	AT4G23885	2.27194e-05	3.0423e-05	2.27022	2.27022	Col 6h up vs Col 0	45.4373	4.04473	0.237381	1
16122	261240_at	SBT3.5	SBT3.5; identical protein binding / serine-type endopeptidase	NM_103027	AT1G32940	0.00146289	0.00217495	2.26998	2.26998	Col 6h up vs Col 0	14.1234	4.51432	0.852358	1
11242	256293_at	AGO7	AGO7 (ARGONAUTE7); nucleic acid binding	NM_105611	AT1G69440	0.000667906	0.000723523	2.269	2.269	Col 6h up vs Col 0	17.8256	3.98171	0.595655	1
8941	253947_at	MAP65-2	MAP65-2	NM_118810	AT4G26760	3.93552e-06	1.24145e-05	2.2675	2.2675	Col 6h up vs Col 0	72.0505	5.0097	0.185414	1
10007	255032_at	---	---	NM_117018 /// NM_202795	AT4G09500	0.00131068	0.00348719	2.26589	2.26589	Col 6h up vs Col 0	14.5996	5.47017	0.999143	1
18856	264019_at	---	---	NM_127683	AT2G21130	0.000383287	0.000423565	2.26408	2.26408	Col 6h up vs Col 0	20.9224	3.94259	0.502503	1
1701	246623_at	ATNUC-L1	ATNUC-L1; nucleic acid binding / nucleotide binding	NM_103785	AT1G48920	0.000113633	0.000232681	2.26033	2.26033	Col 6h up vs Col 0	29.4055	4.61433	0.418455	1
13063	258155_at	RACK1C_AT	RACK1C_AT (RECEPTOR FOR ACTIVATED C KINASE 1 C); nucleotide binding	NM_112695	AT3G18130	3.22715e-06	6.86841e-06	2.25612	2.25612	Col 6h up vs Col 0	75.8648	4.44511	0.156247	1
20541	265730_at	---	---	NM_128781	AT2G32220	0.000359621	0.000448254	2.24793	2.24793	Col 6h up vs Col 0	21.3061	4.01331	0.502306	1
21788	266996_at	CYP710A2	CYP710A2 (cytochrome P450, family 710, subfamily A, polypeptide 2); C-22 sterol desatur	NM_129001	AT2G34490	4.70132e-05	0.000168251	2.24762	2.24762	Col 6h up vs Col 0	37.3938	5.26327	0.37534	1
8602	253606_at	---	---	NM_119199	AT4G30530	8.30183e-05	5.8311e-05	2.24473	2.24473	Col 6h up vs Col 0	32.0474	3.32401	0.276591	1
13129	258222_at	---	---	NM_112438	AT3G15680	3.64807e-05	0.000107597	2.24135	2.24135	Col 6h up vs Col 0	40.0349	4.9198	0.3277	1
1289	246203_at	---	---	NM_119824	AT4G36610	0.00533062	0.00383104	2.24124	2.24124	Col 6h up vs Col 0	9.39643	3.54358	1.00565	1
20232	265414_at	---	---	NM_127218	AT2G16660	0.000208386	4.39599e-05	2.24123	2.24123	Col 6h up vs Col 0	24.8529	2.3732	0.25464	1
7073	252058_at	---	---	NM_115107	AT3G52470	0.00313833	0.00163981	2.24121	2.24121	Col 6h up vs Col 0	11.1514	3.14283	0.751555	1
15525	260636_at	ATCDS1	ATCDS1; phosphatidate cytidylyltransferase	NM_104923	AT1G62430	1.93289e-05	2.75459e-05	2.23974	2.23974	Col 6h up vs Col 0	47.4323	3.97424	0.223433	1
8531	253534_at	CYP83B1	CYP83B1 (CYTOCHROME P450 MONOOXYGENASE 83B1); oxidoreductase, acting on paired donors,	NM_119299	AT4G31500	9.56371e-07	1.8347e-06	2.23968	2.23968	Col 6h up vs Col 0	103.868	4.21672	0.108259	1
20936	266132_at	SPX3	SPX3 (SPX DOMAIN GENE 3)	NM_130076	AT2G45130	0.0223215	0.00890694	2.2384	2.2384	Col 6h up vs Col 0	5.65917	2.91889	1.37542	1
17368	262504_at	ATPDIL1-1	ATPDIL1-1 (PDI-LIKE 1-1); protein disulfide isomerase	NM_102024 /// NM_179365	AT1G21750	1.90663e-05	1.28893e-05	2.23577	2.23577	Col 6h up vs Col 0	47.6048	3.22956	0.18091	1
6657	251638_at	---	---	NM_115609	AT3G57490	8.74501e-06	1.68623e-05	2.23448	2.23448	Col 6h up vs Col 0	58.4803	4.26057	0.194279	1
11675	256745_at	---	---	NM_001035715 /// NM_113861	AT3G29360	0.000142955	8.28393e-05	2.23233	2.23233	Col 6h up vs Col 0	27.6006	3.11724	0.301176	1
277	245175_at	UNE5	UNE5 (UNFERTILIZED EMBRYO SAC 5); protein disulfide isomerase	NM_001036478 /// NM_001084605 /// NM_130315 /// NM_201979	AT2G47470	1.71765e-06	9.58187e-07	2.23229	2.23229	Col 6h up vs Col 0	89.3224	3.03568	0.0906285	1
1570	246490_at	CPuORF10	CPuORF10 (Conserved peptide upstream open reading frame 10)	NM_001036811 /// NM_001125760 /// NM_121600	AT5G15948 /// AT5G15950	5.51763e-06	1.23001e-05	2.22936	2.22936	Col 6h up vs Col 0	65.9755	4.38817	0.177366	1
12919	258009_at	---	---	NM_112831	AT3G19440	0.00323311	0.00224008	2.22911	2.22911	Col 6h up vs Col 0	11.0466	3.41003	0.823187	1
8277	253277_at	ATCAD5	ATCAD5 (CINNAMYL ALCOHOL DEHYDROGENASE 5); cinnamyl-alcohol dehydrogenase	NM_001036711 /// NM_119587	AT4G34230	0.000281646	0.0011377	2.22537	2.22537	Col 6h up vs Col 0	22.8351	5.61219	0.655387	1
2254	247186_at	---	---	NM_125945	AT5G65470	0.00236891	0.000674725	2.22374	2.22374	Col 6h up vs Col 0	12.1814	2.53303	0.554511	1
8012	253008_at	ATEXPA20	ATEXPA20 (ARABIDOPSIS THALIANA EXPANSIN A20)	NM_119982	AT4G38210	0.00081879	0.000525116	2.22228	2.22228	Col 6h up vs Col 0	16.7932	3.22645	0.512344	1
953	245861_at	---	---	NM_122713	AT5G28300	0.00691888	0.00381397	2.22135	2.22135	Col 6h up vs Col 0	8.61373	3.17198	0.981992	1
17874	263016_at	---	---	NM_102190	AT1G23410	0.000115771	0.000554419	2.22075	2.22075	Col 6h up vs Col 0	29.255	5.70544	0.520064	1
11016	256065_at	---	---	NM_100581	AT1G07070	5.07318e-05	8.29694e-05	2.21992	2.21992	Col 6h up vs Col 0	36.6333	4.08193	0.297138	1
20764	265958_at	ADK	ADK (ADENOSINE KINASE); adenylate kinase/ nucleotide kinase	NM_129281	AT2G37250	0.000129669	6.28364e-05	2.21499	2.21499	Col 6h up vs Col 0	28.3549	2.90507	0.27321	1
19973	265154_at	---	---	NM_102835	AT1G30960	0.00953916	0.00731202	2.21298	2.21298	Col 6h up vs Col 0	7.71685	3.58179	1.23774	1
17800	262939_s_at	GAPCP-2	GAPCP-2; NAD or NADH binding / binding / catalytic/ glyceraldehyde-3-phosphate dehydrog	NM_101496 /// NM_106601	AT1G16300 /// AT1G79530	9.80097e-05	0.000117291	2.21225	2.21225	Col 6h up vs Col 0	30.6245	3.73357	0.325105	1
6024	250998_at	---	---	NM_120340	AT5G02620	0.0363067	0.0100864	2.21076	2.21076	Col 6h up vs Col 0	4.66118	2.449	1.40108	1
15208	260316_at	---	---	NM_105056	AT1G63810	0.00446485	0.00771588	2.20937	2.20937	Col 6h up vs Col 0	9.95802	4.69957	1.2585	1
6686	251667_at	NAP57	NAP57 (Arabidopsis thaliana homologue of NAP57); pseudouridine synthase	NM_115574	AT3G57150	0.000267877	0.000718729	2.20866	2.20866	Col 6h up vs Col 0	23.1604	4.82857	0.555957	1
6535	251513_at	PRN	PRN (PIRIN); calmodulin binding	NM_115784	AT3G59220	0.0175683	0.00405713	2.20595	2.20595	Col 6h up vs Col 0	6.19585	2.29218	0.986543	1
20897	266093_at	---	---	NM_129356	AT2G37990	2.88459e-05	2.61875e-05	2.20591	2.20591	Col 6h up vs Col 0	42.6338	3.39123	0.212115	1
21374	266578_at	---	---	NM_127952	AT2G23910	0.0387369	0.0105722	2.20579	2.20579	Col 6h up vs Col 0	4.53697	2.41564	1.41983	1
1514	246434_at	RCP1	RCP1 (ROOT CAP 1); maltose transmembrane transporter	NM_121758	AT5G17520	1.58901e-07	1.84696e-07	2.20529	2.20529	Col 6h up vs Col 0	164.352	3.54147	0.0574617	1
18169	263318_at	AtGDU4	AtGDU4 (Arabidopsis thaliana GLUTAMINE DUMPER 4)	NM_128035	AT2G24762	1.12482e-05	2.69944e-05	2.20515	2.20515	Col 6h up vs Col 0	54.734	4.38628	0.213702	1
19701	264873_at	UGT74B1	UGT74B1 (UDP-glucosyl transferase 74B1); UDP-glycosyltransferase/ thiohydroximate beta-	NM_102256	AT1G24100	6.48163e-06	8.19955e-06	2.20487	2.20487	Col 6h up vs Col 0	63.2562	3.6697	0.154702	1
15049	260157_at	---	---	NM_104171	AT1G52930	9.41976e-06	2.9299e-05	2.2009	2.2009	Col 6h up vs Col 0	57.3495	4.67758	0.217501	1
4942	249910_at	ADT5	ADT5 (arogenate dehydratase 5); arogenate dehydratase/ prephenate dehydratase	NM_122169	AT5G22630	0.00912823	0.00507216	2.19989	2.19989	Col 6h up vs Col 0	7.83564	3.12216	1.06255	1
20908	266104_at	---	---	NM_130078 /// NM_201962 /// NM_201963	AT2G45150	0.0150443	0.00263338	2.19891	2.19891	Col 6h up vs Col 0	6.56071	2.06819	0.840637	1
15127	260235_at	NRP1	NRP1 (NAP1-RELATED PROTEIN 1); DNA binding / chromatin binding / histone binding	NM_001036205 /// NM_001084353 /// NM_106116	AT1G74560	0.0013299	0.00125679	2.19536	2.19536	Col 6h up vs Col 0	14.5358	3.56506	0.654031	1
17141	262277_at	---	---	NM_105537	AT1G68650	0.00149616	0.000901461	2.19458	2.19458	Col 6h up vs Col 0	14.0275	3.09003	0.587423	1
20913	266109_at	---	---	NM_129345	AT2G37890	0.00107555	0.0083791	2.19355	2.19355	Col 6h up vs Col 0	15.4902	7.41291	1.27614	1
19811	264987_at	---	---	NM_102465	AT1G27030	2.38857e-05	2.16664e-05	2.193	2.193	Col 6h up vs Col 0	44.8355	3.33609	0.19842	1
17628	262766_at	---	---	NM_101186	AT1G13160	0.000370499	0.000448506	2.1924	2.1924	Col 6h up vs Col 0	21.1259	3.73805	0.471843	1
394	245293_at	---	---	NM_117767	AT4G16660	9.5321e-05	0.000355061	2.19184	2.19184	Col 6h up vs Col 0	30.8588	5.08457	0.439384	1
7916	252911_at	CYP96A12	CYP96A12; electron carrier/ heme binding / iron ion binding / monooxygenase/ oxygen bin	NM_120111	AT4G39510	0.000196242	0.000221543	2.1911	2.1911	Col 6h up vs Col 0	25.2736	3.61657	0.381591	1
22219	267436_at	FRK1	FRK1 (FLG22-INDUCED RECEPTOR-LIKE KINASE 1); kinase	NM_127476	AT2G19190	0.000649636	0.00853409	2.18935	2.18935	Col 6h up vs Col 0	17.9703	8.61962	1.27909	1
11308	256366_at	---	---	NM_105359	AT1G66880	5.15972e-05	0.000119717	2.1872	2.1872	Col 6h up vs Col 0	36.4663	4.34454	0.317703	1
2380	247313_at	SAL1	SAL1; 3'(2'),5'-bisphosphate nucleotidase/ inositol or phosphatidylinositol phosphatase	NM_125794	AT5G63980	0.00021745	0.000148046	2.18636	2.18636	Col 6h up vs Col 0	24.5585	3.10741	0.337416	1
6613	251593_at	NRPA1	NRPA1; DNA binding / DNA-directed RNA polymerase/ zinc ion binding	NM_115626	AT3G57660	0.00208396	0.00362305	2.18626	2.18626	Col 6h up vs Col 0	12.6752	4.40199	0.926109	1
4451	249411_at	SIP1	SIP1 (seed imbibition 1-like); galactinol-sucrose galactosyltransferase/ hydrolase, hyd	NM_123403	AT5G40390	0.000752338	0.00200544	2.18582	2.18582	Col 6h up vs Col 0	17.2158	4.87203	0.754659	1
15787	260902_at	---	---	NM_101995	AT1G21440	1.79569e-07	7.31368e-07	2.18544	2.18544	Col 6h up vs Col 0	159.315	4.78448	0.080084	1
16308	261428_at	ICS2	ICS2 (ISOCHORISMATE SYNTHASE 2); isochorismate synthase	NM_001160879 /// NM_101744	AT1G18870	0.00691825	0.00111674	2.18522	2.18522	Col 6h up vs Col 0	8.614	2.00973	0.622159	1
4987	249955_at	---	---	NM_121889	AT5G18840	0.0303973	0.00747362	2.18447	2.18447	Col 6h up vs Col 0	5.01197	2.27002	1.20779	1
21215	266418_at	ANNAT4	ANNAT4 (ANNEXIN ARABIDOPSIS 4); calcium ion binding / calcium-dependent phospholipid bi	NM_129432	AT2G38750	0.00331004	0.000493605	2.1841	2.1841	Col 6h up vs Col 0	10.9643	1.97828	0.481145	1
20006	265188_at	ALDH2B7	ALDH2B7; 3-chloroallyl aldehyde dehydrogenase/ aldehyde dehydrogenase (NAD)	NM_102228	AT1G23800	0.000139622	6.10492e-05	2.183	2.183	Col 6h up vs Col 0	27.7813	2.72098	0.26118	1
13240	258336_at	PDX1.2	A37; protein heterodimerization	NM_112475	AT3G16050	5.48189e-05	2.3237e-05	2.18295	2.18295	Col 6h up vs Col 0	35.8739	2.68906	0.19989	1
14787	259891_at	---	---	NM_105932	AT1G72730	0.00023574	0.000591052	2.18263	2.18263	Col 6h up vs Col 0	24.0085	4.57046	0.50765	1
8204	253203_at	ADC2	ADC2 (ARGININE DECARBOXYLASE 2); arginine decarboxylase	NM_119637 /// NM_202955	AT4G34710	2.35504e-05	3.00411e-05	2.18256	2.18256	Col 6h up vs Col 0	45.0047	3.61805	0.21438	1
10844	255891_at	EGY3	EGY3 (ETHYLENE-DEPENDENT GRAVITROPISM-DEFICIENT AND YELLOW-GREEN-LIKE 3)	NM_101650	AT1G17870	6.37502e-06	4.87316e-06	2.18207	2.18207	Col 6h up vs Col 0	63.5313	3.12452	0.131149	1
6865	251847_at	TSA1	TSA1 (TRYPTOPHAN SYNTHASE ALPHA CHAIN); tryptophan synthase	NM_115321	AT3G54640	0.00061121	0.000707688	2.18055	2.18055	Col 6h up vs Col 0	18.2919	3.67348	0.535535	1
18282	263433_at	MIPS2	MIPS2 (MYO-INOSITOL-1-PHOSTPATE SYNTHASE 2); binding / catalytic/ inositol-3-phosphate	NM_127790 /// NM_201780	AT2G22240	0.000596741	0.00123426	2.1788	2.1788	Col 6h up vs Col 0	18.4196	4.40513	0.637745	1
17000	262133_at	SULTR1;2	SULTR1;2 (SULFATE TRANSPORTER 1;2); sulfate transmembrane transporter	NM_106449 /// NM_179568	AT1G78000	0.000247322	0.000254642	2.17867	2.17867	Col 6h up vs Col 0	23.687	3.48058	0.391841	1
4092	249046_at	---	---	NM_123807	AT5G44400	0.00143323	0.00323325	2.17855	2.17855	Col 6h up vs Col 0	14.2112	4.6983	0.881615	1
12913	258003_at	EXPA5	EXPA5 (EXPANSIN A5)	NM_113824	AT3G29030	0.0013154	0.00450215	2.17796	2.17796	Col 6h up vs Col 0	14.5838	5.42266	0.991538	1
7091	252076_at	---	---	NM_115025	AT3G51660	0.00583203	0.00762897	2.17565	2.17565	Col 6h up vs Col 0	9.12089	4.12098	1.20485	1
5918	250892_at	ATCSLA09	ATCSLA09; mannan synthase/ transferase, transferring glycosyl groups	NM_120457	AT5G03760	0.00745217	0.0096878	2.17488	2.17488	Col 6h up vs Col 0	8.39998	4.16533	1.32233	1
5994	250968_at	---	---	NM_120367	AT5G02890	0.00233034	0.00946064	2.17237	2.17237	Col 6h up vs Col 0	12.2438	5.9963	1.30598	1
15249	260357_at	AFP1	AFP1 (ABI FIVE BINDING PROTEIN)	NM_105593	AT1G69260	1.32058e-05	4.17009e-06	2.1714	2.1714	Col 6h up vs Col 0	52.466	2.4449	0.124266	1
13710	258807_at	---	---	NM_001125095 /// NM_111274 /// NM_202487	AT3G04030	0.000187469	0.00018532	2.16901	2.16901	Col 6h up vs Col 0	25.5982	3.3872	0.352858	1
17096	262231_at	---	---	NM_105547	AT1G68740	0.00484572	0.0039746	2.16817	2.16817	Col 6h up vs Col 0	9.69556	3.40676	0.936997	1
19087	264250_at	ATGGH2	ATGGH2 (gamma-glutamyl hydrolase 2); omega peptidase	NM_106515	AT1G78680	2.30443e-05	1.66675e-05	2.16283	2.16283	Col 6h up vs Col 0	45.2658	3.02634	0.178285	1
12406	257487_at	---	---	NM_105843	AT1G71850	0.000346573	0.00125233	2.16229	2.16229	Col 6h up vs Col 0	21.5314	5.07306	0.6283	1
16190	261309_at	CPuORF31	CPuORF31 (Conserved peptide upstream open reading frame 31)	NM_001123980 /// NM_103756 /// NM_202264	AT1G48598 /// AT1G48600	2.23368e-05	6.28341e-05	2.16104	2.16104	Col 6h up vs Col 0	45.6432	4.39077	0.256527	1
1211	246125_at	---	---	NM_121994	AT5G19875	1.82013e-05	8.22408e-05	2.16096	2.16096	Col 6h up vs Col 0	48.195	5.0013	0.276726	1
9072	254079_at	---	---	NM_118705	AT4G25730	0.000345577	0.000753774	2.15873	2.15873	Col 6h up vs Col 0	21.549	4.30063	0.532199	1
16008	261124_at	---	---	NM_100368	AT1G04900	0.00291219	0.00286739	2.15842	2.15842	Col 6h up vs Col 0	11.4183	3.53416	0.82538	1
16257	261377_at	---	---	NM_101742	AT1G18850	0.00819128	0.00912951	2.15492	2.15492	Col 6h up vs Col 0	8.13339	3.846	1.26097	1
6614	251594_at	---	---	NM_115623 /// NM_202723	AT3G57630	0.000759628	0.000413391	2.1546	2.1546	Col 6h up vs Col 0	17.1672	2.83352	0.440144	1
3081	248021_at	---	---	NM_001037006 /// NM_125033	AT5G56500	0.000675319	0.00253843	2.15269	2.15269	Col 6h up vs Col 0	17.7683	5.23675	0.785932	1
17510	262646_at	ASP4	ASP4 (ASPARTATE AMINOTRANSFERASE 4); catalytic/ pyridoxal phosphate binding / transamin	NM_104958 /// NM_179507	AT1G62800	0.000707068	0.000283235	2.15152	2.15152	Col 6h up vs Col 0	17.5315	2.57371	0.391481	1
11448	256512_at	---	---	NM_103055	AT1G33265	5.45028e-05	2.96878e-05	2.15133	2.15133	Col 6h up vs Col 0	35.9301	2.77377	0.205864	1
14404	259503_at	---	---	NM_101455	AT1G15870	0.00119465	0.000361156	2.15106	2.15106	Col 6h up vs Col 0	15.0117	2.36859	0.420754	1
3049	247989_at	---	---	NM_125018	AT5G56350	0.00175668	0.00422134	2.1501	2.1501	Col 6h up vs Col 0	13.3585	4.6934	0.936913	1
13754	258851_at	ATGSTF11	ATGSTF11 (GLUTATHIONE S-TRANSFERASE F11); glutathione transferase	NM_111189	AT3G03190	9.66196e-06	0.000131519	2.14703	2.14703	Col 6h up vs Col 0	56.9681	6.64659	0.311126	1
7836	252831_at	DHS1	DHS1 (3-DEOXY-D-ARABINO-HEPTULOSONATE 7-PHOSPHATE SYNTHASE 1); 3-deoxy-7-phosphoheptulo	NM_120162	AT4G39980	7.18207e-05	6.15334e-05	2.14653	2.14653	Col 6h up vs Col 0	33.3384	3.13279	0.250585	1
6207	251182_at	ATERDJ3B	ATERDJ3B; heat shock protein binding / unfolded protein binding	NM_116125	AT3G62600	1.80652e-05	2.1034e-05	2.14646	2.14646	Col 6h up vs Col 0	48.2911	3.37222	0.186216	1
6753	251735_at	ATFER3	ATFER3 (ferritin 3); binding / ferric iron binding / oxidoreductase/ transition metal i	NM_115467	AT3G56090	0.0134765	0.00672198	2.14167	2.14167	Col 6h up vs Col 0	6.82819	2.821	1.10171	1
7218	252204_at	---	---	NM_114894	AT3G50340	3.97264e-05	6.41638e-05	2.1402	2.1402	Col 6h up vs Col 0	39.1287	3.69165	0.25159	1
11727	256798_at	---	---	NM_112749	AT3G18630	0.00162027	0.000522581	2.13957	2.13957	Col 6h up vs Col 0	13.692	2.38313	0.46414	1
13493	258589_at	LTL1	LTL1 (LI-TOLERANT LIPASE 1); carboxylesterase/ hydrolase, acting on ester bonds	NM_111300	AT3G04290	0.000596813	0.00605825	2.13893	2.13893	Col 6h up vs Col 0	18.419	7.29156	1.05566	1
17742	262880_at	---	---	NM_105162	AT1G64880	0.000112208	0.00025259	2.13806	2.13806	Col 6h up vs Col 0	29.5078	4.11902	0.372243	1
17483	262619_at	---	---	NM_100534	AT1G06550	5.01589e-05	7.15996e-05	2.13513	2.13513	Col 6h up vs Col 0	36.7458	3.55322	0.257859	1
5981	250955_at	CPUORF47	CPUORF47 (CONSERVED PEPTIDE UPSTREAM OPEN READING FRAME 47)	NM_001085053 /// NM_001125688 /// NM_120397	AT5G03190	0.000131711	5.11668e-05	2.13173	2.13173	Col 6h up vs Col 0	28.2329	2.47408	0.233684	1
16177	261296_at	---	---	NM_103742	AT1G48460	0.000754751	0.000289574	2.13059	2.13059	Col 6h up vs Col 0	17.1997	2.47726	0.384078	1
18951	264114_at	CDT1A	CDT1A (ARABIDOPSIS HOMOLOG OF YEAST CDT1 A); cyclin-dependent protein kinase/ protein b	NM_128683	AT2G31270	4.45422e-05	0.0010443	2.12922	2.12922	Col 6h up vs Col 0	37.9421	8.09799	0.569148	1
15279	260387_at	SOT16	SOT16 (SULFOTRANSFERASE 16); desulfoglucosinolate sulfotransferase/ sulfotransferase	NM_106070	AT1G74100	0.000136557	0.000531324	2.12819	2.12819	Col 6h up vs Col 0	27.9524	4.82169	0.45999	1
8773	253777_at	---	---	NM_118987	AT4G28450	0.00152998	0.00375798	2.12793	2.12793	Col 6h up vs Col 0	13.9327	4.56899	0.874486	1
10634	255679_at	---	---	NM_001084871 /// NM_001125433	AT4G00520	0.000130008	0.00019894	2.12652	2.12652	Col 6h up vs Col 0	28.3345	3.63468	0.342074	1
6818	251800_at	RBL	RBL (REBELOTE)	NM_115408	AT3G55510	0.00126352	0.00918737	2.12561	2.12561	Col 6h up vs Col 0	14.7614	6.75028	1.21945	1
13882	258979_at	---	---	NM_111778	AT3G09440	0.000187514	0.000305427	2.1239	2.1239	Col 6h up vs Col 0	25.5965	3.71456	0.386985	1
3198	248139_at	---	---	NM_124879	AT5G54970	2.57386e-05	0.000106651	2.12299	2.12299	Col 6h up vs Col 0	43.9513	4.68748	0.284404	1
7746	252740_at	---	---	NM_114195	AT3G43270	0.000145093	0.000293482	2.12198	2.12198	Col 6h up vs Col 0	27.4874	3.93236	0.381495	1
10602	255647_at	ECA2	ECA2 (ER-TYPE CA2+-ATPASE 2); calcium-transporting ATPase	NM_116317	AT4G00900	0.00724515	0.00131412	2.12031	2.12031	Col 6h up vs Col 0	8.48062	1.92774	0.606164	1
16528	261653_at	SBTI1.1	SBTI1.1; serine-type endopeptidase	NM_100070	AT1G01900	0.000298286	0.000657572	2.11767	2.11767	Col 6h up vs Col 0	22.4676	4.08519	0.484869	1
14475	259574_at	MLP168	MLP168 (MLP-LIKE PROTEIN 168)	NM_103228	AT1G35310	0.00028032	0.00148732	2.1169	2.1169	Col 6h up vs Col 0	22.8656	5.38901	0.628487	1
19830	265006_at	TIM13	TIM13 (TRANSLOCASE OF THE INNER MITOCHONDRIAL MEMBRANE 13); P-P-bond-hydrolysis-driven	NM_104839	AT1G61570	0.000704314	0.00156233	2.11618	2.11618	Col 6h up vs Col 0	17.5515	4.20025	0.638161	1
8385	253386_at	SQD1	SQD1; UDPsulfoquinovose synthase/ sulfotransferase	NM_119457	AT4G33030	0.00358014	0.00646833	2.11079	2.11079	Col 6h up vs Col 0	10.6933	4.18929	1.04472	1
18862	264025_at	---	---	NM_127675	AT2G21050	0.000306573	0.00142826	2.11054	2.11054	Col 6h up vs Col 0	22.2939	5.14347	0.615231	1
2145	247077_at	---	---	NM_001037086 /// NM_126040	AT5G66420	5.50819e-06	8.90515e-06	2.11011	2.11011	Col 6h up vs Col 0	66.005	3.49186	0.141075	1
22165	267382_at	---	---	NM_129994	AT2G44300	5.03263e-06	3.23614e-05	2.10751	2.10751	Col 6h up vs Col 0	67.5791	5.05923	0.199637	1
1026	245937_at	---	---	NM_121980	AT5G19750	0.000291942	0.000752533	2.10289	2.10289	Col 6h up vs Col 0	22.6046	4.2071	0.496312	1
16182	261301_at	---	---	NM_103753	AT1G48570	0.014403	0.00822579	2.10283	2.10283	Col 6h up vs Col 0	6.66573	2.83553	1.13437	1
19730	264903_at	---	---	NM_102167	AT1G23190	8.76756e-06	1.10474e-05	2.10152	2.10152	Col 6h up vs Col 0	58.4408	3.24036	0.147858	1
15782	260896_at	---	---	NM_102671	AT1G29310	1.79275e-06	2.62202e-06	2.10142	2.10142	Col 6h up vs Col 0	88.3405	3.34087	0.100848	1
9219	254226_at	---	---	NM_118500	AT4G23690	0.0101338	0.0059409	2.09957	2.09957	Col 6h up vs Col 0	7.55581	2.82596	0.997363	1
15809	260924_at	---	---	NM_102008	AT1G21590	0.000137524	0.000271439	2.09939	2.09939	Col 6h up vs Col 0	27.8979	3.78936	0.362212	1
21847	267055_at	PRA1.B4	PRA1.B4 (PRENYLATED RAB ACCEPTOR 1.B4)	NM_129392	AT2G38360	0.000114515	4.27927e-05	2.0969	2.0969	Col 6h up vs Col 0	29.343	2.34123	0.212769	1
11136	256186_at	4CL1	4CL1 (4-COUMARATE:COA LIGASE 1); 4-coumarate-CoA ligase	NM_001084228 /// NM_104046 /// NM_179462	AT1G51680	1.5154e-06	7.01066e-06	2.09688	2.09688	Col 6h up vs Col 0	92.2577	4.50137	0.13011	1
3645	248592_at	---	---	NM_124305	AT5G49280	0.00103415	0.00130675	2.09659	2.09659	Col 6h up vs Col 0	15.6723	3.4503	0.587075	1
18334	263486_at	---	---	NM_127788	AT2G22200	0.000100695	0.000313833	2.0943	2.0943	Col 6h up vs Col 0	30.3983	4.28312	0.375733	1
3392	248335_at	---	---	NM_124624	AT5G52450	0.00146055	0.000415268	2.09229	2.09229	Col 6h up vs Col 0	14.1302	2.16029	0.407691	1
21286	266489_at	NPSN11	NPSN11 (NOVEL PLANT SNARE 11); SNAP receptor/ protein transporter	NM_129072	AT2G35190	0.000341057	0.000427982	2.09222	2.09222	Col 6h up vs Col 0	21.6298	3.33692	0.411397	1
15627	260739_at	scpl50	scpl50 (serine carboxypeptidase-like 50); serine-type carboxypeptidase	NM_101369	AT1G15000	2.31334e-06	8.27636e-06	2.09036	2.09036	Col 6h up vs Col 0	82.7042	4.18293	0.134872	1
215	245113_at	MIZ1	MIZ1 (mizu-kussei 1)	NM_129729	AT2G41660	0.000537878	0.00052998	2.09	2.09	Col 6h up vs Col 0	18.9822	3.11681	0.437858	1
13945	259042_at	RGL2	RGL2 (RGA-LIKE 2); transcription factor	NM_111216	AT3G03450	3.48465e-06	6.95368e-05	2.08719	2.08719	Col 6h up vs Col 0	74.3667	6.71146	0.240662	1
4933	249901_at	HD2B	HD2B (HISTONE DEACETYLASE 2B); histone deacetylase	NM_122171 /// NM_180725	AT5G22650	5.61312e-05	0.000104403	2.08651	2.08651	Col 6h up vs Col 0	35.645	3.60659	0.269816	1
18092	263239_at	ATASE1	ATASE1 (GLN PHOSPHORIBOSYL PYROPHOSPHATE AMIDOTRANSFERASE 1); amidophosphoribosyltransf	NM_127208	AT2G16570	2.78485e-05	1.70752e-05	2.08622	2.08622	Col 6h up vs Col 0	43.0366	2.63178	0.163072	1
4008	248961_at	---	---	NM_123933	AT5G45650	5.38095e-05	3.01208e-05	2.08272	2.08272	Col 6h up vs Col 0	36.0547	2.56305	0.189568	1
19444	264611_at	---	---	NM_100348	AT1G04680	0.00039046	0.00210335	2.08252	2.08252	Col 6h up vs Col 0	20.812	5.26697	0.674864	1
8055	253051_at	CYCB1;1	CYCB1;1 (CYCLIN B1;1); cyclin-dependent protein kinase regulator	NM_119913	AT4G37490	0.00299443	0.0102815	2.08171	2.08171	Col 6h up vs Col 0	11.3183	5.11852	1.20596	1
600	245502_at	---	---	NM_117655	AT4G15640	0.00302478	0.00390033	2.08035	2.08035	Col 6h up vs Col 0	11.2823	3.52806	0.833888	1
3667	248614_at	---	---	NM_124334	AT5G49560	0.000555084	0.000181935	2.07929	2.07929	Col 6h up vs Col 0	18.8101	2.21285	0.313711	1
196	245094_at	DPE2	DPE2 (DISPROPORTIONATING ENZYME 2); 4-alpha-glucanotransferase/ heteroglycan binding	NM_129647	AT2G40840	0.000354366	0.000592193	2.07913	2.07913	Col 6h up vs Col 0	21.3956	3.58395	0.446691	1
13517	258613_at	VTC4	VTC4; 3'(2'),5'-bisphosphate nucleotidase/ L-galactose-1-phosphate phosphatase/ inosito	NM_001035549 /// NM_001125086 /// NM_111155	AT3G02870	0.000185022	0.000491575	2.07873	2.07873	Col 6h up vs Col 0	25.6922	4.06224	0.421631	1
4618	249581_at	GSR 1	ATGSR1; copper ion binding / glutamate-ammonia ligase	NM_123119	AT5G37600	0.00250844	0.00135429	2.07701	2.07701	Col 6h up vs Col 0	11.966	2.59806	0.57899	1
12118	257194_at	ATSERAT2;2	ATSERAT2;2 (SERINE ACETYLTRANSFERASE 2;2); serine O-acetyltransferase	NM_112150	AT3G13110	0.000103545	7.71862e-05	2.07618	2.07618	Col 6h up vs Col 0	30.1664	2.76366	0.244303	1
18779	263942_at	FLA16	FLA16 (FASCICLIN-LIKE ARABINOGALACTAN PROTEIN 16 PRECURSOR)	NM_179922	AT2G35860	0.00179487	0.000969001	2.07495	2.07495	Col 6h up vs Col 0	13.2709	2.57981	0.518391	1
13697	258794_at	---	---	NM_001035558 /// NM_111343	AT3G04710	0.0039136	0.0109953	2.07491	2.07491	Col 6h up vs Col 0	10.3919	4.78613	1.22817	1
9928	254952_at	UGE5	UGE5 (UDP-D-glucose/UDP-D-galactose 4-epimerase 5); UDP-glucose 4-epimerase/ protein di	NM_117165 /// NM_117166	AT4G10955 /// AT4G10960	4.83955e-05	0.000113466	2.07411	2.07411	Col 6h up vs Col 0	37.1026	3.7824	0.271852	1
21497	266702_at	HXK2	HXK2 (HEXOKINASE 2); ATP binding / fructokinase/ glucokinase/ hexokinase	NM_001084452 /// NM_127544	AT2G19860	1.13454e-05	8.76711e-06	2.07394	2.07394	Col 6h up vs Col 0	54.61	2.74529	0.134056	1
12488	257571_at	---	---	NM_112563	AT3G16870	0.000338127	0.00324195	2.07273	2.07273	Col 6h up vs Col 0	21.6829	6.28692	0.773196	1
708	245612_at	HCD1	HCD1 (3-HYDROXYACYL-COA DEHYDRATASE 1); carnitine racemase/ catalytic/ dodecenoyl-CoA d	NM_117523	AT4G14440	0.00194269	0.00125716	2.07264	2.07264	Col 6h up vs Col 0	12.9525	2.7292	0.561892	1
1045	245956_s_at	BIP2	BIP2; ATP binding	NM_122737 /// NM_123567 /// NM_180788	AT5G28540 /// AT5G42020	6.37317e-05	0.000166357	2.07132	2.07132	Col 6h up vs Col 0	34.4389	3.90599	0.302448	1
19399	264565_at	---	---	NM_100407	AT1G05280	0.000300603	0.000412294	2.06996	2.06996	Col 6h up vs Col 0	22.4184	3.32126	0.395063	1
4071	249025_at	---	---	NM_123839 /// NM_203154	AT5G44720	0.000100722	3.25593e-05	2.06684	2.06684	Col 6h up vs Col 0	30.3961	2.1618	0.189656	1
18496	263652_at	---	---	NM_100313	AT1G04330	0.000136616	5.26846e-05	2.06598	2.06598	Col 6h up vs Col 0	27.949	2.26912	0.216501	1
3043	247983_at	PFK7	PFK7 (PHOSPHOFRUCTOKINASE 7); 6-phosphofructokinase	NM_125046	AT5G56630	9.17112e-05	8.26031e-05	2.06028	2.06028	Col 6h up vs Col 0	31.1867	2.85151	0.243823	1
5355	250326_at	MSL10	MSL10 (MECHANOSENSITIVE CHANNEL OF SMALL CONDUCTANCE-LIKE 10); mechanically-gated ion c	NM_001125740 /// NM_121246 /// NM_180479	AT5G12080	0.00289334	0.00220534	2.05996	2.05996	Col 6h up vs Col 0	11.4417	2.85561	0.665546	1
191	245089_at	---	---	NM_130092	AT2G45290	0.00107439	0.00324222	2.05988	2.05988	Col 6h up vs Col 0	15.4952	4.41657	0.760077	1
584	245486_x_at	---	---	NM_117720	AT4G16240	0.00826935	0.00300848	2.0579	2.0579	Col 6h up vs Col 0	8.10699	2.24504	0.738469	1
15943	261059_at	---	---	NM_100008	AT1G01250	0.00396107	0.00445828	2.05771	2.05771	Col 6h up vs Col 0	10.3516	3.29608	0.849098	1
11203	256253_at	---	---	NM_111960	AT3G11250	0.00032695	0.00041229	2.05503	2.05503	Col 6h up vs Col 0	21.8909	3.17891	0.387243	1
15602	260714_at	CPN10	CPN10 (CHAPERONIN 10); chaperone binding	NM_101367	AT1G14980	0.000109516	0.000167889	2.05496	2.05496	Col 6h up vs Col 0	29.7054	3.30494	0.296686	1
2236	247168_at	---	---	NM_001037077 /// NM_125983	AT5G65860	0.00300259	0.00476476	2.05396	2.05396	Col 6h up vs Col 0	11.3086	3.67041	0.865515	1
13068	258160_at	GLN1.3	ATGSKB6; copper ion binding / glutamate-ammonia ligase	NM_112663	AT3G17820	3.72592e-08	6.85625e-08	2.0534	2.0534	Col 6h up vs Col 0	237.466	3.28674	0.036909	1
8683	253687_at	---	---	NM_119097	AT4G29520	0.000589356	0.00299256	2.05041	2.05041	Col 6h up vs Col 0	18.4863	5.05838	0.729676	1
14067	259165_at	ATHB-1	ATHB-1 (ARABIDOPSIS THALIANA HOMEOBOX 1); DNA binding / protein homodimerization/ seque	NM_001125077 /// NM_111013	AT3G01470 /// AT3G01472	6.92841e-07	1.36057e-06	2.04977	2.04977	Col 6h up vs Col 0	112.831	3.35628	0.0793228	1
18835	263998_at	---	---	NM_127817	AT2G22510	0.0292654	0.00602451	2.04883	2.04883	Col 6h up vs Col 0	5.0889	1.78919	0.937565	1
1157	246070_at	---	---	NM_001161251 /// NM_122023 /// NM_180525	AT5G20160	9.39755e-05	0.000246311	2.04873	2.04873	Col 6h up vs Col 0	30.9792	3.82375	0.329146	1
14180	259278_at	---	---	NM_110981	AT3G01160	0.00122088	0.00213223	2.04838	2.04838	Col 6h up vs Col 0	14.9143	3.62292	0.647776	1
1105	246017_at	---	---	NM_121111	AT5G10730	2.12976e-07	2.21063e-07	2.04784	2.04784	Col 6h up vs Col 0	152.54	2.82757	0.0494311	1
17743	262881_at	---	---	NM_105163	AT1G64890	0.000470099	0.000228341	2.0465	2.0465	Col 6h up vs Col 0	19.7338	2.37471	0.320899	1
8087	253083_at	ALDH3F1	ALDH3F1 (Aldehyde Dehydrogenase 3F1); 3-chloroallyl aldehyde dehydrogenase/ aldehyde de	NM_119793	AT4G36250	9.67743e-05	0.000188925	2.04505	2.04505	Col 6h up vs Col 0	30.7311	3.49134	0.302958	1
12644	257730_at	---	---	NM_112727	AT3G18420	0.0002162	0.000302936	2.04478	2.04478	Col 6h up vs Col 0	24.5982	3.21106	0.348109	1
21384	266588_at	AGP9	AGP9 (ARABINOGALACTAN PROTEIN 9)	NM_127053 /// NM_201734	AT2G14890	0.000212181	0.000247451	2.04433	2.04433	Col 6h up vs Col 0	24.7277	3.03801	0.327623	1
9668	254684_at	GR-RBP2	GR-RBP2 (GLYCINE-RICH RNA-BINDING PROTEIN 2); ATP binding / RNA binding / double-strand	NM_001084916 /// NM_001084917 /// NM_117459 /// NM_179046	AT4G13850	0.000123276	8.69831e-05	2.04141	2.04141	Col 6h up vs Col 0	28.7532	2.60029	0.24116	1
7376	252363_at	---	---	NM_114705	AT3G48460	0.000666346	0.00279531	2.04133	2.04133	Col 6h up vs Col 0	17.8377	4.70791	0.703813	1
10055	255080_at	AGP10	AGP10 (ARABINOGALACTAN PROTEIN 10)	NM_116972	AT4G09030	0.00223544	0.000295942	2.04127	2.04127	Col 6h up vs Col 0	12.4029	1.60015	0.344037	1
17323	262459_at	---	---	NM_103923	AT1G50400	0.00220427	0.000428478	2.04003	2.04003	Col 6h up vs Col 0	12.457	1.79314	0.383856	1
14462	259561_at	WAK1	WAK1 (CELL WALL-ASSOCIATED KINASE); kinase	NM_101978	AT1G21250	0.000142999	0.00369099	2.03977	2.03977	Col 6h up vs Col 0	27.5982	8.01307	0.77426	1
13220	258316_at	---	---	NM_113165	AT3G22660	0.00172258	0.00163887	2.03968	2.03968	Col 6h up vs Col 0	13.4388	2.95414	0.586193	1
10251	255284_at	2001-04-01	APR1 (APS REDUCTASE 1); adenylyl-sulfate reductase	NM_116699	AT4G04610	2.81645e-05	2.69866e-05	2.03799	2.03799	Col 6h up vs Col 0	42.9071	2.78691	0.173206	1
13353	258449_s_at	PMH1	PMH1 (PUTATIVE MITOCHONDRIAL RNA HELICASE 1); ATP-dependent helicase/ DNA binding / RNA	NM_113129 /// NM_113131	AT3G22310 /// AT3G22330	0.00180546	0.00155416	2.03791	2.03791	Col 6h up vs Col 0	13.247	2.85447	0.574615	1
5437	250408_at	CIPK5	CIPK5 (CBL-INTERACTING PROTEIN KINASE 5); ATP binding / kinase/ protein kinase/ protein	NM_121131	AT5G10930	7.03919e-05	0.000163082	2.03667	2.03667	Col 6h up vs Col 0	33.5212	3.60689	0.286934	1
19345	264510_at	PIF3	PIF3 (PHYTOCHROME INTERACTING FACTOR 3); DNA binding / protein binding / transcription	NM_100824 /// NM_179295	AT1G09530	5.87319e-05	5.85291e-05	2.03598	2.03598	Col 6h up vs Col 0	35.2104	2.82653	0.214068	1
16216	261335_at	---	---	NM_103561	AT1G44800	0.000457668	0.000598758	2.03524	2.03524	Col 6h up vs Col 0	19.8864	3.15051	0.422468	1
2053	246983_at	---	---	NM_126120	AT5G67200	4.84666e-05	0.00367905	2.03364	2.03364	Col 6h up vs Col 0	37.0879	10.6653	0.766846	1
17794	262933_at	ATPAO4	ATPAO4 (ARABIDOPSIS THALIANA POLYAMINE OXIDASE 4); amine oxidase/ polyamine oxidase	NM_105256	AT1G65840	3.57696e-05	5.70986e-05	2.03359	2.03359	Col 6h up vs Col 0	40.247	3.19795	0.211889	1
20062	265244_at	ATPAO2	ATPAO2 (Polyamine oxidase 2); amine oxidase/ electron carrier/ oxidoreductase	NM_001125033 /// NM_129863	AT2G43018 /// AT2G43020	0.000347712	0.000460562	2.03313	2.03313	Col 6h up vs Col 0	21.5113	3.13517	0.388654	1
7455	252442_at	---	---	NM_114561	AT3G46940	8.89434e-07	4.12985e-06	2.03157	2.03157	Col 6h up vs Col 0	105.823	4.11039	0.103579	1
11819	256890_at	GRP4	GRP4 (GLYCINE-RICH RNA-BINDING PROTEIN 4); RNA binding / double-stranded DNA binding /	NM_113288 /// NM_180298	AT3G23830	0.00255592	0.00224707	2.03	2.03	Col 6h up vs Col 0	11.896	2.86804	0.642912	1
10192	255225_at	---	---	NM_116780	AT4G05410	0.00119304	0.000557658	2.02917	2.02917	Col 6h up vs Col 0	15.0178	2.30804	0.409834	1
15501	260611_at	---	---	NM_129929	AT2G43670	0.00328482	0.00226828	2.02822	2.02822	Col 6h up vs Col 0	10.991	2.65173	0.643369	1
12612	257697_at	---	---	NM_001161138 /// NM_112106	AT3G12700	0.00167904	0.00204426	2.02802	2.02802	Col 6h up vs Col 0	13.5442	3.1539	0.620959	1
9834	254854_at	---	---	NM_117283	AT4G12130	8.68903e-05	6.66386e-05	2.02521	2.02521	Col 6h up vs Col 0	31.6507	2.59588	0.21871	1
15890	261005_at	---	---	NM_102406	AT1G26420	0.00044839	0.0099919	2.02469	2.02469	Col 6h up vs Col 0	20.0037	8.27821	1.10356	1
12957	258047_at	4CL2	4CL2 (4-COUMARATE:COA LIGASE 2); 4-coumarate-CoA ligase	NM_113019	AT3G21240	1.06568e-06	2.25493e-06	2.02286	2.02286	Col 6h up vs Col 0	101.017	3.30465	0.0872372	1
7871	252866_at	---	---	NM_120147	AT4G39840	0.00568445	0.00100868	2.02253	2.02253	Col 6h up vs Col 0	9.19882	1.68649	0.488899	1
16166	261285_at	ANNAT1	ANNAT1 (ANNEXIN ARABIDOPSIS 1); ATP binding / calcium ion binding / calcium-dependent p	NM_103274	AT1G35720	0.000845213	0.00184174	2.02233	2.02233	Col 6h up vs Col 0	16.6368	3.71118	0.594854	1
5387	250358_at	AGP15	AGP15 (ARABINOGALACTAN PROTEIN 15)	NM_121212	AT5G11740	0.000793531	0.000267251	2.02094	2.02094	Col 6h up vs Col 0	16.9486	2.06225	0.324472	1
14922	260028_at	---	---	NM_102738 /// NM_202209	AT1G29980	0.000433017	0.00137643	2.01883	2.01883	Col 6h up vs Col 0	20.2049	4.07398	0.537689	1
21733	266941_at	---	---	NM_127455	AT2G18980	0.000337355	0.000656567	2.01867	2.01867	Col 6h up vs Col 0	21.697	3.456	0.42476	1
21724	266932_s_at	---	---	NM_105004 /// NM_126777	AT1G63250 /// AT2G07750	0.00259155	0.000750661	2.01711	2.01711	Col 6h up vs Col 0	11.8446	1.96283	0.441908	1
8850	253854_at	---	---	NM_118928 /// NM_179130	AT4G27900	0.006443	0.00216566	2.01682	2.01682	Col 6h up vs Col 0	8.8226	2.06214	0.623289	1
17620	262758_at	---	---	NM_100954	AT1G10780	0.000481751	0.000393838	2.01538	2.01538	Col 6h up vs Col 0	19.5953	2.65665	0.361535	1
2505	247440_at	---	---	NM_125663	AT5G62680	0.000781038	0.000448763	2.01357	2.01357	Col 6h up vs Col 0	17.0278	2.39559	0.375166	1
8163	253162_at	PSAT	PSAT; O-phospho-L-serine:2-oxoglutarate aminotransferase	NM_119728	AT4G35630	0.000716119	0.00114982	2.01269	2.01269	Col 6h up vs Col 0	17.4664	3.2935	0.502833	1
11592	256661_at	---	---	NM_112030	AT3G11964	0.00235398	0.00502595	2.01206	2.01206	Col 6h up vs Col 0	12.2054	3.81173	0.832795	1
9810	254829_at	---	---	NM_117323	AT4G12530	0.00196807	0.00241396	2.01132	2.01132	Col 6h up vs Col 0	12.9008	3.10441	0.641698	1
1757	246682_at	XGD1	XGD1 (XYLOGALACTURONAN DEFICIENT 1); UDP-xylosyltransferase/ catalytic	NM_122853	AT5G33290	0.000266004	0.00126562	2.011	2.011	Col 6h up vs Col 0	23.2063	4.50285	0.517429	1
12636	257722_at	---	---	NM_112734	AT3G18490	4.0008e-08	7.9222e-08	2.01077	2.01077	Col 6h up vs Col 0	233.226	3.15686	0.036095	1
15486	260596_at	TIM50	TIM50	NM_104467	AT1G55900	0.000499359	0.000526461	2.00726	2.00726	Col 6h up vs Col 0	19.3937	2.83916	0.39039	1
18843	264006_at	ATHB6	ATHB6; DNA binding / protein binding / sequence-specific DNA binding / transcription ac	NM_127808	AT2G22430	0.000705931	0.000868128	2.00562	2.00562	Col 6h up vs Col 0	17.5397	2.99333	0.455093	1
941	245849_at	---	---	NM_121355	AT5G13520	0.000356271	0.00110623	2.00506	2.00506	Col 6h up vs Col 0	21.3629	3.93536	0.491239	1
18539	263696_at	AK-HSDH I	AK-HSDH I (ASPARTATE KINASE-HOMOSERINE DEHYDROGENASE I); aspartate kinase/ homoserine d	NM_102861	AT1G31230	5.36856e-05	0.000155168	2.00475	2.00475	Col 6h up vs Col 0	36.0772	3.65824	0.270401	1
8691	253695_at	PRMT11	PRMT11 (ARGININE METHYLTRANSFERASE 11); protein-arginine N-methyltransferase	NM_119096	AT4G29510	0.00878555	0.00575369	2.00466	2.00466	Col 6h up vs Col 0	7.93993	2.57966	0.866393	1
1392	246310_at	SULTR3;1	SULTR3;1 (SULFATE TRANSPORTER 3;1); secondary active sulfate transmembrane transporter/	NM_115049	AT3G51895	0.000155352	0.000130498	2.00417	2.00417	Col 6h up vs Col 0	26.9718	2.59944	0.257003	1
18484	263640_at	---	---	NM_128084	AT2G25270	0.000266278	0.000615374	2.00356	2.00356	Col 6h up vs Col 0	23.1995	3.54476	0.407452	1
4252	249208_at	AOS	AOS (ALLENE OXIDE SYNTHASE); allene oxide synthase/ hydro-lyase/ oxygen binding	NM_123629	AT5G42650	0.00141314	0.00208031	2.00193	2.00193	Col 6h up vs Col 0	14.272	3.22169	0.601961	1
9369	254378_at	DER2.1	DER2.1 (DERLIN-2.1)	NM_118301	AT4G21810	5.4263e-05	6.91058e-05	0.499992	-2.00003	Col 6h down vs Col 0	35.9729	2.87595	0.213194	1
331	245229_at	---	---	NM_118694	AT4G25620	9.6887e-05	6.15107e-05	0.499842	-2.00063	Col 6h down vs Col 0	30.7213	2.37907	0.206508	1
17706	262844_at	---	---	NM_101358	AT1G14890	7.99054e-05	0.000132887	0.499679	-2.00129	Col 6h down vs Col 0	32.3834	3.12434	0.257279	1
20723	265917_at	AtRLP19	AtRLP19 (Receptor Like Protein 19); kinase/ protein binding	NM_127070 /// NM_179626	AT2G15080	0.000779779	0.000169278	0.499282	-2.00288	Col 6h down vs Col 0	17.0358	1.76688	0.276574	1
10199	255232_at	AGD13	AGD13 (ARF-GAP domain 13); ARF GTPase activator/ zinc ion binding	NM_116772	AT4G05330	0.00667931	0.00298143	0.499158	-2.00338	Col 6h down vs Col 0	8.71656	2.23052	0.682386	1
3034	247974_at	---	---	NM_125061	AT5G56780	0.000473671	0.000110591	0.4988	-2.00481	Col 6h down vs Col 0	19.6909	1.81137	0.245307	1
732	245638_s_at	---	---	NM_102314 /// NM_102320 /// NM_102324	AT1G24822 /// AT1G24996 /// AT1G25097	0.0182776	0.00584133	0.498734	-2.00508	Col 6h down vs Col 0	6.10494	1.99593	0.87183	1
9421	254431_at	---	---	NM_118202	AT4G20840	0.00853044	0.00412217	0.498636	-2.00547	Col 6h down vs Col 0	8.02092	2.30884	0.767607	1
15933	261049_at	---	---	NM_100025	AT1G01430	0.00010578	3.81328e-05	0.498636	-2.00547	Col 6h down vs Col 0	29.9901	2.04692	0.182009	1
6288	251263_at	---	---	NM_001161213 /// NM_116084	AT3G62190	1.50747e-05	3.14032e-06	0.497989	-2.00808	Col 6h down vs Col 0	50.6624	1.77086	0.0932109	1
15880	260995_at	---	---	NM_101084	AT1G12120	0.0146755	0.00396297	0.497876	-2.00853	Col 6h down vs Col 0	6.6204	1.88719	0.76015	1
2807	247745_at	COPT1	COPT1 (copper transporter 1); copper ion transmembrane transporter	NM_125293	AT5G59030	0.000162127	0.000250041	0.497764	-2.00899	Col 6h down vs Col 0	26.6541	3.1265	0.312797	1
5448	250420_at	HY5	HY5 (ELONGATED HYPOCOTYL 5); DNA binding / double-stranded DNA binding / transcription	NM_121164	AT5G11260	0.00224435	0.00321293	0.49776	-2.009	Col 6h down vs Col 0	12.3876	3.2802	0.706123	1
16135	261254_at	---	---	NM_100461	AT1G05805	0.0014876	0.002468	0.497757	-2.00901	Col 6h down vs Col 0	14.0519	3.39595	0.644457	1
13975	259072_at	FLA18	FLA18 (FASCICLIN-LIKE ARABINOGALACTAN PROTEIN 18 PRECURSOR)	NM_112002	AT3G11700	0.00435692	0.00674934	0.497733	-2.00911	Col 6h down vs Col 0	10.0375	3.48566	0.926035	1
16696	261823_at	PYM	PYM (Partner of Y14-Mago); protein binding	NM_001035946 /// NM_101013 /// NM_179308	AT1G11400	8.85927e-05	2.79551e-05	0.497621	-2.00956	Col 6h down vs Col 0	31.4833	1.98412	0.168057	1
1488	246408_at	---	---	NM_104565 /// NM_202315	AT1G57680	1.0583e-05	2.12886e-05	0.497582	-2.00972	Col 6h down vs Col 0	55.6197	3.25405	0.156014	1
16175	261294_at	---	---	NM_103739	AT1G48430	5.5667e-05	1.58579e-05	0.497515	-2.00999	Col 6h down vs Col 0	35.7252	1.92996	0.14406	1
2017	246947_at	CYP71B11	CYP71B11; electron carrier/ heme binding / iron ion binding / monooxygenase/ oxygen bin	NM_122421	AT5G25120	0.00111047	0.000513591	0.497438	-2.0103	Col 6h down vs Col 0	15.3433	2.23892	0.389124	1
1777	246702_at	---	---	NM_001036882 /// NM_122688	AT5G28050	7.95338e-06	1.8959e-05	0.496734	-2.01315	Col 6h down vs Col 0	59.9549	3.41526	0.151904	1
16205	261324_at	---	---	NM_001123965 /// NM_103558	AT1G44770	0.00100927	0.000718884	0.496686	-2.01334	Col 6h down vs Col 0	15.7862	2.56713	0.433651	1
18680	263839_at	MEMB11	MEMB11 (MEMBRIN 11); SNAP receptor	NM_001161088 /// NM_129246	AT2G36900	0.000298283	0.000400207	0.496676	-2.01338	Col 6h down vs Col 0	22.4676	3.05222	0.362265	1
10920	255969_at	---	---	NM_102083	AT1G22330	4.05913e-05	1.56671e-05	0.496603	-2.01368	Col 6h down vs Col 0	38.9028	2.10576	0.144344	1
20605	265796_at	---	---	NM_129129	AT2G35730	0.00134515	0.00391185	0.496595	-2.01371	Col 6h down vs Col 0	14.4859	4.14057	0.762223	1
602	245504_at	---	---	NM_117657	AT4G15660	0.00100206	0.000253676	0.495764	-2.01709	Col 6h down vs Col 0	15.8198	1.88515	0.31777	1
2075	247005_at	---	---	NM_126152	AT5G67520	0.000351638	0.000183113	0.495705	-2.01733	Col 6h down vs Col 0	21.4427	2.32274	0.288862	1
16804	261934_at	UGT85A1	UGT85A1; UDP-glycosyltransferase/ cis-zeatin O-beta-D-glucosyltransferase/ glucuronosyl	NM_102089	AT1G22400	0.00938858	0.00481056	0.495427	-2.01846	Col 6h down vs Col 0	7.75962	2.40641	0.826985	1
6347	251323_at	---	---	NM_116023	AT3G61580	0.000335967	0.000441844	0.495258	-2.01915	Col 6h down vs Col 0	21.7224	3.06574	0.376353	1
2261	247193_at	---	---	NM_125936	AT5G65380	0.00501409	0.00326729	0.495182	-2.01946	Col 6h down vs Col 0	9.58762	2.59193	0.720912	1
3266	248207_at	---	---	NM_124776	AT5G53970	0.000923009	0.000454129	0.494279	-2.02315	Col 6h down vs Col 0	16.2099	2.31991	0.381646	1
7107	252093_at	---	---	NM_115009	AT3G51500	0.00561262	0.00112625	0.493268	-2.0273	Col 6h down vs Col 0	9.23767	1.76626	0.509872	1
5163	250133_at	TRXF2	ATF2; enzyme activator	NM_121645	AT5G16400	4.21633e-05	2.64675e-05	0.493251	-2.02737	Col 6h down vs Col 0	38.5071	2.45142	0.169764	1
5610	250582_at	---	---	NM_120840	AT5G07580	0.00101548	0.00167695	0.493198	-2.02758	Col 6h down vs Col 0	15.7574	3.43228	0.580853	1
11704	256774_at	---	---	NM_112226	AT3G13760	0.00184358	0.00299877	0.493191	-2.02761	Col 6h down vs Col 0	13.1624	3.49284	0.707638	1
9156	254163_s_at	---	---	NM_001125571 /// NM_118567 /// NM_118568	AT4G24340 /// AT4G24350	0.00142055	0.00358889	0.49295	-2.0286	Col 6h down vs Col 0	14.2494	4.03339	0.754817	1
12101	257176_s_at	---	---	NM_113254 /// NM_113256	AT3G23510 /// AT3G23530	0.00304032	0.00165946	0.492809	-2.02918	Col 6h down vs Col 0	11.264	2.45048	0.580131	1
15652	260765_at	ACT8	ACT8 (ACTIN 8); copper ion binding / structural constituent of cytoskeleton	NM_103814	AT1G49240	4.54043e-05	0.000101392	0.492715	-2.02957	Col 6h down vs Col 0	37.7466	3.50784	0.247817	1
17521	262657_at	---	---	NM_101287	AT1G14210	0.0106646	0.00379909	0.49261	-2.03	Col 6h down vs Col 0	7.4217	2.14792	0.771762	1
9974	254999_at	---	---	NM_117051	AT4G09830	4.54242e-05	8.71724e-05	0.492593	-2.03008	Col 6h down vs Col 0	37.7421	3.36224	0.237558	1
6808	251790_at	---	---	NM_001084827 /// NM_115405	AT3G55470	0.0275618	0.0058784	0.492523	-2.03036	Col 6h down vs Col 0	5.21194	1.7701	0.905663	1
20154	265336_at	APC10	anaphase-promoting complex, subunit 10 family / APC10 family	NM_127387	AT2G18290	0.00938808	0.00364457	0.492289	-2.03133	Col 6h down vs Col 0	7.75977	2.21688	0.761836	1
8593	253597_at	---	---	NM_119215	AT4G30690	8.23823e-06	1.47838e-05	0.491759	-2.03352	Col 6h down vs Col 0	59.4039	3.25459	0.1461	1
17533	262669_at	---	---	NM_001084291 /// NM_001084292	AT1G62850	0.00553711	0.000925003	0.491515	-2.03453	Col 6h down vs Col 0	9.27919	1.68287	0.483624	1
17837	262977_at	---	---	NM_106202	AT1G75490	0.000462865	0.0011618	0.491173	-2.03594	Col 6h down vs Col 0	19.822	3.87437	0.521222	1
2420	247353_at	---	---	NM_125757 /// NM_180926	AT5G63620	5.87682e-07	9.28893e-07	0.490571	-2.03844	Col 6h down vs Col 0	117.695	3.12085	0.0707106	1
15764	260878_at	SCL1	SCL1 (SCARECROW-LIKE 1); transcription factor	NM_101996	AT1G21450	0.00359085	0.000768635	0.490241	-2.03981	Col 6h down vs Col 0	10.683	1.84088	0.459515	1
4098	249052_at	PDF1.2	PDF1.2	NM_123809	AT5G44420	6.45037e-08	0.00923889	0.490064	-2.04055	Col 6h down vs Col 0	206.644	84.7259	1.09336	1
12876	257966_at	---	---	NM_001125194 /// NM_112870	AT3G19800	0.000915849	0.000530296	0.490058	-2.04057	Col 6h down vs Col 0	16.2473	2.4978	0.409964	1
2204	247136_at	---	---	NM_001037082 /// NM_126015	AT5G66170	0.00350624	0.00132793	0.489751	-2.04185	Col 6h down vs Col 0	10.7648	2.21512	0.548731	1
750	245657_at	---	---	NM_001084262 /// NM_104549 /// NM_202312	AT1G56720	0.0151551	0.00412533	0.489435	-2.04317	Col 6h down vs Col 0	6.54312	1.98617	0.809469	1
18184	263333_at	---	---	NM_126434 /// NM_201684	AT2G03890	0.000731473	0.000154447	0.489329	-2.04362	Col 6h down vs Col 0	17.3583	1.85616	0.285153	1
17889	263032_at	---	---	NM_102233	AT1G23850	0.000456913	0.00032018	0.489266	-2.04388	Col 6h down vs Col 0	19.8958	2.63726	0.353476	1
20245	265427_at	---	---	NM_127639 /// NM_201764 /// NM_201765	AT2G20740	0.00580903	0.00449695	0.489258	-2.04391	Col 6h down vs Col 0	9.13287	2.86301	0.835956	1
6888	251870_at	---	---	NM_001125365 /// NM_115308	AT3G54510	0.00305036	0.000866854	0.488931	-2.04528	Col 6h down vs Col 0	11.2523	2.02895	0.480838	1
16743	261872_s_at	---	---	NM_101025 /// NM_118286	AT1G11520 /// AT4G21660	0.00388337	0.000804144	0.488444	-2.04732	Col 6h down vs Col 0	10.4179	1.83965	0.470896	1
6677	251658_at	---	---	NM_001035799 /// NM_115561	AT3G57020	0.000270247	0.000454207	0.488209	-2.0483	Col 6h down vs Col 0	23.103	3.42359	0.395169	1
19556	264725_at	---	---	NM_001084114 /// NM_102135	AT1G22885	0.000295831	0.000286938	0.488157	-2.04852	Col 6h down vs Col 0	22.5202	2.9075	0.344284	1
16827	261957_at	ATMGL	ATMGL (ARABIDOPSIS THALIANA METHIONINE GAMMA-LYASE); catalytic/ methionine gamma-lyase	NM_105141	AT1G64660	0.00126626	0.00411106	0.487705	-2.05042	Col 6h down vs Col 0	14.7518	4.51679	0.816496	1
6684	251665_at	ARR9	ARR9 (RESPONSE REGULATOR 9); transcription regulator/ two-component response regulator	NM_115563	AT3G57040	0.008044	0.00375584	0.487671	-2.05056	Col 6h down vs Col 0	8.18406	2.42652	0.790649	1
14137	259235_at	---	---	NM_111993	AT3G11600	0.0037442	0.00264765	0.487627	-2.05075	Col 6h down vs Col 0	10.5408	2.76572	0.699685	1
11439	256503_at	ATRL6	ATRL6 (ARABIDOPSIS RAD-LIKE 6); transcription factor	NM_001084356 /// NM_106181	AT1G75250	0.000243561	0.000423838	0.486782	-2.05431	Col 6h down vs Col 0	23.7893	3.48021	0.390114	1
13279	258375_at	---	---	NM_112627	AT3G17470	4.17593e-05	1.06838e-05	0.486397	-2.05593	Col 6h down vs Col 0	38.607	1.99799	0.138005	1
3263	248204_at	ATM2	ATM2 (ARABIDOPSIS THALIANA MYOSIN 2); motor	NM_001085286 /// NM_124808	AT5G54280	0.00017919	5.46745e-05	0.48608	-2.05727	Col 6h down vs Col 0	25.9225	2.10183	0.216216	1
7340	252327_at	---	---	NM_114733	AT3G48740	9.03575e-05	3.15076e-05	0.485386	-2.06021	Col 6h down vs Col 0	31.3139	2.18753	0.186289	1
9420	254430_at	---	---	NM_118200	AT4G20820	0.000586637	0.000250409	0.485315	-2.06052	Col 6h down vs Col 0	18.5111	2.33287	0.336067	1
12121	257197_at	SBP3	SBP3 (selenium-binding protein 3); selenium binding	NM_113284	AT3G23800	0.00275494	0.00834711	0.485168	-2.06114	Col 6h down vs Col 0	11.6196	4.70701	1.08024	1
5506	250478_at	DOT3	DOT3 (DEFECTIVELY ORGANIZED TRIBUTARIES 3); protein binding / signal transducer	NM_121063	AT5G10250	0.000214347	0.000250504	0.485126	-2.06132	Col 6h down vs Col 0	24.6575	3.11117	0.336468	1
19716	264889_at	---	---	NM_102153	AT1G23050	0.000283747	0.000315506	0.484951	-2.06206	Col 6h down vs Col 0	22.7872	3.08227	0.360702	1
8804	253808_at	---	---	NM_118970 /// NM_202901	AT4G28300	2.02067e-06	2.18272e-06	0.484926	-2.06217	Col 6h down vs Col 0	85.6499	2.93197	0.0912855	1
19669	264841_at	---	---	NM_001035873 /// NM_100253	AT1G03740	0.0108903	0.00226168	0.484572	-2.06368	Col 6h down vs Col 0	7.36718	1.86378	0.674624	1
3236	248177_at	---	---	NM_124844	AT5G54630	9.77418e-07	2.088e-07	0.483527	-2.06814	Col 6h down vs Col 0	103.288	1.93902	0.0500614	1
21035	266238_at	TOPP1	TOPP1 (TYPE ONE PROTEIN PHOSPHATASE 1); protein serine/threonine phosphatase	NM_128494	AT2G29400	1.95262e-06	4.88275e-06	0.483263	-2.06927	Col 6h down vs Col 0	86.4119	3.69321	0.113972	1
9778	254797_at	---	---	NM_117372 /// NM_179040	AT4G13030	0.00115405	0.00094081	0.483143	-2.06978	Col 6h down vs Col 0	15.1678	2.90108	0.510041	1
17746	262884_at	CP5	CP5	NM_105147	AT1G64720	1.8388e-05	9.24543e-06	0.482415	-2.07291	Col 6h down vs Col 0	48.0647	2.44756	0.135793	1
8710	253714_at	---	---	NM_119083	AT4G29380	0.000932741	0.000191388	0.482225	-2.07372	Col 6h down vs Col 0	16.1597	1.91526	0.316056	1
21514	266719_at	CCA1	CCA1 (CIRCADIAN CLOCK ASSOCIATED 1); DNA binding / transcription activator/ transcripti	NM_180129 /// NM_180130	AT2G46830	0.00656873	0.0027628	0.48213	-2.07413	Col 6h down vs Col 0	8.76559	2.40824	0.732635	1
21686	266892_at	AtGLDP2	AtGLDP2 (Arabidopsis thaliana glycine decarboxylase P-protein 2); ATP binding / glycine	NM_128167	AT2G26080	7.96659e-05	7.8114e-05	0.482112	-2.07421	Col 6h down vs Col 0	32.4099	2.97149	0.244492	1
8102	253099_s_at	---	---	NM_001085039 /// NM_119916 /// NM_119917	AT4G37520 /// AT4G37530	0.00158866	0.00294037	0.481898	-2.07513	Col 6h down vs Col 0	13.7744	3.8721	0.749624	1
21113	266316_at	---	---	NM_128266 /// NM_201811	AT2G27080	0.00630643	0.00596266	0.481613	-2.07635	Col 6h down vs Col 0	8.88613	3.22904	0.969015	1
5011	249979_s_at	---	---	NM_121891 /// NM_121894	AT5G18860 /// AT5G18890	0.00781533	0.00908423	0.480542	-2.08098	Col 6h down vs Col 0	8.26506	3.55388	1.14664	1
354	245252_at	ATERF-1	ATERF-1 (ETHYLENE RESPONSIVE ELEMENT BINDING FACTOR 1); DNA binding / transcription act	NM_117855	AT4G17500	0.000502786	0.000257245	0.480462	-2.08133	Col 6h down vs Col 0	19.3555	2.52762	0.348238	1
17103	262238_at	---	---	NM_103727	AT1G48300	0.000730628	0.000464688	0.480438	-2.08143	Col 6h down vs Col 0	17.3641	2.70837	0.415932	1
638	245540_at	PDR2	PDR2 (PLEIOTROPIC DRUG RESISTANCE 2); ATPase, coupled to transmembrane movement of subs	NM_117611	AT4G15230	0.000802117	0.000326011	0.480171	-2.08259	Col 6h down vs Col 0	16.8951	2.37137	0.37429	1
2290	247222_at	ATGCN5	ATGCN5 (A. THALIANA GENERAL CONTROL NON-REPRESSIBLE 5); transporter	NM_125882	AT5G64840	0.000148912	6.79783e-05	0.48015	-2.08268	Col 6h down vs Col 0	27.2903	2.43287	0.237727	1
15859	260974_at	---	---	NM_104222	AT1G53440	0.00867457	0.00437488	0.479915	-2.0837	Col 6h down vs Col 0	7.97479	2.61045	0.872901	1
15029	260137_at	---	---	NM_105304 /// NM_202366	AT1G66330	5.80964e-07	5.85818e-07	0.479743	-2.08445	Col 6h down vs Col 0	118.042	2.95403	0.066734	1
20388	265573_at	---	---	NM_128380	AT2G28200	2.3046e-05	1.75132e-05	0.479618	-2.08499	Col 6h down vs Col 0	45.265	2.78268	0.163934	1
16198	261317_at	---	---	NM_104181	AT1G53030	0.00589157	0.00103592	0.479573	-2.08519	Col 6h down vs Col 0	9.09014	1.82957	0.536719	1
221	245119_at	---	---	NM_129727	AT2G41640	0.000248753	0.000202181	0.479443	-2.08575	Col 6h down vs Col 0	23.6486	2.89356	0.326284	1
2287	247219_at	CIP8	CIP8 (COP1-INTERACTING PROTEIN 8); protein binding / zinc ion binding	NM_125891	AT5G64920	0.000147391	0.000136773	0.479337	-2.08622	Col 6h down vs Col 0	27.368	2.99103	0.291438	1
11355	256413_at	---	---	NM_111947	AT3G11100	0.000155114	9.93969e-05	0.479166	-2.08696	Col 6h down vs Col 0	26.9833	2.69376	0.266215	1
8372	253373_at	---	---	NM_001160811 /// NM_119469 /// NM_179155	AT4G33150	0.00186517	0.00141007	0.479125	-2.08714	Col 6h down vs Col 0	13.1155	2.92394	0.5945	1
9540	254553_at	---	---	NM_118073	AT4G19530	0.00310261	0.00414887	0.478846	-2.08836	Col 6h down vs Col 0	11.1919	3.61591	0.861553	1
18440	263596_at	---	---	NM_126251	AT2G01900	0.00424749	0.00380238	0.478147	-2.09141	Col 6h down vs Col 0	10.1207	3.18176	0.838353	1
21314	266518_at	---	---	NM_129071	AT2G35170	0.000260039	0.000696329	0.477765	-2.09308	Col 6h down vs Col 0	23.3551	4.18936	0.478339	1
15911	261026_at	---	---	NM_100007 /// NM_202006 /// NM_202007	AT1G01240	0.00119313	0.0006211	0.477267	-2.09526	Col 6h down vs Col 0	15.0174	2.60712	0.46295	1
12127	257203_at	---	---	NM_113277	AT3G23730	0.000665441	0.00423125	0.476881	-2.09696	Col 6h down vs Col 0	17.8448	5.87135	0.877395	1
9032	254038_at	NFU3	NFU3; structural molecule	NM_118724	AT4G25910	0.000106702	0.000138173	0.476861	-2.09705	Col 6h down vs Col 0	29.9186	3.32574	0.296425	1
15059	260167_at	---	---	NM_105855	AT1G71970	0.000154111	0.000171961	0.476716	-2.09768	Col 6h down vs Col 0	27.0319	3.20403	0.316074	1
14727	259831_at	ZFHD1	ZFHD1 (ZINC FINGER HOMEODOMAIN 1); DNA binding / transcription activator/ transcription	NM_105628	AT1G69600	1.83343e-05	6.63017e-06	0.476354	-2.09928	Col 6h down vs Col 0	48.1021	2.31942	0.128583	1
9764	254783_at	---	---	NM_117352	AT4G12830	0.00333871	0.00335027	0.475994	-2.10087	Col 6h down vs Col 0	10.9342	3.32698	0.811392	1
14285	259384_at	---	---	NM_001035634 /// NM_112516 /// NM_180265	AT3G16450	8.35221e-05	0.000999012	0.475929	-2.10115	Col 6h down vs Col 0	31.9945	6.49816	0.541607	1
14066	259164_at	ATBET10	ATBET10 (Arabidopsis thaliana BROMODOMAIN AND EXTRATERMINAL DOMAIN PROTEIN 10); DNA bin	NM_111043	AT3G01770	1.66017e-05	1.20884e-05	0.475774	-2.10184	Col 6h down vs Col 0	49.3848	2.8066	0.15155	1
19336	264501_at	---	---	NM_100809	AT1G09390	0.0002164	0.000118947	0.475323	-2.10383	Col 6h down vs Col 0	24.5918	2.64121	0.286406	1
21830	267038_at	---	---	NM_129405	AT2G38480	0.000334527	0.000151275	0.475162	-2.10455	Col 6h down vs Col 0	21.7489	2.5057	0.307227	1
13700	258797_at	IAA16	IAA16; transcription factor	NM_111345	AT3G04730	0.00266621	0.00130501	0.474932	-2.10557	Col 6h down vs Col 0	11.7397	2.61331	0.593615	1
13401	258497_at	COL2	COL2 (constans-like 2); transcription factor/ zinc ion binding	NM_111105	AT3G02380	0.00875955	0.00609296	0.474848	-2.10594	Col 6h down vs Col 0	7.94805	3.02557	1.01512	1
20313	265495_at	---	---	NM_127131	AT2G15695	2.77029e-07	8.1632e-07	0.474577	-2.10714	Col 6h down vs Col 0	142.648	4.00605	0.0748893	1
16028	261144_s_at	---	---	NM_001035991 /// NM_101822 /// NM_106192 /// NM_179559 /// NM_179560	AT1G19660 /// AT1G75380	0.00181139	0.00104131	0.473976	-2.10981	Col 6h down vs Col 0	13.2337	2.7539	0.554927	1
2282	247214_at	---	---	NM_125883	AT5G64850	0.00916482	0.00290941	0.473426	-2.11226	Col 6h down vs Col 0	7.8248	2.29933	0.783605	1
9437	254448_at	FAH2	FAH2 (FATTY ACID HYDROXYLASE 2); catalytic/ fatty acid alpha-hydroxylase	NM_118205	AT4G20870	2.06222e-06	4.63574e-06	0.473231	-2.11313	Col 6h down vs Col 0	85.2003	3.80182	0.118993	1
14585	259685_at	AtPP2-A11	AtPP2-A11 (Phloem protein 2-A11); carbohydrate binding	NM_104987	AT1G63090	8.07621e-05	0.00046464	0.473216	-2.1132	Col 6h down vs Col 0	32.2893	5.24642	0.433285	1
1975	246905_at	---	---	NM_122468 /// NM_203105	AT5G25570	0.00456265	0.000614918	0.472647	-2.11575	Col 6h down vs Col 0	9.88803	1.75662	0.473737	1
3844	248795_at	---	---	NM_124110	AT5G47390	3.98901e-05	0.000125258	0.47242	-2.11676	Col 6h down vs Col 0	39.0855	4.33112	0.295497	1
15994	261110_at	UBC16	UBC16 (ubiquitin-conjugating enzyme 16); small conjugating protein ligase/ ubiquitin-pr	NM_106198	AT1G75440	0.0250832	0.00969221	0.47232	-2.11721	Col 6h down vs Col 0	5.40893	2.50025	1.23265	1
186	245084_at	AtMYB70	AtMYB70 (myb domain protein 70); DNA binding / transcription factor	NM_127893	AT2G23290	3.99489e-06	1.64554e-05	0.472319	-2.11721	Col 6h down vs Col 0	71.7703	4.52108	0.167983	1
3099	248040_at	---	---	NM_124979 /// NM_180866	AT5G55970	0.00174232	0.000559184	0.47204	-2.11847	Col 6h down vs Col 0	13.392	2.31829	0.461626	1
4772	249739_at	TTG1	TTG1 (TRANSPARENT TESTA GLABRA 1); DNA binding / nucleotide binding / protein binding	NM_122360 /// NM_180738 /// NM_180739	AT5G24520	0.000143298	0.000169641	0.471902	-2.11908	Col 6h down vs Col 0	27.5823	3.34623	0.323514	1
13913	259010_at	---	---	NM_111613	AT3G07340	0.0486076	0.0104288	0.47171	-2.11994	Col 6h down vs Col 0	4.11686	1.96661	1.27386	1
5010	249978_at	---	---	NM_121890	AT5G18850	0.00190329	0.00235461	0.471535	-2.12073	Col 6h down vs Col 0	13.0343	3.59939	0.736393	1
5719	250692_at	---	---	NM_120739	AT5G06560	0.000133261	4.44765e-05	0.471496	-2.12091	Col 6h down vs Col 0	28.1417	2.33992	0.221727	1
11022	256071_at	---	---	NM_101234	AT1G13640	0.00592544	0.00155283	0.471449	-2.12112	Col 6h down vs Col 0	9.07282	2.18036	0.640849	1
17352	262488_at	---	---	NM_102031	AT1G21830	0.0178438	0.00538647	0.47129	-2.12183	Col 6h down vs Col 0	6.16001	2.28491	0.989138	1
3809	248759_at	---	---	NM_124134	AT5G47610	7.37124e-06	6.22622e-06	0.471249	-2.12202	Col 6h down vs Col 0	61.1615	2.98499	0.130147	1
11684	256754_at	CHUP1	CHUP1 (CHLOROPLAST UNUSUAL POSITIONING 1)	NM_113468	AT3G25690	0.00234959	0.000842988	0.471134	-2.12254	Col 6h down vs Col 0	12.2125	2.41484	0.527294	1
1003	245913_at	---	---	NM_121992	AT5G19860	0.00561915	0.00122755	0.471021	-2.12305	Col 6h down vs Col 0	9.23412	2.06017	0.594946	1
2217	247149_at	---	---	NM_125964	AT5G65660	0.00227432	0.00143728	0.470205	-2.12673	Col 6h down vs Col 0	12.3367	2.91077	0.629181	1
20461	265648_at	---	---	NM_001036355 /// NM_128310 /// NM_201819	AT2G27500	0.000119036	0.000104409	0.46966	-2.1292	Col 6h down vs Col 0	29.0318	3.10152	0.284884	1
19627	264799_at	NPQ1	NPQ1 (NON-PHOTOCHEMICAL QUENCHING 1); violaxanthin de-epoxidase	NM_001035923 /// NM_100728	AT1G08550	0.000194554	0.000156595	0.468957	-2.13239	Col 6h down vs Col 0	25.3346	3.05325	0.321378	1
7055	252040_at	---	---	NM_115065 /// NM_180350	AT3G52060	8.13636e-06	9.45963e-06	0.468019	-2.13666	Col 6h down vs Col 0	59.5982	3.31267	0.148222	1
13399	258495_at	---	---	NM_111137	AT3G02690	1.85783e-06	8.02337e-07	0.467889	-2.13726	Col 6h down vs Col 0	87.5304	2.54124	0.0774205	1
575	245477_at	ARR2	ARR2 (ARABIDOPSIS RESPONSE REGULATOR 2); transcription factor/ two-component response r	NM_117704	AT4G16110	0.000590539	0.000358455	0.467816	-2.13759	Col 6h down vs Col 0	18.4755	2.86104	0.412947	1
2758	247696_at	MYB59	MYB59 (MYB DOMAIN PROTEIN 59); DNA binding / transcription factor	NM_125370 /// NM_180894 /// NM_180895	AT5G59780	0.000404424	0.000133418	0.467781	-2.13775	Col 6h down vs Col 0	20.604	2.38659	0.308884	1
9559	254573_at	---	---	NM_118062 /// NM_202846	AT4G19420	1.7983e-05	4.83284e-05	0.467729	-2.13799	Col 6h down vs Col 0	48.3496	4.20244	0.231781	1
21056	266259_at	---	---	NM_128343	AT2G27830	3.22262e-05	6.4121e-05	0.466856	-2.14199	Col 6h down vs Col 0	41.3884	3.9127	0.252096	1
3472	248415_at	---	---	NM_001085275 /// NM_124541 /// NM_203194	AT5G51620	0.00206363	0.000518243	0.466807	-2.14221	Col 6h down vs Col 0	12.7136	2.21438	0.464462	1
17276	262412_at	GRF11	GRF11 (GENERAL REGULATORY FACTOR 11); ATPase binding / amino acid binding / protein bin	NM_001084180 /// NM_103196	AT1G34760	0.00106089	0.00409886	0.466607	-2.14313	Col 6h down vs Col 0	15.5537	5.36126	0.919184	1
9168	254175_at	---	---	NM_118537	AT4G24050	2.63179e-05	2.51649e-05	0.466531	-2.14348	Col 6h down vs Col 0	43.6911	3.19262	0.19486	1
7495	252483_at	---	---	NM_001084782 /// NM_114527 /// NM_202662	AT3G46600	0.000114248	0.000234102	0.466127	-2.14534	Col 6h down vs Col 0	29.3619	4.04365	0.367247	1
19066	264229_at	---	---	NM_001084316 /// NM_105415	AT1G67480	1.48077e-05	2.48304e-05	0.465159	-2.1498	Col 6h down vs Col 0	50.9025	3.73466	0.19565	1
14332	259431_at	PIP1C	PIP1C (PLASMA MEMBRANE INTRINSIC PROTEIN 1C); water channel	NM_001083972 /// NM_100044	AT1G01620	0.000627767	0.000475491	0.464789	-2.15152	Col 6h down vs Col 0	18.1503	3.11429	0.457555	1
16940	262072_at	ZCF37	ZCF37	NM_104652	AT1G59590	0.0116057	0.00790864	0.464188	-2.1543	Col 6h down vs Col 0	7.20324	3.21711	1.19099	1
14228	259327_at	---	---	NM_112517 /// NM_202595	AT3G16460	0.00010859	6.38927e-05	0.463809	-2.15606	Col 6h down vs Col 0	29.7749	2.86053	0.256192	1
3916	248868_at	---	---	NM_124048 /// NM_180812	AT5G46780	0.0001549	0.000536688	0.463438	-2.15779	Col 6h down vs Col 0	26.9936	4.84308	0.478442	1
3238	248179_at	THE1	THE1 (THESEUS1); kinase/ protein kinase	NM_124818	AT5G54380	9.00391e-05	0.000185721	0.46343	-2.15782	Col 6h down vs Col 0	31.3441	4.09487	0.348379	1
16797	261927_at	---	---	NM_102099	AT1G22500	0.000409674	0.000426899	0.463282	-2.15851	Col 6h down vs Col 0	20.5281	3.4376	0.446555	1
4543	249504_at	---	---	NM_123246	AT5G38850	0.00199058	0.00088687	0.463237	-2.15872	Col 6h down vs Col 0	12.8557	2.70046	0.560157	1
13826	258923_at	SCPL7	SCPL7 (SERINE CARBOXYPEPTIDASE-LIKE 7); serine-type carboxypeptidase	NM_001035592 /// NM_111880	AT3G10450	0.0133868	0.00951868	0.462629	-2.16156	Col 6h down vs Col 0	6.84466	3.31721	1.29238	1
5967	250941_at	---	---	NM_120410	AT5G03320	0.000252336	6.28917e-05	0.462287	-2.16316	Col 6h down vs Col 0	23.5537	2.27215	0.257245	1
16542	261667_at	---	---	NM_101703	AT1G18460	1.09823e-05	8.91193e-06	0.462266	-2.16326	Col 6h down vs Col 0	55.08	3.1119	0.150661	1
72	244966_at	---	---	---	---	0.0130724	0.00223286	0.462218	-2.16348	Col 6h down vs Col 0	6.90347	1.97298	0.76212	1
12773	257860_at	---	---	NM_112144 /// NM_180242 /// NM_180243	AT3G13062	0.00180926	0.00109776	0.461923	-2.16486	Col 6h down vs Col 0	13.2385	2.99857	0.604012	1
8322	253322_at	---	---	NM_119559	AT4G33980	0.000125332	0.000335236	0.461737	-2.16574	Col 6h down vs Col 0	28.6223	4.495	0.418787	1
7620	252612_at	---	---	NM_114385	AT3G45160	0.00042846	0.000574419	0.46172	-2.16581	Col 6h down vs Col 0	20.2663	3.74885	0.493279	1
8473	253476_at	SD2-5	SD2-5 (S-DOMAIN-2 5); carbohydrate binding / kinase/ protein kinase	NM_119383	AT4G32300	1.80747e-05	3.89393e-06	0.461673	-2.16604	Col 6h down vs Col 0	48.2844	2.19553	0.121256	1
3959	248911_at	DOG1	DOG1 (DELAY OF GERMINATION 1)	NM_123951	AT5G45830	0.00175776	0.00235429	0.461191	-2.1683	Col 6h down vs Col 0	13.356	3.90889	0.780452	1
15742	260855_at	---	---	NM_102040	AT1G21920	8.77652e-06	2.91346e-06	0.460955	-2.16941	Col 6h down vs Col 0	58.4251	2.4707	0.112769	1
10271	255304_at	KEA3	KEA3; potassium ion transmembrane transporter/ potassium:hydrogen antiporter	NM_116723	AT4G04850	0.00174101	0.000773435	0.460941	-2.16947	Col 6h down vs Col 0	13.3951	2.72989	0.543459	1
7497	252485_at	RPP13	RPP13 (RECOGNITION OF PERONOSPORA PARASITICA 13); ATP binding	NM_114520	AT3G46530	0.00030804	7.38657e-05	0.460929	-2.16953	Col 6h down vs Col 0	22.2638	2.26436	0.271216	1
2133	247065_s_at	---	---	NM_126089 /// NM_126090	AT5G66900 /// AT5G66910	0.0037644	0.00058435	0.460901	-2.16966	Col 6h down vs Col 0	10.5226	1.96579	0.498175	1
17124	262259_s_at	---	---	NM_001036107 /// NM_104264 /// NM_104267 /// NM_202292	AT1G53870 /// AT1G53890	0.000267906	8.18719e-05	0.46061	-2.17103	Col 6h down vs Col 0	23.1597	2.42934	0.27972	1
7640	252632_s_at	RPP1	RPP1 (recognition of peronospora parasitica 1); LRR domain binding	NM_114316	AT3G44480 /// AT3G44670	0.00888431	0.00176179	0.460345	-2.17228	Col 6h down vs Col 0	7.90936	2.10951	0.71123	1
16828	261958_at	---	---	NM_105125	AT1G64500	4.3506e-05	2.00674e-05	0.460277	-2.17261	Col 6h down vs Col 0	38.1834	2.71651	0.189717	1
17905	263048_s_at	---	---	NM_117424 /// NM_126555	AT2G05310 /// AT4G13500	0.000914649	0.000506825	0.460267	-2.17265	Col 6h down vs Col 0	16.2536	2.9168	0.478549	1
19116	264279_s_at	---	---	NM_106530 /// NM_106531	AT1G78820 /// AT1G78830	0.000254825	0.000184678	0.459946	-2.17417	Col 6h down vs Col 0	23.4887	3.12398	0.354666	1
4802	249769_at	SIGE	SIGE (SIGMA FACTOR E); DNA binding / DNA-directed RNA polymerase/ sigma factor/ transcr	NM_122317	AT5G24120	3.74569e-06	5.33931e-06	0.459877	-2.17449	Col 6h down vs Col 0	72.9831	3.64483	0.133175	1
1507	246427_at	ER-ANT1	ER-ANT1 (ENDOPLASMIC RETICULUM-DENINE NUCLEOTIDE TRANSPORTER 1); ATP:ADP antiporter/ bi	NM_121746	AT5G17400	8.76838e-05	2.86372e-05	0.45985	-2.17462	Col 6h down vs Col 0	31.5722	2.48165	0.209606	1
14194	259292_at	---	---	NM_001084667 /// NM_111989 /// NM_180668 /// NM_180669	AT3G11560	1.29111e-07	3.15913e-08	0.459398	-2.17676	Col 6h down vs Col 0	173.264	2.30089	0.0354125	1
380	245278_at	SYP23	SYP23 (SYNTAXIN OF PLANTS 23); SNAP receptor	NM_001084934 /// NM_117882	AT4G17730	8.33432e-06	1.37361e-05	0.459166	-2.17786	Col 6h down vs Col 0	59.2235	3.82516	0.172236	1
2115	247047_at	---	---	NM_126063	AT5G66650	0.00384161	0.00626423	0.459102	-2.17816	Col 6h down vs Col 0	10.4542	4.39376	1.12077	1
1863	246792_at	---	---	NM_001036874 /// NM_122611	AT5G27290	0.00336138	0.00208287	0.459001	-2.17864	Col 6h down vs Col 0	10.9107	3.10111	0.757936	1
5019	249987_at	---	---	NM_121854	AT5G18490	0.000906288	0.00101873	0.458777	-2.17971	Col 6h down vs Col 0	16.2978	3.6683	0.600212	1
15693	260806_at	---	---	NM_106475 /// NM_202440	AT1G78260	0.000258652	5.87419e-05	0.457747	-2.18461	Col 6h down vs Col 0	23.3903	2.27059	0.258864	1
19038	264201_at	---	---	NM_102110	AT1G22630	0.0110132	0.00397055	0.457494	-2.18582	Col 6h down vs Col 0	7.33808	2.63175	0.956383	1
5285	250255_at	SIG4	SIG4 (SIGMA FACTOR 4); DNA binding / DNA-directed RNA polymerase/ sigma factor/ transcr	NM_121376	AT5G13730	0.00272903	0.00119783	0.457469	-2.18594	Col 6h down vs Col 0	11.6542	2.78349	0.63691	1
18330	263482_at	---	---	NM_126435	AT2G03980	0.000186647	0.000250902	0.457464	-2.18596	Col 6h down vs Col 0	25.6296	3.78184	0.393486	1
22297	267516_at	RPT2	RPT2 (ROOT PHOTOTROPISM 2); protein binding	NM_001036369 /// NM_001084513 /// NM_179816	AT2G30520	0.000686364	0.00203271	0.457129	-2.18757	Col 6h down vs Col 0	17.6843	5.03771	0.759649	1
21600	266805_at	---	---	NM_128556	AT2G30010	5.53772e-06	8.16365e-06	0.457116	-2.18763	Col 6h down vs Col 0	65.913	3.74387	0.151467	1
2198	247130_at	---	---	NM_001037083 /// NM_001037084 /// NM_126016	AT5G66180	0.000136378	4.66117e-05	0.456951	-2.18842	Col 6h down vs Col 0	27.9625	2.55598	0.243753	1
9143	254150_at	---	---	NM_001125571 /// NM_118568	AT4G24350	0.000643595	0.00194948	0.456888	-2.18872	Col 6h down vs Col 0	18.0192	5.06832	0.750061	1
3359	248302_at	---	---	NM_124695 /// NM_180849	AT5G53160	0.00043268	0.000679302	0.456625	-2.18998	Col 6h down vs Col 0	20.2094	4.05157	0.534611	1
15657	260770_at	---	---	NM_103810	AT1G49200	0.00187182	0.00166828	0.456441	-2.19086	Col 6h down vs Col 0	13.1012	3.5073	0.713891	1
16586	261711_at	---	---	NM_103004 /// NM_202224	AT1G32700	3.01451e-07	6.60049e-07	0.456177	-2.19213	Col 6h down vs Col 0	139.605	4.11447	0.0785924	1
12964	258054_at	DELTA-TIP	DELTA-TIP; ammonia transporter/ methylammonium transmembrane transporter/ water channel	NM_112495	AT3G16240	4.72514e-06	6.07867e-06	0.456154	-2.19224	Col 6h down vs Col 0	68.6995	3.62609	0.140752	1
15001	260109_at	TET10	TET10 (TETRASPANIN10)	NM_001036145 /// NM_105005 /// NM_202348	AT1G63260	2.20301e-06	2.22349e-06	0.456018	-2.19289	Col 6h down vs Col 0	83.757	3.39127	0.107972	1
18877	264040_at	ACR5	ACR5; amino acid binding	NM_001035888 /// NM_126420	AT2G03730	0.00028632	0.0013749	0.456004	-2.19296	Col 6h down vs Col 0	22.7292	5.72391	0.671549	1
13612	258708_at	---	---	NM_111792	AT3G09580	3.98612e-06	5.21426e-06	0.455392	-2.19591	Col 6h down vs Col 0	71.8114	3.65429	0.1357	1
19656	264828_at	ATATG18G	AtATG18g	NM_100220	AT1G03380	0.0170855	0.0031917	0.455346	-2.19613	Col 6h down vs Col 0	6.26038	2.10309	0.895832	1
21379	266583_at	---	---	NM_130184	AT2G46220	0.000143316	0.000295896	0.455071	-2.19746	Col 6h down vs Col 0	27.5813	4.3315	0.418786	1
8410	253412_at	CBL10	CBL10 (CALCINEURIN B-LIKE 10); calcium ion binding	NM_001125633 /// NM_119454 /// NM_179154	AT4G33000	7.64789e-06	8.90525e-06	0.454708	-2.19921	Col 6h down vs Col 0	60.5738	3.56937	0.157136	1
546	245448_at	RPP4	RPP4 (recognition of peronospora parasitica 4); LRR domain binding	NM_117790	AT4G16860	0.000688344	0.000102494	0.454508	-2.20018	Col 6h down vs Col 0	17.6695	2.0442	0.308509	1
19144	264307_at	---	---	NM_104871 /// NM_202339	AT1G61900	0.000205368	0.00015755	0.454146	-2.20193	Col 6h down vs Col 0	24.9546	3.27352	0.349811	1
21410	266614_at	---	---	NM_127055 /// NM_201735	AT2G14910	1.2765e-06	1.22454e-06	0.453372	-2.2057	Col 6h down vs Col 0	96.4295	3.3899	0.0937446	1
13242	258338_at	---	---	NM_112485	AT3G16150	7.01862e-05	8.07527e-05	0.45332	-2.20595	Col 6h down vs Col 0	33.5479	3.65108	0.290219	1
1587	246507_at	---	---	NM_001125762 /// NM_121617	AT5G16120	0.00820103	0.00567939	0.453125	-2.2069	Col 6h down vs Col 0	8.13008	3.40543	1.11698	1
8810	253814_at	---	---	NM_118969	AT4G28290	0.00133964	0.000335694	0.45277	-2.20862	Col 6h down vs Col 0	14.5039	2.39581	0.440492	1
19671	264843_at	---	---	NM_100222	AT1G03400	6.84249e-05	0.000179183	0.452492	-2.20998	Col 6h down vs Col 0	33.7805	4.64276	0.366504	1
1828	246755_at	---	---	NM_122674	AT5G27920	0.00013071	0.000164407	0.452387	-2.2105	Col 6h down vs Col 0	28.2924	3.79457	0.357653	1
17618	262756_at	2006-10-01	OCT6 (ORGANIC CATION/CARNITINE TRANSPORTER 6); carbohydrate transmembrane transporter/	NM_101503	AT1G16370	0.000627803	0.00233096	0.451751	-2.21361	Col 6h down vs Col 0	18.15	5.58067	0.819933	1
5696	250669_at	PGIP2	PGIP2 (POLYGALACTURONASE INHIBITING PROTEIN 2); protein binding	NM_120770	AT5G06870	0.00126848	0.00250391	0.450951	-2.21753	Col 6h down vs Col 0	14.744	4.66638	0.843982	1
2400	247333_at	FLS5	FLS5 (FLAVONOL SYNTHASE 5); flavonol synthase	NM_001037054 /// NM_125755	AT5G63600	0.000280733	0.00215388	0.450295	-2.22077	Col 6h down vs Col 0	22.8561	6.89742	0.804736	1
3516	248460_at	---	---	NM_124470 /// NM_180832	AT5G50915	0.000412274	0.000670514	0.450217	-2.22115	Col 6h down vs Col 0	20.491	4.24027	0.551821	1
8807	253811_at	ULT1	ULT1 (ULTRAPETALA1); DNA binding	NM_118959	AT4G28190	0.000374149	0.000108259	0.449696	-2.22372	Col 6h down vs Col 0	21.067	2.54292	0.321884	1
22298	267517_at	RPT2	RPT2 (ROOT PHOTOTROPISM 2); protein binding	NM_001036369 /// NM_001084513 /// NM_179816	AT2G30520	4.69082e-06	4.82359e-06	0.449209	-2.22614	Col 6h down vs Col 0	68.8301	3.55119	0.137583	1
19343	264508_at	PHYA	PHYA (PHYTOCHROME A); G-protein coupled photoreceptor/ protein histidine kinase/ red or	NM_001123784 /// NM_100828	AT1G09570	8.20922e-05	1.66711e-05	0.449136	-2.2265	Col 6h down vs Col 0	32.1456	2.31399	0.191959	1
2140	247072_at	---	---	NM_126047	AT5G66490	0.00157794	0.000662095	0.449127	-2.22654	Col 6h down vs Col 0	13.8028	2.86235	0.553001	1
16744	261873_at	SD1-13	SD1-13 (S-DOMAIN-1 13); kinase/ protein kinase/ protein serine/threonine kinase	NM_101008	AT1G11350	0.000944538	0.000148283	0.449068	-2.22684	Col 6h down vs Col 0	16.0996	2.13474	0.353589	1
17020	262153_at	---	---	NM_104149	AT1G52710	4.66152e-06	2.74023e-06	0.448325	-2.23053	Col 6h down vs Col 0	68.9426	3.07829	0.119067	1
21225	266428_at	---	---	NM_126690	AT2G07180	0.000142749	0.000113159	0.448217	-2.23106	Col 6h down vs Col 0	27.6116	3.40326	0.328679	1
1177	246090_at	WAV2	WAV2 (WAVY GROWTH 2)	NM_122059	AT5G20520	7.4514e-07	1.53836e-06	0.447697	-2.23365	Col 6h down vs Col 0	110.744	4.26468	0.102692	1
16776	261905_at	---	---	NM_105181	AT1G65070	0.00867328	0.00135446	0.447457	-2.23485	Col 6h down vs Col 0	7.9752	2.09609	0.700869	1
12293	257373_at	---	---	NM_129876	AT2G43140	0.00273466	0.00136009	0.447149	-2.23639	Col 6h down vs Col 0	11.6466	3.07043	0.70302	1
5249	250219_at	MPL1	MPL1 (MYZUS PERSICAE-INDUCED LIPASE 1); catalytic	NM_121422	AT5G14180	0.00144165	0.00170209	0.4468	-2.23814	Col 6h down vs Col 0	14.186	4.03405	0.758313	1
5127	250097_at	---	---	NM_121734	AT5G17280	2.27632e-05	1.72453e-05	0.446623	-2.23902	Col 6h down vs Col 0	45.414	3.34571	0.196457	1
9564	254578_at	---	---	NM_118061	AT4G19400 /// AT4G19410	7.59838e-07	1.34876e-06	0.446378	-2.24026	Col 6h down vs Col 0	110.19	4.13022	0.0999537	1
4808	249775_at	SQE6	SQE6 (SQUALENE MONOXYGENASE 6); FAD binding / oxidoreductase/ squalene monooxygenase	NM_122321	AT5G24160	0.00584231	0.0035672	0.446275	-2.24077	Col 6h down vs Col 0	9.11555	3.34974	0.979935	1
13794	258891_at	EMB2016	EMB2016 (embryo defective 2016)	NM_111442	AT3G05680	0.00199052	0.00154699	0.445899	-2.24266	Col 6h down vs Col 0	12.8559	3.55991	0.738426	1
975	245885_at	EXL4	EXL4 (EXORDIUM LIKE 4)	NM_120981	AT5G09440	0.00066079	0.000435968	0.445753	-2.2434	Col 6h down vs Col 0	17.8813	3.32326	0.495602	1
19643	264815_at	---	---	NM_100242	AT1G03620	0.000648558	0.000398295	0.445526	-2.24454	Col 6h down vs Col 0	17.979	3.25525	0.482824	1
17996	263142_at	---	---	NM_105196	AT1G65230	0.000225192	6.17439e-05	0.444939	-2.2475	Col 6h down vs Col 0	24.3189	2.571	0.281921	1
19046	264209_at	RABG3B	RABG3B; GTP binding	NM_102121	AT1G22740	0.000434077	0.000632988	0.444889	-2.24775	Col 6h down vs Col 0	20.1908	4.22743	0.558332	1
11373	256433_at	SAG20	SAG20 (SENESCENCE ASSOCIATED GENE 20)	NM_202550	AT3G10985	0.000206354	0.000538053	0.444266	-2.25091	Col 6h down vs Col 0	24.9212	4.97989	0.532869	1
19469	264636_at	---	---	NM_105223	AT1G65490	0.00203163	0.00461846	0.444145	-2.25152	Col 6h down vs Col 0	12.7751	5.21234	1.08802	1
17707	262845_at	---	---	NM_101343	AT1G14740	0.000913867	0.000300325	0.444008	-2.25221	Col 6h down vs Col 0	16.2577	2.72734	0.447353	1
7060	252045_at	PUB22	PUB22 (PLANT U-BOX 22); ubiquitin-protein ligase	NM_115105	AT3G52450	0.0270672	0.00775687	0.443794	-2.2533	Col 6h down vs Col 0	5.24944	2.60735	1.32451	1
12340	257421_at	---	---	NM_101075	AT1G12030	9.7378e-06	7.43853e-05	0.443718	-2.25368	Col 6h down vs Col 0	56.8511	6.37683	0.299113	1
21996	267209_at	---	---	NM_128646	AT2G30930	0.000779682	0.00164006	0.443633	-2.25412	Col 6h down vs Col 0	17.0365	4.87028	0.76233	1
13162	258256_at	---	---	NM_001035700 /// NM_001125237 /// NM_001125238 /// NM_113601 /// NM_180306	AT3G26890	7.27894e-05	3.52943e-05	0.443623	-2.25416	Col 6h down vs Col 0	33.217	3.02741	0.243041	1
6596	251575_at	BZIP61	BZIP61; DNA binding / transcription activator/ transcription factor	NM_115674	AT3G58120	0.00179602	0.000483384	0.443212	-2.25626	Col 6h down vs Col 0	13.2683	2.58079	0.51869	1
3327	248270_at	ORG1	ORG1 (OBP3-responsive gene 1); ATP binding / kinase/ protein kinase	NM_124724 /// NM_180851	AT5G53450	0.00239671	0.00524391	0.443176	-2.25644	Col 6h down vs Col 0	12.1372	5.21628	1.14606	1
15176	260284_at	---	---	NM_001084386 /// NM_106687 /// NM_179581	AT1G80380	9.40733e-08	1.58746e-07	0.443139	-2.25663	Col 6h down vs Col 0	187.777	4.12191	0.0585364	1
491	245391_at	ATG8F	ATG8F (autophagy 8f); microtubule binding	NM_117751 /// NM_179064	AT4G16520	0.00024609	0.000193917	0.443112	-2.25677	Col 6h down vs Col 0	23.7203	3.51475	0.395132	1
20577	265768_at	---	---	NM_130369 /// NM_180152	AT2G48020	0.00065179	0.000804334	0.441626	-2.26436	Col 6h down vs Col 0	17.953	4.12485	0.61269	1
4663	249626_at	---	---	NM_123113	AT5G37540	0.000623433	0.000434363	0.441435	-2.26534	Col 6h down vs Col 0	18.1869	3.45809	0.507045	1
9138	254145_at	---	---	NM_118603	AT4G24700	0.0020361	0.000430138	0.440732	-2.26895	Col 6h down vs Col 0	12.7665	2.42969	0.507516	1
9401	254410_at	---	---	NM_118261	AT4G21410	0.000456829	0.000769947	0.438647	-2.27974	Col 6h down vs Col 0	19.8969	4.58417	0.61439	1
18402	263556_at	---	---	NM_001124856 /// NM_001124857 /// NM_147321 /// NM_201987	AT2G16365	0.000382757	0.000432065	0.438579	-2.28009	Col 6h down vs Col 0	20.9307	4.03673	0.514298	1
22423	267644_s_at	---	---	NM_128847 /// NM_128848	AT2G32870 /// AT2G32880	9.07424e-05	4.99365e-05	0.438561	-2.28019	Col 6h down vs Col 0	31.2775	3.22815	0.275227	1
15171	260279_at	---	---	NM_001084387 /// NM_106691 /// NM_180654	AT1G80420	0.000736001	0.00067687	0.438315	-2.28146	Col 6h down vs Col 0	17.3269	3.84157	0.59123	1
14890	259996_at	---	---	NM_105461	AT1G67910	5.58042e-06	5.15375e-06	0.438147	-2.28234	Col 6h down vs Col 0	65.7809	3.67265	0.148884	1
10697	255742_at	TEM1	TEM1 (TEMPRANILLO 1); transcription factor	NM_102367	AT1G25560	0.000186668	0.000146157	0.437998	-2.28312	Col 6h down vs Col 0	25.6288	3.59841	0.374413	1
15342	260451_at	---	---	NM_001084343 /// NM_001124115 /// NM_105895	AT1G72360	7.78373e-05	0.000101178	0.437292	-2.2868	Col 6h down vs Col 0	32.6158	4.13668	0.338215	1
15853	260968_at	---	---	NM_001084054 /// NM_101097	AT1G12250	7.81467e-05	5.90662e-05	0.437053	-2.28805	Col 6h down vs Col 0	32.5805	3.55376	0.29087	1
8937	253943_at	---	---	NM_118837	AT4G27030	0.000813496	0.00095901	0.436293	-2.29204	Col 6h down vs Col 0	16.8252	4.20936	0.66715	1
11284	256340_at	---	---	NM_105865	AT1G72070	0.000263316	0.000636699	0.436201	-2.29252	Col 6h down vs Col 0	23.2728	5.12222	0.586918	1
20363	265547_at	---	---	NM_128389	AT2G28305	0.00902881	0.00635678	0.435975	-2.29371	Col 6h down vs Col 0	7.86539	3.78016	1.28162	1
1996	246926_at	---	---	NM_122433	AT5G25240	7.20064e-06	1.10229e-05	0.435786	-2.2947	Col 6h down vs Col 0	61.5379	4.26545	0.184838	1
4954	249922_at	AILP1	AILP1	NM_001036823 /// NM_121919	AT5G19140	0.000295471	0.000491557	0.435321	-2.29715	Col 6h down vs Col 0	22.5279	4.601	0.544627	1
19414	264580_at	---	---	NM_100413	AT1G05340	0.0027158	0.00677002	0.434904	-2.29936	Col 6h down vs Col 0	11.672	5.77944	1.32041	1
18037	263183_at	CALS1	CALS1 (CALLOSE SYNTHASE 1); 1,3-beta-glucan synthase/ transferase, transferring glycosy	NM_100436	AT1G05570	0.00618246	0.00345526	0.434868	-2.29955	Col 6h down vs Col 0	8.94529	3.46225	1.03213	1
6738	251719_at	---	---	NM_115472	AT3G56140	2.13552e-05	2.84176e-05	0.434742	-2.30022	Col 6h down vs Col 0	46.1922	4.1658	0.240491	1
21721	266929_at	---	---	NM_130148 /// NM_180111	AT2G45850	0.000379445	0.000231632	0.434463	-2.30169	Col 6h down vs Col 0	20.9827	3.4361	0.436691	1
12543	257626_s_at	---	---	NM_113531 /// NM_113532	AT3G26240 /// AT3G26250	0.00690964	0.00201338	0.434356	-2.30226	Col 6h down vs Col 0	8.61762	2.77691	0.859297	1
2069	246999_at	NPY3	NPY3 (NAKED PINS IN YUC MUTANTS 3); protein binding / signal transducer	NM_001126043 /// NM_126144	AT5G67440	2.50799e-05	7.55175e-06	0.434329	-2.3024	Col 6h down vs Col 0	44.2563	2.79405	0.168356	1
19932	265109_s_at	---	---	NM_104941 /// NM_105015	AT1G62630 /// AT1G63360	0.000500406	9.5896e-05	0.434276	-2.30269	Col 6h down vs Col 0	19.382	2.46165	0.338686	1
21062	266265_at	---	---	NM_001124937 /// NM_128488 /// NM_179800	AT2G29340	0.000784906	0.000450538	0.434263	-2.30275	Col 6h down vs Col 0	17.0031	3.40141	0.533458	1
11396	256456_at	---	---	NM_106174 /// NM_179558 /// NM_202417	AT1G75180	4.70042e-05	1.53281e-05	0.432966	-2.30965	Col 6h down vs Col 0	37.3958	2.8779	0.205221	1
20927	266123_at	---	---	NM_130081	AT2G45180	7.23299e-06	1.10515e-05	0.432081	-2.31438	Col 6h down vs Col 0	61.4657	4.3515	0.188788	1
14318	259417_at	HFR1	HFR1 (LONG HYPOCOTYL IN FAR-RED); DNA binding / protein binding / transcription factor	NM_100115	AT1G02340	4.31988e-05	3.98383e-05	0.431759	-2.31611	Col 6h down vs Col 0	38.2564	3.85005	0.268368	1
12900	257990_at	---	---	NM_001035652 /// NM_112876	AT3G19860	6.90555e-06	1.64562e-05	0.431676	-2.31655	Col 6h down vs Col 0	62.216	4.91595	0.210705	1
19993	265175_at	ATCSLA03	ATCSLA03 (CELLULOSE SYNTHASE-LIKE A3); cellulose synthase/ transferase, transferring gl	NM_001036007 /// NM_102197 /// NM_180621	AT1G23480	0.000255493	0.000172997	0.431525	-2.31736	Col 6h down vs Col 0	23.4714	3.58657	0.407483	1
16981	262114_at	NLA	NLA (nitrogen limitation adaptation); ubiquitin-protein ligase	NM_001123746 /// NM_100167	AT1G02860	1.33625e-05	2.97553e-05	0.431027	-2.32004	Col 6h down vs Col 0	52.3029	4.87586	0.248596	1
8305	253305_at	---	---	NM_119524	AT4G33666	0.00448664	0.00159307	0.430328	-2.32381	Col 6h down vs Col 0	9.94226	3.02993	0.812675	1
1336	246253_at	MYB73	MYB73 (MYB DOMAIN PROTEIN 73); DNA binding / transcription factor	NM_119889	AT4G37260	1.82652e-06	2.3918e-06	0.430198	-2.32451	Col 6h down vs Col 0	87.9157	4.18723	0.127008	1
14401	259500_at	---	---	NM_101442	AT1G15740	0.000252005	8.00303e-05	0.43013	-2.32488	Col 6h down vs Col 0	23.5623	2.90864	0.329185	1
6149	251124_s_at	LAC8	LAC8 (laccase 8); laccase	NM_120181 /// NM_120182	AT5G01040 /// AT5G01050	0.00781949	0.00930557	0.42959	-2.3278	Col 6h down vs Col 0	8.26357	4.7686	1.53884	1
11270	256324_at	---	---	NM_105347 /// NM_179523	AT1G66760	0.00272251	0.00524918	0.429442	-2.3286	Col 6h down vs Col 0	11.6629	5.4097	1.2369	1
19219	264383_at	ATGPX1	ATGPX1 (GLUTATHIONE PEROXIDASE 1); glutathione peroxidase	NM_128065	AT2G25080	0.00116597	0.000306289	0.429329	-2.32922	Col 6h down vs Col 0	15.1213	2.76731	0.48802	1
3258	248199_at	---	---	NM_124797	AT5G54170	1.42573e-06	1.70738e-06	0.428747	-2.33238	Col 6h down vs Col 0	93.7204	4.11883	0.117195	1
14931	260037_at	RAV2	RAV2 (REGULATOR OF THE ATPASE OF THE VACUOLAR MEMBRANE); DNA binding / transcription fa	NM_105558	AT1G68840	1.01307e-05	1.66102e-05	0.428493	-2.33376	Col 6h down vs Col 0	56.2626	4.53568	0.214977	1
13551	258647_at	---	---	NM_111666	AT3G07870	4.98122e-05	7.70923e-05	0.427544	-2.33894	Col 6h down vs Col 0	36.8147	4.56126	0.330394	1
11461	256525_at	---	---	NM_105289	AT1G66180	2.17524e-05	4.57298e-05	0.427531	-2.33901	Col 6h down vs Col 0	45.9663	4.91985	0.285418	1
16801	261931_at	---	---	NM_001036002 /// NM_102092	AT1G22430	7.36139e-06	5.91723e-06	0.426535	-2.34447	Col 6h down vs Col 0	61.183	3.77822	0.164674	1
16724	261851_at	HKL1	HKL1 (HEXOKINASE-LIKE 1); ATP binding / fructokinase/ glucokinase/ hexokinase	NM_103929	AT1G50460	3.02212e-05	4.27357e-05	0.426191	-2.34637	Col 6h down vs Col 0	42.1061	4.4554	0.28217	1
16794	261924_at	---	---	NM_102104	AT1G22550	0.00217098	0.00114316	0.426135	-2.34667	Col 6h down vs Col 0	12.5159	3.50317	0.746393	1
611	245513_at	ATVAMP724	ATVAMP724	NM_117669	AT4G15780	0.0094714	0.00680035	0.424444	-2.35602	Col 6h down vs Col 0	7.73599	4.06471	1.40114	1
8967	253973_at	---	---	NM_118789	AT4G26555	6.19101e-07	2.49503e-07	0.424317	-2.35673	Col 6h down vs Col 0	116.134	3.1766	0.0729408	1
13405	258501_at	---	---	NM_111558	AT3G06780	0.00121577	0.000599384	0.424154	-2.35763	Col 6h down vs Col 0	14.9331	3.44725	0.615592	1
19607	264779_at	ACHT4	ACHT4 (ATYPICAL CYS HIS RICH THIOREDOXIN 4); oxidoreductase, acting on sulfur group of	NM_001084022 /// NM_001123776 /// NM_001123777 /// NM_100730	AT1G08570	6.86551e-05	4.32192e-05	0.424079	-2.35805	Col 6h down vs Col 0	33.7497	3.6242	0.286359	1
19781	264956_at	ACR3	ACR3; amino acid binding	NM_001036212 /// NM_001124136 /// NM_106350 /// NM_179565 /// NM_179566	AT1G76990	6.73293e-07	1.38732e-06	0.42381	-2.35955	Col 6h down vs Col 0	113.662	4.8617	0.114062	1
14297	259396_at	GSK1	GSK1 (GSK3/SHAGGY-LIKE PROTEIN KINASE 1); glycogen synthase kinase 3/ kinase	NM_100519 /// NM_202042	AT1G06390	0.0158484	0.0067106	0.42359	-2.36077	Col 6h down vs Col 0	6.43666	3.38077	1.40063	1
4833	249800_at	MTN3	MTN3 (Arabidopsis homolog of Medicago truncatula MTN3)	NM_122271	AT5G23660	0.000933949	0.00079556	0.423188	-2.36302	Col 6h down vs Col 0	16.1535	4.09469	0.675964	1
4519	249480_s_at	---	---	NM_123261 /// NM_123262	AT5G38990 /// AT5G39000	0.000207385	5.75088e-05	0.423188	-2.36302	Col 6h down vs Col 0	24.8865	2.90824	0.311628	1
18036	263182_at	---	---	NM_100437	AT1G05575	0.000421651	0.000938022	0.422526	-2.36672	Col 6h down vs Col 0	20.3595	5.45646	0.714681	1
16587	261712_at	---	---	NM_103012	AT1G32780	0.000350772	0.000290145	0.422181	-2.36865	Col 6h down vs Col 0	21.4577	4.01905	0.49947	1
21540	266745_at	PKS1	PKS1 (PHYTOCHROME KINASE SUBSTRATE 1); protein binding	NM_126347	AT2G02950	0.00335829	0.00203867	0.421969	-2.36984	Col 6h down vs Col 0	10.9139	3.78098	0.923833	1
8026	253022_at	---	---	NM_119967 /// NM_202973	AT4G38060	2.12892e-05	1.83783e-05	0.421809	-2.37074	Col 6h down vs Col 0	46.2302	3.9742	0.229241	1
11458	256522_at	CMPG1	U-box domain-containing protein	NM_105287 /// NM_179516	AT1G66160	0.010945	0.00396064	0.421712	-2.37129	Col 6h down vs Col 0	7.35418	3.21262	1.16492	1
7311	252298_at	---	---	NM_114765	AT3G49060	0.00427582	0.00386423	0.421371	-2.37321	Col 6h down vs Col 0	10.0989	4.3811	1.15685	1
22044	267260_at	AGP17	AGP17 (ARABINOGALACTAN PROTEIN 17)	NM_127877 /// NM_201790	AT2G23130	1.19136e-06	9.27829e-06	0.420858	-2.3761	Col 6h down vs Col 0	98.1591	7.05261	0.191596	1
21002	266204_at	---	---	NM_126298	AT2G02410	7.94214e-05	3.1925e-05	0.420258	-2.37949	Col 6h down vs Col 0	32.4371	3.27122	0.268929	1
16486	261611_at	---	---	NM_001036087 /// NM_103860 /// NM_179457 /// NM_202268	AT1G49730	0.00459029	0.000748801	0.419837	-2.38188	Col 6h down vs Col 0	9.86859	2.50005	0.675558	1
4532	249493_at	---	---	NM_123270	AT5G39080	4.38952e-07	3.13671e-07	0.418964	-2.38684	Col 6h down vs Col 0	126.824	3.78923	0.0796744	1
6466	251443_at	---	---	NM_115857	AT3G59940	5.46674e-07	3.65847e-07	0.418823	-2.38765	Col 6h down vs Col 0	119.896	3.73004	0.0829617	1
3455	248398_at	---	---	NM_124576 /// NM_203196	AT5G51970	3.5321e-05	4.214e-05	0.418386	-2.39014	Col 6h down vs Col 0	40.3835	4.44298	0.293386	1
15480	260589_at	---	---	NM_104219	AT1G53400	0.0010688	0.00063234	0.417396	-2.39581	Col 6h down vs Col 0	15.5193	3.78014	0.649537	1
3556	248502_at	---	---	NM_124427	AT5G50450	1.41157e-05	1.77251e-05	0.41668	-2.39992	Col 6h down vs Col 0	51.5507	4.51346	0.233477	1
18396	263549_at	MEE3	MEE3 (MATERNAL EFFECT EMBRYO ARREST 3); DNA binding / transcription factor	NM_127736	AT2G21650	7.27865e-05	4.24562e-05	0.416029	-2.40368	Col 6h down vs Col 0	33.2174	3.70981	0.297821	1
22393	267614_at	BAS1	BAS1 (PHYB ACTIVATION TAGGED SUPPRESSOR 1); oxygen binding / steroid hydroxylase	NM_128228	AT2G26710	0.00127861	0.000468931	0.415702	-2.40557	Col 6h down vs Col 0	14.7088	3.29865	0.598036	1
1297	246211_at	GBF1	GBF1; sequence-specific DNA binding / transcription factor	NM_119837 /// NM_179179	AT4G36730	2.95387e-08	4.18815e-08	0.415169	-2.40866	Col 6h down vs Col 0	251.834	4.58902	0.0485931	1
13287	258383_at	---	---	NM_112412	AT3G15440	7.11645e-05	0.000371585	0.415079	-2.40918	Col 6h down vs Col 0	33.4218	7.00898	0.559235	1
3281	248224_at	---	---	NM_124729 /// NM_180852	AT5G53490	8.18815e-06	1.01425e-05	0.414182	-2.4144	Col 6h down vs Col 0	59.4991	4.54167	0.203551	1
13289	258385_at	ATNAC2	ATNAC2 (ARABIDOPSIS NAC DOMAIN CONTAINING PROTEIN 2); transcription factor	NM_112419	AT3G15510	0.000210132	0.000290202	0.414001	-2.41545	Col 6h down vs Col 0	24.795	4.85755	0.522423	1
9591	254605_at	---	---	NM_118012	AT4G18950	0.00739635	0.00189211	0.412995	-2.42134	Col 6h down vs Col 0	8.42145	2.98891	0.946443	1
4111	249065_at	---	---	NM_123793	AT5G44260	0.000629914	0.00253099	0.412964	-2.42152	Col 6h down vs Col 0	18.1323	7.10319	1.04465	1
5118	250088_at	APG5	APG5 (AUTOPHAGY 5); transporter	NM_121735	AT5G17290	0.000130039	8.45182e-05	0.412613	-2.42358	Col 6h down vs Col 0	28.3326	3.91066	0.368072	1
20002	265184_at	---	---	NM_102219	AT1G23710	4.9097e-05	2.55903e-05	0.412399	-2.42484	Col 6h down vs Col 0	36.9588	3.66187	0.264213	1
16146	261265_at	---	---	NM_102444	AT1G26800	0.00026951	0.000179674	0.411734	-2.42876	Col 6h down vs Col 0	23.1207	3.98242	0.459318	1
10607	255652_at	MEE47	MEE47 (maternal effect embryo arrest 47); transcription factor	NM_116322	AT4G00950	0.00171883	0.000854512	0.411542	-2.42988	Col 6h down vs Col 0	13.4477	3.7164	0.736958	1
21385	266589_at	---	---	NM_130188	AT2G46250	4.46979e-05	1.61554e-05	0.411454	-2.43041	Col 6h down vs Col 0	37.9064	3.33033	0.234284	1
12740	257827_at	---	---	NM_113574	AT3G26630	0.000488927	0.000365547	0.410016	-2.43893	Col 6h down vs Col 0	19.512	4.18626	0.572127	1
6426	251403_at	---	---	NM_115894	AT3G60300	3.30177e-06	4.05684e-06	0.409843	-2.43996	Col 6h down vs Col 0	75.4157	4.61712	0.163259	1
14718	259822_at	MYB20	MYB20 (myb domain protein 20); DNA binding / transcription factor	NM_105294	AT1G66230	2.74434e-05	4.45357e-05	0.409087	-2.44447	Col 6h down vs Col 0	43.2054	5.07926	0.313496	1
11248	256300_at	NAP	NAP (NAC-like, activated by AP3/PI); transcription factor	NM_105616	AT1G69490	0.00234361	0.00114167	0.407986	-2.45106	Col 6h down vs Col 0	12.2222	3.77738	0.824157	1
22338	267557_at	KRP4	KRP4; cyclin binding / cyclin-dependent protein kinase inhibitor	NM_128830 /// NM_179865	AT2G32710	2.97382e-05	2.18423e-05	0.407806	-2.45214	Col 6h down vs Col 0	42.288	4.11434	0.259449	1
21608	266813_at	---	---	NM_130056 /// NM_130057	AT2G44920	9.23054e-06	6.4778e-06	0.406813	-2.45813	Col 6h down vs Col 0	57.6562	4.0639	0.18796	1
2003	246933_at	ZFP3	ZFP3 (ZINC FINGER PROTEIN 3); nucleic acid binding / transcription factor/ zinc ion bin	NM_122425	AT5G25160	0.00903179	0.00405613	0.406	-2.46305	Col 6h down vs Col 0	7.86449	3.77649	1.28052	1
20955	266156_at	FRA8	FRA8 (FRAGILE FIBER 8); glucuronosyltransferase/ transferase	NM_179782	AT2G28110	5.03118e-05	7.88583e-05	0.405681	-2.46499	Col 6h down vs Col 0	36.7157	5.16132	0.374868	1
6789	251771_at	CSLA14	ATCSLA14; cellulose synthase/ transferase, transferring glycosyl groups	NM_115458	AT3G56000	0.00323749	0.00133269	0.404888	-2.46982	Col 6h down vs Col 0	11.0418	3.64914	0.881289	1
16178	261297_at	JAZ4	JAZ4 (JASMONATE-ZIM-DOMAIN PROTEIN 4)	NM_001123978 /// NM_001123979 /// NM_103746	AT1G48500	0.0228683	0.00742984	0.404881	-2.46986	Col 6h down vs Col 0	5.60666	3.39246	1.61354	1
14447	259546_at	---	---	NM_103232	AT1G35350	0.000274002	0.000488276	0.403529	-2.47814	Col 6h down vs Col 0	23.0132	5.5849	0.647154	1
688	245592_at	NF-YB3	NF-YB3 (NUCLEAR FACTOR Y, SUBUNIT B3); transcription factor	NM_117534	AT4G14540	0.000728814	0.000289478	0.401816	-2.4887	Col 6h down vs Col 0	17.3768	3.63611	0.558002	1
12959	258049_at	---	---	NM_112493	AT3G16220	3.38995e-05	3.07628e-05	0.401755	-2.48908	Col 6h down vs Col 0	40.8308	4.51027	0.294566	1
16785	261914_at	---	---	NM_105259	AT1G65870	0.015682	0.00717491	0.400447	-2.49721	Col 6h down vs Col 0	6.46167	3.95218	1.63103	1
18677	263836_at	---	---	NM_129593	AT2G40330	1.26485e-05	4.90287e-05	0.400343	-2.49786	Col 6h down vs Col 0	53.0666	6.72125	0.337752	1
15253	260361_at	---	---	NM_105603	AT1G69360	1.35065e-05	5.16254e-06	0.398958	-2.50653	Col 6h down vs Col 0	52.155	3.61234	0.184698	1
21966	267178_at	---	---	NM_129331	AT2G37750	0.00224652	0.00278886	0.398832	-2.50732	Col 6h down vs Col 0	12.3839	5.41903	1.1669	1
13441	258537_at	---	---	NM_111292	AT3G04210	6.15978e-07	5.80036e-07	0.398681	-2.50827	Col 6h down vs Col 0	116.285	4.54977	0.104336	1
15854	260969_at	ATBETAFRUCT4	ATBETAFRUCT4; beta-fructofuranosidase/ hydrolase, hydrolyzing O-glycosyl compounds	NM_101096	AT1G12240	0.00242125	0.00138087	0.398531	-2.50921	Col 6h down vs Col 0	12.0988	4.18785	0.923034	1
8243	253243_at	---	---	NM_119622	AT4G34560	1.70468e-05	2.08151e-06	0.398171	-2.51149	Col 6h down vs Col 0	49.0398	2.68401	0.14595	1
869	245777_at	atnudt21	atnudt21 (Arabidopsis thaliana Nudix hydrolase homolog 21); hydrolase	NM_106012	AT1G73540	0.000681513	9.97368e-05	0.397824	-2.51367	Col 6h down vs Col 0	17.721	2.77962	0.418278	1
7336	252323_at	KING1	KING1 (SNF1-RELATED PROTEIN KINASE REGULATORY SUBUNIT GAMMA 1)	NM_114711	AT3G48530	1.82895e-05	1.9541e-05	0.397509	-2.51566	Col 6h down vs Col 0	48.1333	4.80576	0.266247	1
5095	250064_at	DAR4	DAR4 (DA1-RELATED PROTEIN 4); ATP binding / protein binding / zinc ion binding	NM_121795	AT5G17890	0.00156425	0.000205079	0.397261	-2.51724	Col 6h down vs Col 0	13.8393	2.68151	0.516694	1
11398	256458_at	---	---	NM_106178	AT1G75220	0.000304678	0.000432135	0.397238	-2.51738	Col 6h down vs Col 0	22.3331	5.40439	0.645306	1
5966	250940_at	---	---	NM_120409	AT5G03310	0.000558094	0.000298983	0.396856	-2.51981	Col 6h down vs Col 0	18.7806	4.07669	0.578851	1
16490	261615_at	---	---	NM_001123930 /// NM_103038 /// NM_179412	AT1G33050	1.88332e-05	9.68893e-06	0.396854	-2.51982	Col 6h down vs Col 0	47.7605	3.95878	0.221035	1
10372	255411_at	---	---	NM_116545 /// NM_178963	AT4G03110	1.44971e-06	1.64488e-06	0.395882	-2.526	Col 6h down vs Col 0	93.3182	4.86225	0.138944	1
15209	260317_at	UBC5	UBC5 (ubiquitin-conjugating enzyme 5); ubiquitin-protein ligase	NM_105055	AT1G63800	3.07296e-05	4.05764e-05	0.39588	-2.52602	Col 6h down vs Col 0	41.9186	5.16135	0.328341	1
20758	265952_at	---	---	NM_001124990 /// NM_179952 /// NM_201894	AT2G37478 /// AT2G37480	0.00912101	0.00502708	0.395697	-2.52718	Col 6h down vs Col 0	7.83779	4.30435	1.46448	1
4810	249777_at	---	---	NM_122327	AT5G24210	0.000930531	0.00042126	0.395195	-2.53039	Col 6h down vs Col 0	16.171	3.92657	0.647508	1
6516	251494_at	---	---	NM_001035816 /// NM_115797 /// NM_180389	AT3G59350	0.000128482	0.000280334	0.394395	-2.53553	Col 6h down vs Col 0	28.427	6.13526	0.575533	1
14749	259853_at	---	---	NM_105889	AT1G72300	3.87391e-05	1.80215e-05	0.394134	-2.53721	Col 6h down vs Col 0	39.3943	3.91899	0.265283	1
16630	261757_at	---	---	NM_100695	AT1G08210	3.58265e-05	1.93202e-05	0.39372	-2.53987	Col 6h down vs Col 0	40.2298	4.08782	0.270965	1
13156	258250_at	FAD5	FAD5 (FATTY ACID DESATURASE 5); 16:0 monogalactosyldiacylglycerol desaturase/ oxidoredu	NM_112455	AT3G15850	2.08597e-06	1.55382e-06	0.393282	-2.5427	Col 6h down vs Col 0	84.9483	4.42294	0.138843	1
9480	254492_at	PCAP1	DREPP plasma membrane polypeptide family protein	NM_001036599 /// NM_001036600 /// NM_118145 /// NM_179081	AT4G20260	6.88302e-07	4.93993e-07	0.393247	-2.54293	Col 6h down vs Col 0	113.021	4.36974	0.103101	1
19735	264908_at	---	---	NM_127299	AT2G17440	0.00023305	0.00026964	0.393065	-2.54411	Col 6h down vs Col 0	24.0859	5.17605	0.573065	1
2756	247694_at	---	---	NM_125367	AT5G59750	4.17568e-06	3.32935e-06	0.39296	-2.54479	Col 6h down vs Col 0	70.9481	4.52054	0.16991	1
3842	248793_at	atnudt8	atnudt8 (Arabidopsis thaliana Nudix hydrolase homolog 8); hydrolase	NM_124095	AT5G47240	0.00074189	0.00179478	0.392953	-2.54483	Col 6h down vs Col 0	17.2865	6.72529	1.03746	1
11131	256181_at	---	---	NM_104062	AT1G51820	0.00420713	0.00093759	0.392755	-2.54612	Col 6h down vs Col 0	10.152	3.2014	0.840924	1
8159	253158_at	---	---	NM_119744	AT4G35780	1.54527e-05	7.92872e-06	0.392514	-2.54768	Col 6h down vs Col 0	50.3315	4.04826	0.214485	1
12858	257947_at	ICL	ICL (ISOCITRATE LYASE); catalytic/ isocitrate lyase	NM_113067	AT3G21720	0.000582901	0.000899578	0.392383	-2.54853	Col 6h down vs Col 0	18.5455	5.78367	0.831638	1
17413	262549_at	---	---	NM_102867	AT1G31290	0.000106194	0.000168205	0.392304	-2.54904	Col 6h down vs Col 0	29.9579	5.62849	0.501013	1
13714	258811_at	---	---	NM_111270	AT3G03990	2.1021e-06	9.97225e-07	0.392293	-2.54912	Col 6h down vs Col 0	84.7793	3.95325	0.124346	1
16655	261782_at	---	---	NM_106260	AT1G76110	0.0143338	0.00645145	0.391907	-2.55163	Col 6h down vs Col 0	6.67741	4.10887	1.64091	1
18961	264124_at	ATOCT2	ATOCT2 (ARABIDOPSIS THALIANA ORGANIC CATION/CARNITINE TRANSPORTER 2); carbohydrate tran	NM_106584	AT1G79360	0.000103036	7.28414e-05	0.391448	-2.55462	Col 6h down vs Col 0	30.2073	4.48753	0.396154	1
1283	246197_at	CEN2	caltractin, putative / centrin, putative	NM_001036721 /// NM_119864	AT4G37010	0.00234335	0.00210201	0.391287	-2.55567	Col 6h down vs Col 0	12.2226	5.05967	1.10389	1
13338	258434_at	ATEBP	ATEBP (ETHYLENE-RESPONSIVE ELEMENT BINDING PROTEIN); DNA binding / protein binding / tr	NM_112550	AT3G16770	0.000463747	0.00018711	0.391104	-2.55686	Col 6h down vs Col 0	19.8111	3.86458	0.520189	1
11478	256542_at	PMI1	PMI1 (PLASTID MOVEMENT IMPAIRED1)	NM_103439	AT1G42550	3.9219e-05	1.16909e-05	0.390409	-2.56142	Col 6h down vs Col 0	39.2642	3.54556	0.2408	1
19298	264463_at	---	---	NM_100889	AT1G10150	8.52686e-06	4.34518e-06	0.390262	-2.56238	Col 6h down vs Col 0	58.8695	4.0842	0.185006	1
16796	261926_at	PATL2	PATL2 (PATELLIN 2); transporter	NM_102102	AT1G22530	3.69715e-06	1.27009e-05	0.389904	-2.56473	Col 6h down vs Col 0	73.2311	6.78083	0.24692	1
13377	258473_s_at	---	---	NM_111129 /// NM_111130	AT3G02610 /// AT3G02620	0.00292898	0.00269901	0.389881	-2.56488	Col 6h down vs Col 0	11.3976	5.17784	1.21145	1
20804	265999_at	---	---	NM_127972	AT2G24100	0.00362827	0.00150214	0.38927	-2.56891	Col 6h down vs Col 0	10.6476	3.98471	0.997956	1
14730	259834_at	---	---	NM_105626	AT1G69570	0.00043595	0.0003382	0.389093	-2.57008	Col 6h down vs Col 0	20.1658	4.73787	0.626521	1
10298	255331_at	---	---	NM_116671	AT4G04330	0.00745684	0.00418793	0.388966	-2.57092	Col 6h down vs Col 0	8.3982	4.47663	1.42146	1
12970	258060_at	ATB' DELTA	ATB' DELTA; protein phosphatase type 2A regulator	NM_113507	AT3G26030	0.000313138	0.000108467	0.388342	-2.57505	Col 6h down vs Col 0	22.1605	3.74904	0.451137	1
13360	258456_at	WNK2	WNK2 (WITH NO K 2); kinase/ protein kinase	NM_113139 /// NM_202625	AT3G22420	0.000153459	0.00013174	0.387929	-2.57779	Col 6h down vs Col 0	27.0637	4.85199	0.478081	1
17189	262325_at	---	---	NM_105089	AT1G64160	0.0151994	0.00818644	0.387593	-2.58003	Col 6h down vs Col 0	6.53614	4.51249	1.84104	1
17567	262705_at	---	---	NM_101492	AT1G16260	7.90688e-06	5.26155e-06	0.387188	-2.58273	Col 6h down vs Col 0	60.0471	4.45689	0.197928	1
2979	247919_at	---	---	NM_125146	AT5G57650	0.00110498	0.00222645	0.387183	-2.58276	Col 6h down vs Col 0	15.366	6.63251	1.15103	1
14641	259741_at	---	---	NM_001124110 /// NM_105771	AT1G71020	0.0213861	0.00540786	0.387089	-2.58338	Col 6h down vs Col 0	5.75281	3.40149	1.57673	1
409	245308_at	---	---	NM_001160776 /// NM_117853	AT4G17486	0.000330669	0.000168409	0.386911	-2.58457	Col 6h down vs Col 0	21.8207	4.22336	0.516128	1
21826	267034_at	---	---	NM_129387	AT2G38310	1.78821e-05	6.77598e-05	0.385652	-2.59301	Col 6h down vs Col 0	48.4218	7.27435	0.40061	1
17033	262166_at	---	---	NM_106142	AT1G74840	0.000149449	0.000126654	0.385537	-2.59379	Col 6h down vs Col 0	27.2631	4.89603	0.478893	1
9018	254024_at	---	---	NM_118710	AT4G25780	0.000420034	0.00122008	0.385459	-2.59431	Col 6h down vs Col 0	20.3819	7.27701	0.952087	1
6723	251704_at	---	---	NM_115494	AT3G56360	0.00347457	0.00139566	0.384691	-2.59949	Col 6h down vs Col 0	10.7961	4.04363	0.998791	1
19457	264624_at	ERD6	ERD6 (EARLY RESPONSE TO DEHYDRATION 6); carbohydrate transmembrane transporter/ sugar t	NM_001035929 /// NM_100765	AT1G08930	0.000368942	0.000471829	0.384665	-2.59967	Col 6h down vs Col 0	21.1513	5.62975	0.709775	1
15670	260783_at	ORA59	ORA59 (OCTADECANOID-RESPONSIVE ARABIDOPSIS AP2/ERF 59); DNA binding / transcription act	NM_100497	AT1G06160	6.47967e-05	0.000295602	0.384529	-2.60058	Col 6h down vs Col 0	34.2842	7.93198	0.616958	1
492	245392_at	---	---	NM_117659	AT4G15680	0.0051118	0.00309517	0.38443	-2.60125	Col 6h down vs Col 0	9.52703	4.67563	1.30874	1
8451	253454_at	---	---	NM_119338	AT4G31875	0.00266849	0.00692912	0.384346	-2.60182	Col 6h down vs Col 0	11.7365	7.73278	1.75697	1
5049	250017_at	---	---	NM_121819	AT5G18140	3.10183e-05	1.63738e-05	0.383297	-2.60895	Col 6h down vs Col 0	41.8139	4.29914	0.274177	1
20708	265902_at	---	---	NM_128117	AT2G25590	0.000319029	0.000266664	0.383237	-2.60935	Col 6h down vs Col 0	22.0437	4.98118	0.602582	1
4864	249831_at	---	---	NM_122240	AT5G23340	8.61604e-05	4.83583e-05	0.383196	-2.60963	Col 6h down vs Col 0	31.7238	4.3946	0.369405	1
12742	257829_at	SNM1	SNM1 (SENSITIVE TO NITROGEN MUSTARD 1)	NM_001035696 /// NM_113579 /// NM_180304	AT3G26680	0.0110805	0.00307691	0.381937	-2.61824	Col 6h down vs Col 0	7.32232	3.63518	1.32387	1
11211	256262_at	---	---	NM_112050	AT3G12150	8.34816e-06	1.27112e-05	0.381312	-2.62252	Col 6h down vs Col 0	59.1977	5.7451	0.258798	1
8905	253911_at	---	---	NM_118864	AT4G27300	0.000175044	0.000856548	0.381101	-2.62397	Col 6h down vs Col 0	26.092	8.51944	0.870706	1
10437	255478_at	EID1	EID1 (EMPFINDLICHER IM DUNKELROTEN LICHT 1); ubiquitin-protein ligase	NM_116477	AT4G02440	7.95585e-07	3.05619e-07	0.381014	-2.62458	Col 6h down vs Col 0	108.897	3.97587	0.0973608	1
8357	253358_at	GAMMA-VPE	GAMMA-VPE (GAMMA VACUOLAR PROCESSING ENZYME); cysteine-type endopeptidase	NM_119448	AT4G32940	1.28762e-05	9.41947e-06	0.38095	-2.62502	Col 6h down vs Col 0	52.8173	4.73798	0.239214	1
22101	267318_at	FAH1	FAH1 (FATTY ACID HYDROXYLASE 1); catalytic/ fatty acid alpha-hydroxylase	NM_129030	AT2G34770	0.000135051	5.83058e-05	0.380228	-2.63	Col 6h down vs Col 0	28.0382	4.15906	0.395562	1
2649	247585_at	---	---	NM_125461	AT5G60680	0.000228992	9.13871e-05	0.380138	-2.63063	Col 6h down vs Col 0	24.205	4.0778	0.449252	1
10222	255255_at	---	---	NM_116746	AT4G05070	3.62389e-06	1.24082e-06	0.379825	-2.63279	Col 6h down vs Col 0	73.6132	3.88883	0.140874	1
4075	249029_at	---	---	NM_123855	AT5G44870	0.000271183	7.37494e-05	0.379405	-2.63571	Col 6h down vs Col 0	23.0804	3.67388	0.424472	1
2797	247735_at	ZEU1	ZEU1 (ZEUS1); ATP binding / thymidylate kinase	NM_001085303 /// NM_125335 /// NM_180891	AT5G59440	5.57246e-05	7.27405e-05	0.378414	-2.64261	Col 6h down vs Col 0	35.7152	5.69358	0.42511	1
19395	264561_at	---	---	NM_104458 /// NM_202307 /// NM_202308	AT1G55810	7.67988e-08	2.18716e-07	0.37817	-2.64431	Col 6h down vs Col 0	197.699	6.72616	0.0907257	1
9387	254396_at	---	---	NM_118288	AT4G21680	0.00319967	0.0046168	0.377925	-2.64603	Col 6h down vs Col 0	11.0831	6.49925	1.56376	1
19580	264751_at	FRO3	FRO3; ferric-chelate reductase	NM_102150	AT1G23020	0.00112679	0.00230362	0.377764	-2.64716	Col 6h down vs Col 0	15.2766	7.02146	1.22566	1
13809	258906_at	ATTLP9	ATTLP9 (TUBBY-LIKE PROTEIN 9); phosphoric diester hydrolase/ protein binding / transcri	NM_111513	AT3G06380	0.00330935	0.00116065	0.377632	-2.64808	Col 6h down vs Col 0	10.965	4.01981	0.977609	1
6167	251142_at	---	---	NM_120178	AT5G01015	0.000970155	0.00042975	0.376875	-2.6534	Col 6h down vs Col 0	15.9725	4.3111	0.719756	1
22168	267385_at	---	---	NM_130001	AT2G44380	0.00845728	0.00948095	0.376872	-2.65342	Col 6h down vs Col 0	8.0447	6.23866	2.068	1
3979	248931_at	---	---	NM_123972	AT5G46040	0.00064316	0.00209138	0.376822	-2.65377	Col 6h down vs Col 0	18.0228	8.05794	1.19226	1
8493	253496_at	ATGPX7	ATGPX7 (glutathione peroxidase 7); glutathione peroxidase	NM_119337	AT4G31870	0.00264073	0.00207808	0.376676	-2.6548	Col 6h down vs Col 0	11.7751	5.25744	1.19064	1
8802	253806_at	---	---	NM_118967	AT4G28270	2.89753e-05	2.80971e-05	0.376226	-2.65797	Col 6h down vs Col 0	42.5829	5.27241	0.330174	1
7380	252367_at	BT2	BT2 (BTB AND TAZ DOMAIN PROTEIN 2); protein binding / transcription factor/ transcripti	NM_114697	AT3G48360	0.000529608	0.000183925	0.376158	-2.65845	Col 6h down vs Col 0	19.0674	4.01448	0.561445	1
7425	252412_at	---	---	NM_114597	AT3G47295	0.000668899	0.000528348	0.376121	-2.65872	Col 6h down vs Col 0	17.8179	5.14306	0.769723	1
7400	252387_at	---	---	NM_114648	AT3G47800	2.82711e-05	4.25377e-05	0.375338	-2.66427	Col 6h down vs Col 0	42.8637	5.97993	0.372027	1
14403	259502_at	---	---	NM_101435	AT1G15670	0.000713565	0.00118601	0.375069	-2.66618	Col 6h down vs Col 0	17.4846	6.5454	0.99827	1
2908	247848_at	---	---	NM_125197	AT5G58120	0.000312725	0.00016995	0.374586	-2.66961	Col 6h down vs Col 0	22.1688	4.60044	0.553383	1
5253	250223_at	ROXY2	ROXY2; electron carrier/ protein disulfide oxidoreductase	NM_121410	AT5G14070	6.55262e-05	0.000127724	0.374282	-2.67178	Col 6h down vs Col 0	34.1802	6.54159	0.510361	1
19385	264551_at	---	---	NM_100817	AT1G09460	7.36339e-07	4.23576e-06	0.374266	-2.6719	Col 6h down vs Col 0	111.082	8.35075	0.20047	1
3921	248873_at	---	---	NM_124015	AT5G46450	0.00683249	0.00144999	0.374244	-2.67205	Col 6h down vs Col 0	8.6503	3.47251	1.07049	1
9414	254424_at	---	---	NM_118271	AT4G21510	0.010491	0.00555837	0.373987	-2.67389	Col 6h down vs Col 0	7.46461	4.7883	1.71058	1
6048	251022_at	---	---	NM_001036745 /// NM_120293	AT5G02150	3.98329e-05	4.53522e-05	0.373921	-2.67436	Col 6h down vs Col 0	39.1006	5.59586	0.381639	1
11175	256225_at	---	---	NM_001084259 /// NM_104501 /// NM_179488 /// NM_179489	AT1G56220	5.38211e-05	2.3945e-05	0.373599	-2.67667	Col 6h down vs Col 0	36.0526	4.33389	0.32056	1
15437	260546_at	ATTI2	ATTI2; serine-type endopeptidase inhibitor	NM_129913	AT2G43520	0.00194708	0.00232256	0.373306	-2.67877	Col 6h down vs Col 0	12.9435	6.1121	1.25924	1
6768	251750_at	---	---	NM_115429	AT3G55710	0.00034154	0.000245578	0.372985	-2.68107	Col 6h down vs Col 0	21.6211	5.04144	0.621793	1
3350	248293_at	---	---	NM_001036988 /// NM_124684 /// NM_203201	AT5G53050	2.11949e-05	7.14358e-06	0.371451	-2.69214	Col 6h down vs Col 0	46.2848	4.06006	0.233918	1
2019	246949_at	CYP71B13	CYP71B13; electron carrier/ heme binding / iron ion binding / monooxygenase/ oxygen bin	NM_122423	AT5G25140	5.84674e-06	1.91565e-06	0.371153	-2.69431	Col 6h down vs Col 0	64.9845	4.03143	0.165432	1
13151	258244_at	---	---	NM_001084750 /// NM_113692	AT3G27770	0.000649506	0.000448819	0.371095	-2.69473	Col 6h down vs Col 0	17.9713	5.07192	0.752594	1
3245	248186_at	---	---	NM_124767	AT5G53880	0.00597482	0.00183564	0.369982	-2.70283	Col 6h down vs Col 0	9.04779	4.01871	1.18444	1
2990	247930_at	---	---	NM_125088 /// NM_203217	AT5G57060	0.0240538	0.0109358	0.369621	-2.70547	Col 6h down vs Col 0	5.49801	4.69757	2.27844	1
19211	264375_at	CIPK16	CIPK16 (CBL-INTERACTING PROTEIN KINASE 16); ATP binding / kinase/ protein kinase/ prote	NM_128066	AT2G25090	0.000730803	0.000212255	0.36891	-2.71069	Col 6h down vs Col 0	17.3629	3.96533	0.609011	1
2099	247029_at	---	---	NM_126119	AT5G67190	4.08892e-06	4.25493e-06	0.368307	-2.71512	Col 6h down vs Col 0	71.337	5.54607	0.207319	1
17592	262730_at	ATOCT3	ATOCT3 (ARABIDOPSIS THALIANA ORGANIC CATION/CARNITINE TRANSPORTER 3); carbohydrate tran	NM_101505	AT1G16390	4.71663e-05	8.1768e-05	0.368301	-2.71517	Col 6h down vs Col 0	37.3611	6.50417	0.464239	1
5278	250248_at	ZIF1	ZIF1 (ZINC INDUCED FACILITATOR 1); carbohydrate transmembrane transporter/ sugar:hydrog	NM_121377	AT5G13740	7.87001e-06	5.56323e-06	0.36664	-2.72747	Col 6h down vs Col 0	60.1208	5.0645	0.224637	1
2681	247617_at	---	---	NM_125420	AT5G60270	0.000732766	0.000166934	0.366471	-2.72873	Col 6h down vs Col 0	17.3493	3.74317	0.575342	1
16027	261143_at	ATPUP14	ATPUP14; purine transmembrane transporter	NM_101833	AT1G19770	4.37797e-07	6.64384e-07	0.365687	-2.73458	Col 6h down vs Col 0	126.909	6.15484	0.129328	1
15418	260527_at	---	---	NM_130295	AT2G47270	6.0791e-05	6.33858e-05	0.364986	-2.73983	Col 6h down vs Col 0	34.883	5.75479	0.43993	1
18491	263647_at	---	---	NM_001084409 /// NM_126499	AT2G04690	6.72899e-06	1.22682e-05	0.363669	-2.74975	Col 6h down vs Col 0	62.6393	6.62746	0.282143	1
[truncated: 355 more rows]

## Sheet: common genes Col vs pft1
Table S1 Glucose- responsive genes
[truncated: 932 more rows]
