# Supplementary material for: The Mediator complex subunits MED25/PFT1 and MED8 are required for transcriptional responses to changes in cell wall arabinose composition and glucose treatment in Arabidopsis thaliana
Source: BMC Plant Biol. 2015 Sep 5;15:215. doi: 10.1186/s12870-015-0592-4 (PMC4560864; doi:10.1186/s12870-015-0592-4)
Supplement: Additional file 3: — ANOVA tables of gene expression in dark grown seedlings of Col, hsr8-1 , hsr8-1pft1-2 and pft1-2 . (XLS 68 kb) [file 12870_2015_592_MOESM3_ESM.xls]

## Sheet: hsr8-1 vs Col (1).xls
Table S2
Column #	Column ID	Gene Symbol	Gene Title	RefSeq Transcript ID	AGI	p-value(Genotype)	p-value(hsr8 vs. Col)	Ratio(hsr8 vs. Col)	Fold-Change(hsr8 vs. Col)	Fold-Change(hsr8 vs. Col) (Description)	F(Genotype)	SS(Genotype)	SS(Error)	F(Error)
328	245226_at	---	---	NM_113912	AT3G29970	4.3015e-06	1.02202e-06	43.8258	43.8258	hsr8 up vs Col	70.4018	53.9191	2.04234	1
16019	261135_at	PDF1.4	PDF1.4	NM_101817	AT1G19610	0.00122982	0.000223796	17.7844	17.7844	hsr8 up vs Col	14.8817	28.7592	5.15339	1
11950	257021_at	BCAT4	BCAT4 (BRANCHED-CHAIN AMINOTRANSFERASE4); catalytic/ methionine-oxo-acid transaminase	NM_112861	AT3G19710	2.63856e-06	8.49531e-06	10.0261	10.0261	hsr8 up vs Col	79.9336	39.7925	1.32752	1
4898	249866_at	MAM1	MAM1 (METHYLTHIOALKYLMALATE SYNTHASE 1); 2-isopropylmalate synthase/ methylthioalkylmal	NM_122207	AT5G23010	1.2151e-05	3.66849e-05	9.48433	9.48433	hsr8 up vs Col	53.6314	37.8486	1.88191	1
13323	258419_at	---	---	NM_112540	AT3G16670	0.00158147	0.000256052	8.25277	8.25277	hsr8 up vs Col	13.7934	14.9127	2.88306	1
19674	264846_at	---	---	NM_127339	AT2G17850	7.55175e-05	1.96913e-05	7.13795	7.13795	hsr8 up vs Col	32.8858	14.9341	1.21098	1
15755	260869_at	---	---	NM_103508	AT1G43800	4.99218e-08	2.3869e-08	6.7016	6.7016	hsr8 up vs Col	220.511	16.3114	0.197256	1
17952	263096_at	AHB1	AHB1 (ARABIDOPSIS HEMOGLOBIN 1); oxygen binding / oxygen transporter	NM_127165	AT2G16060	1.153e-05	1.38132e-06	6.67054	6.67054	hsr8 up vs Col	54.3783	11.353	0.556742	1
9671	254687_at	CYP83A1	CYP83A1 (CYTOCHROME P450 83A1); oxidoreductase, acting on paired donors, with incorpora	NM_117451	AT4G13770 /// AT5G65110	7.18471e-05	0.000148933	5.31752	5.31752	hsr8 up vs Col	33.3351	19.2808	1.54239	1
7752	252746_at	SUS4	SUS4; UDP-glycosyltransferase/ sucrose synthase/ transferase, transferring glycosyl gro	NM_114187	AT3G43190	2.69284e-06	1.03701e-06	5.2405	5.2405	hsr8 up vs Col	79.5127	11.7367	0.39362	1
19449	264616_at	---	---	NM_127328	AT2G17740	0.00114019	0.000209766	4.92857	4.92857	hsr8 up vs Col	15.2227	8.86396	1.55276	1
10762	255807_at	---	---	NM_117095	AT4G10270	0.000861067	0.000135887	4.20584	4.20584	hsr8 up vs Col	16.5459	6.88747	1.11004	1
18086	263232_at	---	---	NM_100450	AT1G05700	0.00188771	0.000310064	4.11264	4.11264	hsr8 up vs Col	13.0672	6.71306	1.36995	1
21180	266383_at	ATPRB1	ATPRB1	NM_127021	AT2G14580	3.0592e-07	6.09923e-07	3.94587	3.94587	hsr8 up vs Col	139.082	12.2836	0.235519	1
19778	264953_at	ADH1	ADH1 (ALCOHOL DEHYDROGENASE 1); alcohol dehydrogenase	NM_106362	AT1G77120	0.000617769	8.03519e-05	3.70475	3.70475	hsr8 up vs Col	18.2352	5.43023	0.794101	1
9867	254889_at	ATOSM34	ATOSM34 (osmotin 34)	NM_117234	AT4G11650	0.000590866	7.69202e-05	3.68454	3.68454	hsr8 up vs Col	18.4726	5.38815	0.777823	1
12542	257625_at	CYP71B24	CYP71B24; electron carrier/ heme binding / iron ion binding / monooxygenase/ oxygen bin	NM_113530	AT3G26230	7.86389e-06	2.04068e-06	3.6373	3.6373	hsr8 up vs Col	60.133	6.43735	0.285472	1
21192	266395_at	---	---	NM_129871	AT2G43100	0.000385116	0.000338492	3.42545	3.42545	hsr8 up vs Col	20.894	8.35403	1.06621	1
21818	267026_at	---	---	NM_129390	AT2G38340	2.52594e-08	4.26189e-09	3.24152	3.24152	hsr8 up vs Col	262	4.78842	0.0487371	1
11193	256243_at	ATHCHIB	ATHCHIB (ARABIDOPSIS THALIANA BASIC CHITINASE); chitinase	NM_112085	AT3G12500	0.000295401	3.9018e-05	2.89984	2.89984	hsr8 up vs Col	22.5294	3.62229	0.428748	1
21468	266673_at	THIC	THIC (ThiaminC); ADP-ribose pyrophosphohydrolase/ catalytic/ iron-sulfur cluster bindin	NM_128517 /// NM_179804	AT2G29630	8.78803e-08	5.70103e-07	2.83666	2.83666	hsr8 up vs Col	191.051	9.56624	0.133524	1
18346	263498_at	LSH10	LSH10 (LIGHT SENSITIVE HYPOCOTYLS 10)	NM_129822 /// NM_180043	AT2G42610	5.59516e-07	6.6138e-07	2.66451	2.66451	hsr8 up vs Col	119.185	5.47935	0.122596	1
19726	264899_at	---	---	NM_102161	AT1G23130	0.00126558	0.000255846	2.54064	2.54064	hsr8 up vs Col	14.7542	3.1126	0.562571	1
14898	260004_at	---	---	NM_105455	AT1G67860	6.65741e-05	0.000232866	2.47411	2.47411	hsr8 up vs Col	34.0332	6.59124	0.516456	1
5028	249996_at	---	---	NM_121865	AT5G18600	0.00114746	0.00037073	2.41538	2.41538	hsr8 up vs Col	15.1938	3.20279	0.562121	1
9305	254314_at	---	---	NM_118373	AT4G22470	0.00044324	0.000276105	2.2813	2.2813	hsr8 up vs Col	20.0701	3.38835	0.450201	1
13694	258791_at	PR4	PR4 (PATHOGENESIS-RELATED 4); chitin binding	NM_111344	AT3G04720	2.76523e-05	4.87158e-06	2.27681	2.27681	hsr8 up vs Col	43.1179	2.35769	0.145813	1
4388	249346_at	LTH1	LHT1; amino acid transmembrane transporter	NM_123443 /// NM_180778	AT5G40780	0.00139841	0.000214129	2.26101	2.26101	hsr8 up vs Col	14.3172	2.19405	0.408654	1
232	245130_at	---	---	NM_130097	AT2G45340	0.000183371	2.80135e-05	2.25653	2.25653	hsr8 up vs Col	25.7565	2.2084	0.228645	1
20403	265588_at	---	---	NM_127555	AT2G19970	5.81108e-08	4.06274e-06	2.23694	2.23694	hsr8 up vs Col	212.185	10.5873	0.133058	1
8519	253522_at	---	---	NM_119278	AT4G31290	0.000271082	7.52564e-05	2.17726	2.17726	hsr8 up vs Col	23.0829	2.38176	0.275155	1
16058	261175_at	---	---	NM_100358	AT1G04800	1.9472e-05	1.72177e-05	2.1602	2.1602	hsr8 up vs Col	47.3395	3.18294	0.179297	1
5722	250695_at	---	---	NM_120757	AT5G06740	0.000246774	3.2831e-05	2.14002	2.14002	hsr8 up vs Col	23.7018	1.85539	0.208748	1
17612	262750_at	---	---	NM_001160907 /// NM_102638	AT1G28710	0.000848734	0.000192253	2.06435	2.06435	hsr8 up vs Col	16.6165	1.94758	0.312555	1
604	245506_at	---	---	NM_117661	AT4G15700	0.00073945	0.000133838	2.04642	2.04642	hsr8 up vs Col	17.3032	1.78212	0.27465	1
621	245523_at	ATDI21	ATDI21 (ARABIDOPSIS THALIANA DROUGHT-INDUCED 21)	NM_117683	AT4G15910	5.5123e-05	6.83848e-06	2.04089	2.04089	hsr8 up vs Col	35.8202	1.61155	0.119973	1
16204	261323_at	---	---	NM_103557	AT1G44760	0.000488813	7.07822e-05	2.02191	2.02191	hsr8 up vs Col	19.5134	1.62032	0.22143	1
493	245393_at	---	---	NM_117722	AT4G16260	7.55686e-06	1.18655e-05	2.00954	2.00954	hsr8 up vs Col	60.7642	3.03315	0.133111	1
2872	247812_at	---	---	NM_125225	AT5G58390	3.59684e-05	7.66224e-05	2.00562	2.00562	hsr8 up vs Col	40.1872	3.33453	0.221266	1
17845	262986_at	---	---	NM_102188	AT1G23390	0.000692957	9.63777e-05	2.00399	2.00399	hsr8 up vs Col	17.635	1.55795	0.235585	1
3439	248382_at	---	---	NM_124568	AT5G51890	0.0011205	0.000349002	0.499766	-2.00094	hsr8 down vs Col	15.3022	1.9596	0.341494	1
499	245399_at	TIP2;2	TIP2;2 (TONOPLAST INTRINSIC PROTEIN 2;2); water channel	NM_117838	AT4G17340	5.45457e-06	8.16297e-05	0.498239	-2.00707	hsr8 down vs Col	66.1739	5.60152	0.225729	1
5627	250600_at	---	---	NM_120862	AT5G07800	0.00149327	0.000262978	0.493786	-2.02517	hsr8 down vs Col	14.0357	1.70979	0.324846	1
6274	251249_at	---	---	NM_116081	AT3G62160	0.00118858	0.000272858	0.49037	-2.03928	hsr8 down vs Col	15.0346	1.88822	0.334911	1
4830	249797_at	---	---	NM_122280 /// NM_203095	AT5G23750	7.04032e-05	4.52932e-05	0.486374	-2.05603	hsr8 down vs Col	33.5197	2.57452	0.204816	1
19021	264184_at	---	---	NM_104354 /// NM_202300	AT1G54790	0.0011402	0.000183257	0.480553	-2.08094	hsr8 down vs Col	15.2227	1.7985	0.315056	1
13091	258183_at	---	---	NM_113050	AT3G21550	0.000395263	7.79529e-05	0.478335	-2.09058	hsr8 down vs Col	20.7394	1.94156	0.249645	1
13925	259022_at	NS2	NS2; asparagine-tRNA ligase	NM_111621	AT3G07420	0.000955444	0.000283792	0.477788	-2.09298	hsr8 down vs Col	16.045	2.19022	0.364013	1
6035	251009_at	---	---	NM_120342	AT5G02640	0.00148787	0.000233971	0.475586	-2.10267	hsr8 down vs Col	14.0512	1.83427	0.348113	1
13495	258591_at	---	---	NM_111307	AT3G04360	0.0025746	0.000348537	0.469002	-2.13219	hsr8 down vs Col	11.8689	1.81042	0.406757	1
21041	266244_at	---	---	NM_128333	AT2G27740	0.000933619	0.000144284	0.464398	-2.15333	hsr8 down vs Col	16.1552	1.95076	0.322005	1
1895	246825_at	---	---	NM_122527	AT5G26260	0.000112129	0.000363303	0.463397	-2.15798	hsr8 down vs Col	29.5135	4.70419	0.425043	1
12991	258083_at	---	---	NM_113488	AT3G25855	0.000608066	0.000194242	0.458111	-2.18288	hsr8 down vs Col	18.3193	2.49818	0.363649	1
22280	267497_at	---	---	NM_128606	AT2G30540	4.50342e-05	5.19256e-05	0.454329	-2.20105	hsr8 down vs Col	37.8299	3.61615	0.254906	1
21106	266309_at	---	---	NM_128272	AT2G27140	0.000100377	2.29671e-05	0.452165	-2.21158	hsr8 down vs Col	30.4247	2.34986	0.205961	1
17658	262796_at	XCP2	XCP2 (xylem cysteine peptidase 2); cysteine-type peptidase/ peptidase	NM_101938	AT1G20850	2.69593e-05	3.80429e-06	0.439357	-2.27605	hsr8 down vs Col	43.4111	2.22139	0.136456	1
16137	261256_at	RTM1	RTM1 (restricted tev movement 1); sugar binding	NM_100456	AT1G05760	0.000361051	9.28335e-05	0.437835	-2.28396	hsr8 down vs Col	21.282	2.62595	0.329036	1
15990	261106_at	KNAT7	KNAT7 (KNOTTED-LIKE HOMEOBOX OF ARABIDOPSIS THALIANA 7); DNA binding / transcription ac	NM_104977	AT1G62990	0.000131781	3.26194e-05	0.432933	-2.30983	hsr8 down vs Col	28.2287	2.6708	0.252301	1
9227	254234_at	---	---	NM_118499	AT4G23680	7.4928e-06	2.70451e-06	0.424049	-2.35822	hsr8 down vs Col	60.8999	3.09893	0.135695	1
9809	254828_at	AIR1	AIR1; lipid binding	NM_117325	AT4G12550	8.14634e-09	0.000315721	0.423451	-2.36155	hsr8 down vs Col	348.629	66.4985	0.508648	1
6687	251668_at	---	---	NM_115560	AT3G57010	0.000359747	8.49896e-05	0.418455	-2.38974	hsr8 down vs Col	21.304	2.85235	0.357036	1
8811	253815_at	ATEXPB3	ATEXPB3 (ARABIDOPSIS THALIANA EXPANSIN B3)	NM_001084985 /// NM_118965	AT4G28250	0.00123606	0.000243622	0.408515	-2.44789	hsr8 down vs Col	14.8591	2.84817	0.511142	1
11531	256598_at	BR6OX2	BR6OX2 (BRASSINOSTEROID-6-OXIDASE 2); monooxygenase/ oxygen binding	NM_113917	AT3G30180	1.65526e-05	4.86822e-05	0.403206	-2.48012	hsr8 down vs Col	49.4235	6.15058	0.331857	1
6322	251297_at	GLP10	GLP10 (GERMIN-LIKE PROTEIN 10); manganese ion binding / nutrient reservoir	NM_116067 /// NM_202748	AT3G62020	5.28095e-05	7.09391e-06	0.396429	-2.52252	hsr8 down vs Col	36.2381	2.76955	0.203804	1
721	245627_at	AtGolS2	AtGolS2 (Arabidopsis thaliana galactinol synthase 2); transferase, transferring glycosy	NM_104537	AT1G56600	0.000647076	0.000216611	0.388243	-2.57571	hsr8 down vs Col	17.991	3.72076	0.5515	1
21068	266271_at	ATGSTU6	ATGSTU6 (ARABIDOPSIS THALIANA GLUTATHIONE S-TRANSFERASE TAU 6); glutathione transferase	NM_128498	AT2G29440	0.000764203	0.000134153	0.369539	-2.70607	hsr8 down vs Col	17.137	3.41336	0.531148	1
17954	263098_at	---	---	NM_127159	AT2G16005	0.000260394	0.000155689	0.360881	-2.771	hsr8 down vs Col	23.3461	5.08844	0.581219	1
17096	262231_at	---	---	NM_105547	AT1G68740	1.70434e-05	5.70848e-06	0.357992	-2.79336	hsr8 down vs Col	49.0424	4.35997	0.237072	1
19906	265083_at	---	---	NM_100261	AT1G03820	2.26843e-05	2.55156e-05	0.338505	-2.95416	hsr8 down vs Col	45.456	6.73009	0.39482	1
12671	257757_at	PGSIP1	PGSIP1 (PLANT GLYCOGENIN-LIKE STARCH INITIATION PROTEIN 1); transferase, transferring g	NM_001035645 /// NM_112752	AT3G18660	0.000862188	0.00012065	0.33728	-2.9649	hsr8 down vs Col	16.5396	3.80869	0.614072	1
3840	248790_at	TIP2;3	AtTIP2;3; ammonia transporter/ methylammonium transmembrane transporter/ water channel	NM_124117	AT5G47450	3.27715e-05	0.000137564	0.336953	-2.96777	hsr8 down vs Col	41.2028	9.87057	0.638829	1
7599	252587_at	---	---	NM_114431	AT3G45620	3.87087e-06	1.51559e-06	0.329325	-3.03652	hsr8 down vs Col	72.3616	5.3023	0.1954	1
18994	264157_at	XTH17	XTH17 (XYLOGLUCAN ENDOTRANSGLUCOSYLASE/HYDROLASE 17); hydrolase, acting on glycosyl bon	NM_105205	AT1G65310	2.18369e-05	3.65387e-06	0.272498	-3.66976	hsr8 down vs Col	45.9189	5.80955	0.33738	1
12649	257735_at	---	---	NM_113655	AT3G27400	1.25962e-06	1.9961e-07	0.254056	-3.93614	hsr8 down vs Col	96.7608	6.38461	0.175956	1
3578	248525_s_at	---	---	NM_124437 /// NM_124449	AT5G50610 /// AT5G50710	0.000761196	0.000160939	0.206468	-4.84337	hsr8 down vs Col	17.1568	9.04604	1.40602	1
828	245736_at	ATDR4	ATDR4; peptidase inhibitor	NM_105993	AT1G73330	1.75735e-05	4.83154e-05	0.162172	-6.16631	hsr8 down vs Col	48.6458	24.2304	1.32826	1

## Sheet: hsr8-1pft1-2 vs pft1-2
Column #	Probeset ID	Gene Symbol	Gene Title	RefSeq Transcript ID	AGI	p-value(Genotype)	p-value(hsr8 pft1 vs. hsr8)	Ratio(hsr8 pft1 vs. hsr8)	Fold-Change(hsr8 pft1 vs. hsr8)	Fold-Change(hsr8 pft1 vs. hsr8) (Description)	F(Genotype)	SS(Genotype)	SS(Error)	F(Error)
11869	256940_at	QQS	QQS (QUA-QUINE STARCH)	NM_113975	AT3G30720	0.000554843	0.000132312	11.5516	11.5516	hsr8 pft1 up vs hsr8	18.8124	22.547	3.19604	1
7599	252587_at	---	---	NM_114431	AT3G45620	3.87087e-06	3.23109e-06	2.73364	2.73364	hsr8 pft1 up vs hsr8	72.3616	5.3023	0.1954	1
17096	262231_at	---	---	NM_105547	AT1G68740	1.70434e-05	7.95259e-06	2.67192	2.67192	hsr8 pft1 up vs hsr8	49.0424	4.35997	0.237072	1
22280	267497_at	---	---	NM_128606	AT2G30540	4.50342e-05	1.26827e-05	2.60426	2.60426	hsr8 pft1 up vs hsr8	37.8299	3.61615	0.254906	1
12649	257735_at	---	---	NM_113655	AT3G27400	1.25962e-06	3.39789e-06	2.58046	2.58046	hsr8 pft1 up vs hsr8	96.7608	6.38461	0.175956	1
18994	264157_at	XTH17	XTH17 (XYLOGLUCAN ENDOTRANSGLUCOSYLASE/HYDROLASE 17); hydrolase, acting on glycosyl bon	NM_105205	AT1G65310	2.18369e-05	5.13532e-05	2.48193	2.48193	hsr8 pft1 up vs hsr8	45.9189	5.80955	0.33738	1
18169	263318_at	AtGDU4	AtGDU4 (Arabidopsis thaliana GLUTAMINE DUMPER 4)	NM_128035	AT2G24762	2.38333e-05	4.87238e-06	2.35494	2.35494	hsr8 pft1 up vs hsr8	44.8618	2.65846	0.158024	1
20922	266118_at	LCR68	LCR68 (LOW-MOLECULAR-WEIGHT CYSTEINE-RICH 68); peptidase inhibitor	NM_126273	AT2G02130	0.000311136	8.0067e-05	2.11824	2.11824	hsr8 pft1 up vs hsr8	22.2008	2.16947	0.260587	1
7340	252327_at	---	---	NM_114733	AT3G48740	1.2203e-06	2.79229e-06	0.483119	-2.06988	hsr8 pft1 down vs hsr8	97.5545	3.59975	0.0983996	1
2238	247170_at	---	---	NM_125951	AT5G65530	5.20681e-05	5.75826e-05	0.471667	-2.12014	hsr8 pft1 down vs hsr8	36.3768	3.2475	0.238064	1
4271	249227_at	---	---	NM_123583	AT5G42180	0.000379893	9.3196e-05	0.453494	-2.2051	hsr8 pft1 down vs hsr8	20.9756	2.37524	0.301968	1
21409	266613_at	---	---	NM_127054	AT2G14900	4.70547e-08	4.5672e-08	0.451168	-2.21647	hsr8 pft1 down vs hsr8	223.839	3.41828	0.040723	1
9702	254718_at	---	---	NM_117432	AT4G13580	0.000326169	7.59211e-05	0.433542	-2.30658	hsr8 pft1 down vs hsr8	21.9058	2.61447	0.318269	1
1914	246844_at	ATMYB86	ATMYB86 (MYB DOMAIN PROTEIN 86); specific transcriptional repressor/ transcription repr	NM_180548	AT5G26660	0.000197829	3.92333e-05	0.426123	-2.34674	hsr8 pft1 down vs hsr8	25.2168	2.60671	0.275659	1
15581	260693_at	NRT1.5	NRT1.5 (NITRATE TRANSPORTER 1.5); nitrate transmembrane transporter/ transporter	NM_102980	AT1G32450	2.83414e-06	2.20416e-05	0.425415	-2.35065	hsr8 pft1 down vs hsr8	78.4652	6.94876	0.236156	1
16387	261509_at	---	---	NM_105832	AT1G71740	9.96574e-05	2.71501e-05	0.40401	-2.47519	hsr8 pft1 down vs hsr8	30.4848	3.21395	0.281141	1
21818	267026_at	---	---	NM_129390	AT2G38340	2.52594e-08	3.32896e-08	0.403951	-2.47555	hsr8 pft1 down vs hsr8	262	4.78842	0.0487371	1
7752	252746_at	SUS4	SUS4; UDP-glycosyltransferase/ sucrose synthase/ transferase, transferring glycosyl gro	NM_114187	AT3G43190	2.69284e-06	7.31327e-05	0.392832	-2.54561	hsr8 pft1 down vs hsr8	79.5127	11.7367	0.39362	1
16752	261881_at	NIP6;1	NIP6;1 (NOD26-LIKE INTRINSIC PROTEIN 6;1); boron transporter/ glycerol transmembrane tr	NM_106724	AT1G80760	0.000136958	1.84836e-05	0.390452	-2.56114	hsr8 pft1 down vs hsr8	27.9297	2.85438	0.27253	1
8301	253301_at	---	---	NM_119530	AT4G33720	0.000472207	9.54601e-05	0.383564	-2.60713	hsr8 pft1 down vs hsr8	19.7084	3.29962	0.446458	1
6206	251181_at	---	---	NM_116147	AT3G62820	0.000378741	0.000133864	0.382798	-2.61234	hsr8 pft1 down vs hsr8	20.9938	3.88823	0.49389	1
18346	263498_at	LSH10	LSH10 (LIGHT SENSITIVE HYPOCOTYLS 10)	NM_129822 /// NM_180043	AT2G42610	5.59516e-07	6.91843e-07	0.37745	-2.64936	hsr8 pft1 down vs hsr8	119.185	5.47935	0.122596	1
2872	247812_at	---	---	NM_125225	AT5G58390	3.59684e-05	5.14294e-06	0.36558	-2.73538	hsr8 pft1 down vs hsr8	40.1872	3.33453	0.221266	1
10486	255528_at	---	---	NM_116441	AT4G02090	0.000141356	5.22874e-05	0.360369	-2.77494	hsr8 pft1 down vs hsr8	27.6866	4.43789	0.427441	1
10975	256024_at	ZF14	ZF14; antiporter/ drug transporter/ transporter	NM_104614	AT1G58340	0.000330874	0.000131416	0.360077	-2.77718	hsr8 pft1 down vs hsr8	21.8169	4.54782	0.555879	1
10680	255725_at	PFT1	PFT1 (PHYTOCHROME AND FLOWERING TIME 1); transcription coactivator	NM_001084127 /// NM_102365	AT1G25540	1.54705e-05	9.20024e-05	0.350412	-2.85378	hsr8 pft1 down vs hsr8	50.3162	9.98301	0.529081	1
20403	265588_at	---	---	NM_127555	AT2G19970	5.81108e-08	3.65132e-07	0.332052	-3.01157	hsr8 pft1 down vs hsr8	212.185	10.5873	0.133058	1
5090	250059_at	---	---	NM_121788	AT5G17820	7.78739e-06	5.31401e-06	0.326837	-3.05963	hsr8 pft1 down vs hsr8	60.2874	6.23206	0.27566	1
3302	248245_at	---	---	NM_124698	AT5G53190	0.000153747	0.000111239	0.309495	-3.23107	hsr8 pft1 down vs hsr8	27.0496	7.08651	0.698618	1
8739	253743_at	---	---	NM_119038	AT4G28940	0.000100015	5.26809e-05	0.300333	-3.32964	hsr8 pft1 down vs hsr8	30.4549	6.79472	0.594955	1
10084	255110_at	---	---	NM_116947	AT4G08770	2.17788e-05	2.86521e-06	0.298141	-3.35412	hsr8 pft1 down vs hsr8	45.9515	4.72414	0.274152	1
14898	260004_at	---	---	NM_105455	AT1G67860	6.65741e-05	2.27663e-05	0.284118	-3.51967	hsr8 pft1 down vs hsr8	34.0332	6.59124	0.516456	1
981	245891_at	AAP2	AAP2 (AMINO ACID PERMEASE 2); amino acid transmembrane transporter	NM_120958	AT5G09220	2.66963e-07	1.46809e-07	0.277156	-3.60807	hsr8 pft1 down vs hsr8	144.001	7.70162	0.142621	1
14989	260097_at	AtOCT1	AtOCT1 (Arabidopsis thaliana ORGANIC CATION/CARNITINE TRANSPORTER1); carbohydrate trans	NM_105981	AT1G73220	3.17067e-05	1.41826e-05	0.240109	-4.16477	hsr8 pft1 down vs hsr8	41.5689	9.09871	0.583687	1
10577	255621_at	---	---	NM_116369	AT4G01390	1.3025e-05	7.76466e-06	0.221449	-4.51571	hsr8 pft1 down vs hsr8	52.6573	10.945	0.554273	1
15755	260869_at	---	---	NM_103508	AT1G43800	4.99218e-08	7.1816e-08	0.191376	-5.22533	hsr8 pft1 down vs hsr8	220.511	16.3114	0.197256	1
22100	267317_at	---	---	NM_129024	AT2G34700	0.000443929	0.000122623	0.188653	-5.30075	hsr8 pft1 down vs hsr8	20.0612	10.9297	1.45285	1
21180	266383_at	ATPRB1	ATPRB1	NM_127021	AT2G14580	3.0592e-07	7.26999e-08	0.164644	-6.07369	hsr8 pft1 down vs hsr8	139.082	12.2836	0.235519	1
9671	254687_at	CYP83A1	CYP83A1 (CYTOCHROME P450 83A1); oxidoreductase, acting on paired donors, with incorpora	NM_117451	AT4G13770 /// AT5G65110	7.18471e-05	3.35948e-05	0.12726	-7.85791	hsr8 pft1 down vs hsr8	33.3351	19.2808	1.54239	1
17808	262947_at	GASA1	GASA1 (GAST1 PROTEIN HOMOLOG 1)	NM_106225	AT1G75750	1.33781e-07	2.90143e-08	0.119445	-8.37206	hsr8 pft1 down vs hsr8	171.706	16.6524	0.25862	1
11534	256601_s_at	AT14A	AT14A	NM_113748 /// NM_113749	AT3G28290 /// AT3G28300	4.2511e-06	3.48567e-05	0.103941	-9.62082	hsr8 pft1 down vs hsr8	70.6182	49.7636	1.87916	1
9809	254828_at	AIR1	AIR1; lipid binding	NM_117325	AT4G12550	8.14634e-09	4.40018e-08	0.0592327	-16.8826	hsr8 pft1 down vs hsr8	348.629	66.4985	0.508648	1
4898	249866_at	MAM1	MAM1 (METHYLTHIOALKYLMALATE SYNTHASE 1); 2-isopropylmalate synthase/ methylthioalkylmal	NM_122207	AT5G23010	1.2151e-05	6.0228e-06	0.0564918	-17.7017	hsr8 pft1 down vs hsr8	53.6314	37.8486	1.88191	1
11950	257021_at	BCAT4	BCAT4 (BRANCHED-CHAIN AMINOTRANSFERASE4); catalytic/ methionine-oxo-acid transaminase	NM_112861	AT3G19710	2.63856e-06	1.07705e-06	0.0484619	-20.6348	hsr8 pft1 down vs hsr8	79.9336	39.7925	1.32752	1
